# Supplementary material for: Astrocytes in Atp1a2‐deficient heterozygous mice exhibit hyperactivity after induction of cortical spreading depression
Source: FEBS Open Bio. 2020 Apr 23;10(6):1031–43. doi: 10.1002/2211-5463.12848 (PMC7262908; doi:10.1002/2211-5463.12848)
Supplement: Supplementary file 8 — Data S1. File containing raw data for each figure. [file FEB4-10-1031-s008.xlsx]

## Sheet: Fig2
Mouse_ID	Genotype	Sum of Area	Area / Number	Sum of Duration	Duration /Number	Number	Active ROIs (%)	peak ∆F/F
5489	wt	0.255849	0.118855	5.75	2.45833	1.25	1.875	0.271418
5592	a2	37.117	0.922574	242.5	5.86487	42.75	41.25	0.463698
6680	a2	37.4488	1.26399	211	6.70705	33	38.125	0.589729
6681	a2	30.2081	0.928174	167	5.44111	29.75	25.625	0.591758
6687	wt	14.6457	0.628577	109.5	4.4585	23.5	13.125	0.740783
6688	wt	0.686089	0.179545	11.75	3.38889	3.25	3.75	0.396072
7027	wt	61.458	1.23944	309.5	6.35573	50.25	44.375	0.64391
7028	a2	6.10403	0.729798	52.5	4.51856	14	13.125	0.536645
7029	wt	40.9801	0.955358	212.5	5.35584	36.75	29.375	0.628353
7030	a2	33.0378	1.19352	147.75	5.33157	27.75	30.625	0.573095
7280	wt	57.8075	1.26879	275	6.01993	46.25	32.5	0.845652
7281	a2	6.87229	0.442081	65	4.36856	15	14.375	0.448186

## Sheet: Fig4a
Mouse_ID	Gt	Number
5489	wt	1
6687	wt	2
6688	wt	3
7027	wt	3
7029	wt	1
7280	wt	3
5592	a2	5
6680	a2	2
6681	a2	2
7028	a2	1
7030	a2	2
7281	a2	3

## Sheet: Fig4b
Mouse_ID	Gt	Wave	Speed(µM/sec)
5489	wt	1	34.6303
5489	wt	1	34.5287
5489	wt	1	33.8443
5592	a2	1	56.2977
5592	a2	1	56.6743
5592	a2	1	52.185
5592	a2	2	31.5147
5592	a2	2	36.3833
5592	a2	2	33.22
5592	a2	3	29.6833
5592	a2	3	24.9187
5592	a2	3	28.1737
5592	a2	4	35.768
5592	a2	4	29.978
5592	a2	4	33.021
5592	a2	5	35.9213
5592	a2	5	33.5673
5592	a2	5	32.896
6680	a2	1	52.1963
6680	a2	1	56.207
6680	a2	1	64.623
6680	a2	2	41.011
6680	a2	2	39
6680	a2	2	36.37
6681	a2	1	49.4953
6681	a2	1	62.7677
6681	a2	1	48.75
6681	a2	2	30.306
6681	a2	2	31.6087
6681	a2	2	31.0073
6687	wt	1	39.131
6687	wt	1	37.387
6687	wt	1	39.0227
6687	wt	2	24.306
6687	wt	2	27.1313
6687	wt	2	25.656
6688	wt	1	59.8153
6688	wt	1	58.6183
6688	wt	1	56.8087
6688	wt	2	27.6747
6688	wt	2	30.1423
6688	wt	2	28.883
6688	wt	3	25.8307
6688	wt	3	29.0307
6688	wt	3	29.522
7029	wt	1	44.918
7029	wt	1	40.6773
7029	wt	1	44.1447
7030	a2	1	49.4493
7030	a2	1	48.689
7030	a2	1	43.0257
7030	a2	2	36.276
7030	a2	2	37.9483
7030	a2	2	36.7453
7027	wt	1	41.571
7027	wt	1	37.7917
7027	wt	1	34.605
7027	wt	2	27.5767
7027	wt	2	28.0567
7027	wt	2	26.653
7027	wt	3	22.6873
7027	wt	3	21.8083
7027	wt	3	19.5757
7028	a2	1	40.307
7028	a2	1	43.1353
7028	a2	1	36.1957
7280	wt	1	41.5393
7280	wt	1	43.0943
7280	wt	1	39.4447
7280	wt	2	29.4847
7280	wt	2	27.7513
7280	wt	2	27.3667
7280	wt	3	22.5487
7280	wt	3	21.798
7280	wt	3	18.5437
7281	a2	1	39.9963
7281	a2	1	41.3047
7281	a2	1	40.4457
7281	a2	2	28.6283
7281	a2	2	26.2877
7281	a2	2	29.507
7281	a2	3	23.8857
7281	a2	3	24.5837
7281	a2	3	23.867

## Sheet: Fig4c
Mouse_ID	Gt	Label	Minimam value (ΔF/F)
5489	wt	Astrocyte	-0.388223
5489	wt	Neuron	-0.418403
5592	a2	Astrocyte	-0.408415
5592	a2	Neuron	-0.450835
6680	a2	Astrocyte	-0.177826
6680	a2	Neuron	-0.261929
6681	a2	Astrocyte	-0.255936
6681	a2	Neuron	-0.263158
6687	wt	Astrocyte	-0.411166
6687	wt	Neuron	-0.448915
6688	wt	Astrocyte	-0.375829
6688	wt	Neuron	-0.334812
7027	wt	Astrocyte	-0.391375
7027	wt	Neuron	-0.314445
7028	a2	Astrocyte	-0.527522
7028	a2	Neuron	-0.434343
7029	wt	Astrocyte	-0.315453
7029	wt	Neuron	-0.357887
7030	a2	Astrocyte	-0.502645
7030	a2	Neuron	-0.48979
7280	wt	Astrocyte	-0.334658
7280	wt	Neuron	-0.371738
7281	a2	Astrocyte	-0.385323
7281	a2	Neuron	-0.379277

## Sheet: Fig4d
Mouse_ID	Gt	Label	Slope
5489	wt	Astrocyte	0.000188583
5489	wt	Neuron	0.000189904
6687	wt	Astrocyte	0.000263034
6687	wt	Neuron	0.000326557
6688	wt	Astrocyte	9.59e-05
6688	wt	Neuron	0.00031932
7027	wt	Astrocyte	0.000126598
7027	wt	Neuron	0.000315924
7029	wt	Astrocyte	0.000170605
7029	wt	Neuron	0.000234915
7280	wt	Astrocyte	7.44e-06
7280	wt	Neuron	0.0004699
5592	a2	Astrocyte	-0.000994645
5592	a2	Neuron	-0.000294376
6680	a2	Astrocyte	-4.33e-06
6680	a2	Neuron	0.000411986
6681	a2	Astrocyte	0.000428272
6681	a2	Neuron	0.000521977
7028	a2	Astrocyte	-0.000216553
7028	a2	Neuron	-0.000112061
7030	a2	Astrocyte	0.000294164
7030	a2	Neuron	0.000274291
7281	a2	Astrocyte	7.13e-05
7281	a2	Neuron	0.000272672

## Sheet: Fig5
				Threshold sd x 5	Threshold sd x 7	Threshold sd x 10	Threshold sd x 5	Threshold sd x 7	Threshold sd x 10	Threshold sd x 5	Threshold sd x 7	Threshold sd x 10	Threshold sd x 5	Threshold sd x 7	Threshold sd x 10
Mouse_ID	Label	Mouse_ID	Gt	% of Active ROI	% of Active ROI	% of Active ROI	Sum of Active Duration	Sum of Active Duration	Sum of Active Duration	Active Duration/Number	Active Duration/Number	Active Duration/Number	∆F/F	∆F/F	∆F/F
5489	Astrocyte	5489	wt	65	40	15	1785	1341	1188	17	95.7857	132	0.209271	0.430198	0.476489
5592	Astrocyte	5592	a2	70	60	50	2199	1893	1545	39.9818	52.5833	36.7857	0.566515	0.743252	0.730291
6680	Astrocyte	6680	a2	60	60	35	4824	3891	2727	36.8244	73.4151	29.967	0.417005	0.505833	0.580524
6681	Astrocyte	6681	a2	65	60	50	3141	1623	465	13.0332	13.0887	8.77358	0.261773	0.371801	0.537684
6687	Astrocyte	6687	wt	25	25	10	2205	870	213	14.6026	16.4151	8.19231	0.306045	0.402554	0.453045
6688	Astrocyte	6688	wt	35	15	0	1083	417	0	17.4677	9.26667		0.244748	0.273952
7027	Astrocyte	7027	wt	50	30	15	1902	831	306	12.7651	10.1341	9.27273	0.257647	0.296839	0.449802
7028	Astrocyte	7028	a2	80	70	50	1614	549	291	11.2083	16.6364	22.3846	0.2752	0.433912	0.591784
7029	Astrocyte	7029	wt	65	45	25	492	99	42	5.29032	7.61538	7	0.277214	0.518004	0.766307
7030	Astrocyte	7030	a2	50	30	30	1488	1404	1344	82.6667	127.636	149.333	0.470091	0.650385	0.745294
7280	Astrocyte	7280	wt	30	15	10	669	39	9	5.43902	3.9	4.5	0.470761	0.648049	1.04149
7281	Astrocyte	7281	a2	60	50	40	2469	1596	780	25.1939	34.6957	20.5263	0.400162	0.566145	0.697632
5489	Neuron	5489	wt	50	45	35	3096	2187	1116	36.8571	19.354	10.4299	0.340493	0.387527	0.440685
5592	Neuron	5592	a2	35	30	15	1860	1113	423	58.125	18.2459	14.1	0.281138	0.345734	0.430531
6680	Neuron	6680	a2	65	50	10	3414	1506	426	12.0211	11.3233	8.875	0.248195	0.331604	0.47349
6681	Neuron	6681	a2	60	40	20	2535	1203	624	15.8438	20.05	14.8571	0.211564	0.267211	0.324334
6687	Neuron	6687	wt	5	5	5	1119	615	3	1119	13.9773	3	0.427504	0.325469	0.427504
6688	Neuron	6688	wt	30	5	0	264	24	0	5.73913	4		0.208252	0.353399
7027	Neuron	7027	wt	35	25	15	222	90	30	6.52941	11.25	7.5	0.282685	0.421919	0.589334
7028	Neuron	7028	a2	95	80	30	1368	468	96	12.5505	9	8.72727	0.201104	0.284113	0.411921
7029	Neuron	7029	wt	55	40	0	795	39	0	4.36813	4.33333		0.244196	0.341759
7030	Neuron	7030	a2	45	35	30	1671	1458	1194	92.8333	58.32	62.8421	0.480001	0.469033	0.568899
7280	Neuron	7280	wt	5	5	0	153	3	0	4.5	3		0.350144	0.471576
7281	Neuron	7281	a2	35	35	25	2223	1266	912	22.9175	20.7541	53.6471	0.267583	0.342256	0.540459

## Sheet: Fig6
Mouse_ID	Gt	Label	Mean_correlation
5489	wt	Neuron-Astrocyte	-0.026637
5489	wt	Neuron-Neuron	0.0541489
5489	wt	Astrocyte-Astrocyte	-0.18123
6687	wt	Neuron-Astrocyte	0
6687	wt	Astrocyte-Astrocyte	-1
7027	wt	Neuron-Astrocyte	-0.153713
7027	wt	Neuron-Neuron	-0.0307796
7027	wt	Astrocyte-Astrocyte	-0.0974978
7029	wt	Astrocyte-Astrocyte	-0.229406
7280	wt	Astrocyte-Astrocyte	-1
5592	a2	Neuron-Astrocyte	0.0307471
5592	a2	Neuron-Neuron	0.0551514
5592	a2	Astrocyte-Astrocyte	-0.00615809
6680	a2	Neuron-Astrocyte	0.0157152
6680	a2	Neuron-Neuron	0.172289
6680	a2	Astrocyte-Astrocyte	-0.0332105
6681	a2	Neuron-Astrocyte	-0.0493665
6681	a2	Neuron-Neuron	-0.0286622
6681	a2	Astrocyte-Astrocyte	-0.00490895
7028	a2	Neuron-Astrocyte	0.375306
7028	a2	Neuron-Neuron	0.485532
7028	a2	Astrocyte-Astrocyte	0.305186
7030	a2	Neuron-Astrocyte	-0.0183916
7030	a2	Neuron-Neuron	-0.0114721
7030	a2	Astrocyte-Astrocyte	-0.0797236
7281	a2	Neuron-Astrocyte	0.00470878
7281	a2	Neuron-Neuron	-0.101291
7281	a2	Astrocyte-Astrocyte	0.040568

## Sheet: SFig1
Mouse_ID	File	Gt	Deep	View	ROI	Sum of Area	Sum of Duration	Number
5489	#5489wt-bcx-25x2x-200um-70v55v-25p-galB005.nd2 - Z=0 C=0	wt	paste("200 ", mu, "M")	galB005.nd2	1	0	0	0
5489	#5489wt-bcx-25x2x-200um-70v55v-25p-galB005.nd2 - Z=0 C=0	wt	paste("200 ", mu, "M")	galB005.nd2	2	0	0	0
5489	#5489wt-bcx-25x2x-200um-70v55v-25p-galB005.nd2 - Z=0 C=0	wt	paste("200 ", mu, "M")	galB005.nd2	3	0	0	0
5489	#5489wt-bcx-25x2x-200um-70v55v-25p-galB005.nd2 - Z=0 C=0	wt	paste("200 ", mu, "M")	galB005.nd2	4	0	0	0
5489	#5489wt-bcx-25x2x-200um-70v55v-25p-galB005.nd2 - Z=0 C=0	wt	paste("200 ", mu, "M")	galB005.nd2	5	0	0	0
5489	#5489wt-bcx-25x2x-200um-70v55v-25p-galB005.nd2 - Z=0 C=0	wt	paste("200 ", mu, "M")	galB005.nd2	6	0	0	0
5489	#5489wt-bcx-25x2x-200um-70v55v-25p-galB005.nd2 - Z=0 C=0	wt	paste("200 ", mu, "M")	galB005.nd2	7	0	0	0
5489	#5489wt-bcx-25x2x-200um-70v55v-25p-galB005.nd2 - Z=0 C=0	wt	paste("200 ", mu, "M")	galB005.nd2	8	0	0	0
5489	#5489wt-bcx-25x2x-200um-70v55v-25p-galB005.nd2 - Z=0 C=0	wt	paste("200 ", mu, "M")	galB005.nd2	9	0.619192	7	1
5489	#5489wt-bcx-25x2x-200um-70v55v-25p-galB005.nd2 - Z=0 C=0	wt	paste("200 ", mu, "M")	galB005.nd2	10	0	0	0
5489	#5489wt-bcx-25x2x-200um-70v55v-25p-galB005.nd2 - Z=0 C=0	wt	paste("200 ", mu, "M")	galB005.nd2	11	0	0	0
5489	#5489wt-bcx-25x2x-200um-70v55v-25p-galB005.nd2 - Z=0 C=0	wt	paste("200 ", mu, "M")	galB005.nd2	12	0	0	0
5489	#5489wt-bcx-25x2x-200um-70v55v-25p-galB005.nd2 - Z=0 C=0	wt	paste("200 ", mu, "M")	galB005.nd2	13	0.186543	6	1
5489	#5489wt-bcx-25x2x-200um-70v55v-25p-galB005.nd2 - Z=0 C=0	wt	paste("200 ", mu, "M")	galB005.nd2	14	0	0	0
5489	#5489wt-bcx-25x2x-200um-70v55v-25p-galB005.nd2 - Z=0 C=0	wt	paste("200 ", mu, "M")	galB005.nd2	15	0	0	0
5489	#5489wt-bcx-25x2x-200um-70v55v-25p-galB005.nd2 - Z=0 C=0	wt	paste("200 ", mu, "M")	galB005.nd2	16	0	0	0
5489	#5489wt-bcx-25x2x-200um-70v55v-25p-galB005.nd2 - Z=0 C=0	wt	paste("200 ", mu, "M")	galB005.nd2	17	0	0	0
5489	#5489wt-bcx-25x2x-200um-70v55v-25p-galB005.nd2 - Z=0 C=0	wt	paste("200 ", mu, "M")	galB005.nd2	18	0	0	0
5489	#5489wt-bcx-25x2x-200um-70v55v-25p-galB005.nd2 - Z=0 C=0	wt	paste("200 ", mu, "M")	galB005.nd2	19	0	0	0
5489	#5489wt-bcx-25x2x-200um-70v55v-25p-galB005.nd2 - Z=0 C=0	wt	paste("200 ", mu, "M")	galB005.nd2	20	0	0	0
5489	#5489wt-bcx-25x2x-200um-70v55v-25p-galB005.nd2 - Z=0 C=0	wt	paste("200 ", mu, "M")	galB005.nd2	21	0	0	0
5489	#5489wt-bcx-25x2x-200um-70v55v-25p-galB005.nd2 - Z=0 C=0	wt	paste("200 ", mu, "M")	galB005.nd2	22	0	0	0
5489	#5489wt-bcx-25x2x-200um-70v55v-25p-galB005.nd2 - Z=0 C=0	wt	paste("200 ", mu, "M")	galB005.nd2	23	0	0	0
5489	#5489wt-bcx-25x2x-200um-70v55v-25p-galB005.nd2 - Z=0 C=0	wt	paste("200 ", mu, "M")	galB005.nd2	24	0	0	0
5489	#5489wt-bcx-25x2x-200um-70v55v-25p-galB005.nd2 - Z=0 C=0	wt	paste("200 ", mu, "M")	galB005.nd2	25	0	0	0
5489	#5489wt-bcx-25x2x-200um-70v55v-25p-galB005.nd2 - Z=0 C=0	wt	paste("200 ", mu, "M")	galB005.nd2	26	0	0	0
5489	#5489wt-bcx-25x2x-200um-70v55v-25p-galB005.nd2 - Z=0 C=0	wt	paste("200 ", mu, "M")	galB005.nd2	27	0	0	0
5489	#5489wt-bcx-25x2x-200um-70v55v-25p-galB005.nd2 - Z=0 C=0	wt	paste("200 ", mu, "M")	galB005.nd2	28	0	0	0
5489	#5489wt-bcx-25x2x-200um-70v55v-25p-galB005.nd2 - Z=0 C=0	wt	paste("200 ", mu, "M")	galB005.nd2	29	0	0	0
5489	#5489wt-bcx-25x2x-200um-70v55v-25p-galB005.nd2 - Z=0 C=0	wt	paste("200 ", mu, "M")	galB005.nd2	30	0	0	0
5489	#5489wt-bcx-25x2x-200um-70v55v-25p-galB005.nd2 - Z=0 C=0	wt	paste("200 ", mu, "M")	galB005.nd2	31	0	0	0
5489	#5489wt-bcx-25x2x-200um-70v55v-25p-galB005.nd2 - Z=0 C=0	wt	paste("200 ", mu, "M")	galB005.nd2	32	0	0	0
5489	#5489wt-bcx-25x2x-200um-70v55v-25p-galB005.nd2 - Z=0 C=0	wt	paste("200 ", mu, "M")	galB005.nd2	33	0	0	0
5489	#5489wt-bcx-25x2x-200um-70v55v-25p-galB005.nd2 - Z=0 C=0	wt	paste("200 ", mu, "M")	galB005.nd2	34	0	0	0
5489	#5489wt-bcx-25x2x-200um-70v55v-25p-galB005.nd2 - Z=0 C=0	wt	paste("200 ", mu, "M")	galB005.nd2	35	0	0	0
5489	#5489wt-bcx-25x2x-200um-70v55v-25p-galB005.nd2 - Z=0 C=0	wt	paste("200 ", mu, "M")	galB005.nd2	36	0	0	0
5489	#5489wt-bcx-25x2x-200um-70v55v-25p-galB005.nd2 - Z=0 C=0	wt	paste("200 ", mu, "M")	galB005.nd2	37	0	0	0
5489	#5489wt-bcx-25x2x-200um-70v55v-25p-galB005.nd2 - Z=0 C=0	wt	paste("200 ", mu, "M")	galB005.nd2	38	0	0	0
5489	#5489wt-bcx-25x2x-200um-70v55v-25p-galB005.nd2 - Z=0 C=0	wt	paste("200 ", mu, "M")	galB005.nd2	39	0	0	0
5489	#5489wt-bcx-25x2x-200um-70v55v-25p-galB005.nd2 - Z=0 C=0	wt	paste("200 ", mu, "M")	galB005.nd2	40	0	0	0
5489	#5489wt-bcx-25x2x-200um-70v55v-25p-resoA002.nd2 - Z=0 C=0	wt	paste("200 ", mu, "M")	resoA002.nd2	1	0	0	0
5489	#5489wt-bcx-25x2x-200um-70v55v-25p-resoA002.nd2 - Z=0 C=0	wt	paste("200 ", mu, "M")	resoA002.nd2	2	0	0	0
5489	#5489wt-bcx-25x2x-200um-70v55v-25p-resoA002.nd2 - Z=0 C=0	wt	paste("200 ", mu, "M")	resoA002.nd2	3	0	0	0
5489	#5489wt-bcx-25x2x-200um-70v55v-25p-resoA002.nd2 - Z=0 C=0	wt	paste("200 ", mu, "M")	resoA002.nd2	4	0	0	0
5489	#5489wt-bcx-25x2x-200um-70v55v-25p-resoA002.nd2 - Z=0 C=0	wt	paste("200 ", mu, "M")	resoA002.nd2	5	0	0	0
5489	#5489wt-bcx-25x2x-200um-70v55v-25p-resoA002.nd2 - Z=0 C=0	wt	paste("200 ", mu, "M")	resoA002.nd2	6	0	0	0
5489	#5489wt-bcx-25x2x-200um-70v55v-25p-resoA002.nd2 - Z=0 C=0	wt	paste("200 ", mu, "M")	resoA002.nd2	7	0	0	0
5489	#5489wt-bcx-25x2x-200um-70v55v-25p-resoA002.nd2 - Z=0 C=0	wt	paste("200 ", mu, "M")	resoA002.nd2	8	0	0	0
5489	#5489wt-bcx-25x2x-200um-70v55v-25p-resoA002.nd2 - Z=0 C=0	wt	paste("200 ", mu, "M")	resoA002.nd2	9	0	0	0
5489	#5489wt-bcx-25x2x-200um-70v55v-25p-resoA002.nd2 - Z=0 C=0	wt	paste("200 ", mu, "M")	resoA002.nd2	10	0	0	0
5489	#5489wt-bcx-25x2x-200um-70v55v-25p-resoA002.nd2 - Z=0 C=0	wt	paste("200 ", mu, "M")	resoA002.nd2	11	0	0	0
5489	#5489wt-bcx-25x2x-200um-70v55v-25p-resoA002.nd2 - Z=0 C=0	wt	paste("200 ", mu, "M")	resoA002.nd2	12	0	0	0
5489	#5489wt-bcx-25x2x-200um-70v55v-25p-resoA002.nd2 - Z=0 C=0	wt	paste("200 ", mu, "M")	resoA002.nd2	13	0	0	0
5489	#5489wt-bcx-25x2x-200um-70v55v-25p-resoA002.nd2 - Z=0 C=0	wt	paste("200 ", mu, "M")	resoA002.nd2	14	0	0	0
5489	#5489wt-bcx-25x2x-200um-70v55v-25p-resoA002.nd2 - Z=0 C=0	wt	paste("200 ", mu, "M")	resoA002.nd2	15	0	0	0
5489	#5489wt-bcx-25x2x-200um-70v55v-25p-resoA002.nd2 - Z=0 C=0	wt	paste("200 ", mu, "M")	resoA002.nd2	16	0	0	0
5489	#5489wt-bcx-25x2x-200um-70v55v-25p-resoA002.nd2 - Z=0 C=0	wt	paste("200 ", mu, "M")	resoA002.nd2	17	0	0	0
5489	#5489wt-bcx-25x2x-200um-70v55v-25p-resoA002.nd2 - Z=0 C=0	wt	paste("200 ", mu, "M")	resoA002.nd2	18	0	0	0
5489	#5489wt-bcx-25x2x-200um-70v55v-25p-resoA002.nd2 - Z=0 C=0	wt	paste("200 ", mu, "M")	resoA002.nd2	19	0	0	0
5489	#5489wt-bcx-25x2x-200um-70v55v-25p-resoA002.nd2 - Z=0 C=0	wt	paste("200 ", mu, "M")	resoA002.nd2	20	0	0	0
5489	#5489wt-bcx-25x2x-200um-70v55v-25p-resoA002.nd2 - Z=0 C=0	wt	paste("200 ", mu, "M")	resoA002.nd2	21	0	0	0
5489	#5489wt-bcx-25x2x-200um-70v55v-25p-resoA002.nd2 - Z=0 C=0	wt	paste("200 ", mu, "M")	resoA002.nd2	22	0	0	0
5489	#5489wt-bcx-25x2x-200um-70v55v-25p-resoA002.nd2 - Z=0 C=0	wt	paste("200 ", mu, "M")	resoA002.nd2	23	0	0	0
5489	#5489wt-bcx-25x2x-200um-70v55v-25p-resoA002.nd2 - Z=0 C=0	wt	paste("200 ", mu, "M")	resoA002.nd2	24	0	0	0
5489	#5489wt-bcx-25x2x-200um-70v55v-25p-resoA002.nd2 - Z=0 C=0	wt	paste("200 ", mu, "M")	resoA002.nd2	25	0	0	0
5489	#5489wt-bcx-25x2x-200um-70v55v-25p-resoA002.nd2 - Z=0 C=0	wt	paste("200 ", mu, "M")	resoA002.nd2	26	0	0	0
5489	#5489wt-bcx-25x2x-200um-70v55v-25p-resoA002.nd2 - Z=0 C=0	wt	paste("200 ", mu, "M")	resoA002.nd2	27	0	0	0
5489	#5489wt-bcx-25x2x-200um-70v55v-25p-resoA002.nd2 - Z=0 C=0	wt	paste("200 ", mu, "M")	resoA002.nd2	28	0	0	0
5489	#5489wt-bcx-25x2x-200um-70v55v-25p-resoA002.nd2 - Z=0 C=0	wt	paste("200 ", mu, "M")	resoA002.nd2	29	0	0	0
5489	#5489wt-bcx-25x2x-200um-70v55v-25p-resoA002.nd2 - Z=0 C=0	wt	paste("200 ", mu, "M")	resoA002.nd2	30	0	0	0
5489	#5489wt-bcx-25x2x-200um-70v55v-25p-resoA002.nd2 - Z=0 C=0	wt	paste("200 ", mu, "M")	resoA002.nd2	31	0	0	0
5489	#5489wt-bcx-25x2x-200um-70v55v-25p-resoA002.nd2 - Z=0 C=0	wt	paste("200 ", mu, "M")	resoA002.nd2	32	0	0	0
5489	#5489wt-bcx-25x2x-200um-70v55v-25p-resoA002.nd2 - Z=0 C=0	wt	paste("200 ", mu, "M")	resoA002.nd2	33	0	0	0
5489	#5489wt-bcx-25x2x-200um-70v55v-25p-resoA002.nd2 - Z=0 C=0	wt	paste("200 ", mu, "M")	resoA002.nd2	34	0	0	0
5489	#5489wt-bcx-25x2x-200um-70v55v-25p-resoA002.nd2 - Z=0 C=0	wt	paste("200 ", mu, "M")	resoA002.nd2	35	0	0	0
5489	#5489wt-bcx-25x2x-200um-70v55v-25p-resoA002.nd2 - Z=0 C=0	wt	paste("200 ", mu, "M")	resoA002.nd2	36	0	0	0
5489	#5489wt-bcx-25x2x-200um-70v55v-25p-resoA002.nd2 - Z=0 C=0	wt	paste("200 ", mu, "M")	resoA002.nd2	37	0	0	0
5489	#5489wt-bcx-25x2x-200um-70v55v-25p-resoA002.nd2 - Z=0 C=0	wt	paste("200 ", mu, "M")	resoA002.nd2	38	0	0	0
5489	#5489wt-bcx-25x2x-200um-70v55v-25p-resoA002.nd2 - Z=0 C=0	wt	paste("200 ", mu, "M")	resoA002.nd2	39	0	0	0
5489	#5489wt-bcx-25x2x-200um-70v55v-25p-resoA002.nd2 - Z=0 C=0	wt	paste("200 ", mu, "M")	resoA002.nd2	40	0	0	0
5489	#5489wt-bcx-25x2x-250um-70v55v-28p-galB006.nd2 - Z=0 C=0	wt	paste("250 ", mu, "M")	galB006.nd2	1	0	0	0
5489	#5489wt-bcx-25x2x-250um-70v55v-28p-galB006.nd2 - Z=0 C=0	wt	paste("250 ", mu, "M")	galB006.nd2	2	0	0	0
5489	#5489wt-bcx-25x2x-250um-70v55v-28p-galB006.nd2 - Z=0 C=0	wt	paste("250 ", mu, "M")	galB006.nd2	3	0	0	0
5489	#5489wt-bcx-25x2x-250um-70v55v-28p-galB006.nd2 - Z=0 C=0	wt	paste("250 ", mu, "M")	galB006.nd2	4	0	0	0
5489	#5489wt-bcx-25x2x-250um-70v55v-28p-galB006.nd2 - Z=0 C=0	wt	paste("250 ", mu, "M")	galB006.nd2	5	0	0	0
5489	#5489wt-bcx-25x2x-250um-70v55v-28p-galB006.nd2 - Z=0 C=0	wt	paste("250 ", mu, "M")	galB006.nd2	6	0	0	0
5489	#5489wt-bcx-25x2x-250um-70v55v-28p-galB006.nd2 - Z=0 C=0	wt	paste("250 ", mu, "M")	galB006.nd2	7	0	0	0
5489	#5489wt-bcx-25x2x-250um-70v55v-28p-galB006.nd2 - Z=0 C=0	wt	paste("250 ", mu, "M")	galB006.nd2	8	0	0	0
5489	#5489wt-bcx-25x2x-250um-70v55v-28p-galB006.nd2 - Z=0 C=0	wt	paste("250 ", mu, "M")	galB006.nd2	9	0	0	0
5489	#5489wt-bcx-25x2x-250um-70v55v-28p-galB006.nd2 - Z=0 C=0	wt	paste("250 ", mu, "M")	galB006.nd2	10	0	0	0
5489	#5489wt-bcx-25x2x-250um-70v55v-28p-galB006.nd2 - Z=0 C=0	wt	paste("250 ", mu, "M")	galB006.nd2	11	0	0	0
5489	#5489wt-bcx-25x2x-250um-70v55v-28p-galB006.nd2 - Z=0 C=0	wt	paste("250 ", mu, "M")	galB006.nd2	12	0	0	0
5489	#5489wt-bcx-25x2x-250um-70v55v-28p-galB006.nd2 - Z=0 C=0	wt	paste("250 ", mu, "M")	galB006.nd2	13	0	0	0
5489	#5489wt-bcx-25x2x-250um-70v55v-28p-galB006.nd2 - Z=0 C=0	wt	paste("250 ", mu, "M")	galB006.nd2	14	0	0	0
5489	#5489wt-bcx-25x2x-250um-70v55v-28p-galB006.nd2 - Z=0 C=0	wt	paste("250 ", mu, "M")	galB006.nd2	15	0	0	0
5489	#5489wt-bcx-25x2x-250um-70v55v-28p-galB006.nd2 - Z=0 C=0	wt	paste("250 ", mu, "M")	galB006.nd2	16	0	0	0
5489	#5489wt-bcx-25x2x-250um-70v55v-28p-galB006.nd2 - Z=0 C=0	wt	paste("250 ", mu, "M")	galB006.nd2	17	0	0	0
5489	#5489wt-bcx-25x2x-250um-70v55v-28p-galB006.nd2 - Z=0 C=0	wt	paste("250 ", mu, "M")	galB006.nd2	18	0	0	0
5489	#5489wt-bcx-25x2x-250um-70v55v-28p-galB006.nd2 - Z=0 C=0	wt	paste("250 ", mu, "M")	galB006.nd2	19	0	0	0
5489	#5489wt-bcx-25x2x-250um-70v55v-28p-galB006.nd2 - Z=0 C=0	wt	paste("250 ", mu, "M")	galB006.nd2	20	0	0	0
5489	#5489wt-bcx-25x2x-250um-70v55v-28p-galB006.nd2 - Z=0 C=0	wt	paste("250 ", mu, "M")	galB006.nd2	21	0	0	0
5489	#5489wt-bcx-25x2x-250um-70v55v-28p-galB006.nd2 - Z=0 C=0	wt	paste("250 ", mu, "M")	galB006.nd2	22	0	0	0
5489	#5489wt-bcx-25x2x-250um-70v55v-28p-galB006.nd2 - Z=0 C=0	wt	paste("250 ", mu, "M")	galB006.nd2	23	0	0	0
5489	#5489wt-bcx-25x2x-250um-70v55v-28p-galB006.nd2 - Z=0 C=0	wt	paste("250 ", mu, "M")	galB006.nd2	24	0	0	0
5489	#5489wt-bcx-25x2x-250um-70v55v-28p-galB006.nd2 - Z=0 C=0	wt	paste("250 ", mu, "M")	galB006.nd2	25	0	0	0
5489	#5489wt-bcx-25x2x-250um-70v55v-28p-galB006.nd2 - Z=0 C=0	wt	paste("250 ", mu, "M")	galB006.nd2	26	0	0	0
5489	#5489wt-bcx-25x2x-250um-70v55v-28p-galB006.nd2 - Z=0 C=0	wt	paste("250 ", mu, "M")	galB006.nd2	27	0	0	0
5489	#5489wt-bcx-25x2x-250um-70v55v-28p-galB006.nd2 - Z=0 C=0	wt	paste("250 ", mu, "M")	galB006.nd2	28	0	0	0
5489	#5489wt-bcx-25x2x-250um-70v55v-28p-galB006.nd2 - Z=0 C=0	wt	paste("250 ", mu, "M")	galB006.nd2	29	0	0	0
5489	#5489wt-bcx-25x2x-250um-70v55v-28p-galB006.nd2 - Z=0 C=0	wt	paste("250 ", mu, "M")	galB006.nd2	30	0	0	0
5489	#5489wt-bcx-25x2x-250um-70v55v-28p-galB006.nd2 - Z=0 C=0	wt	paste("250 ", mu, "M")	galB006.nd2	31	0	0	0
5489	#5489wt-bcx-25x2x-250um-70v55v-28p-galB006.nd2 - Z=0 C=0	wt	paste("250 ", mu, "M")	galB006.nd2	32	0	0	0
5489	#5489wt-bcx-25x2x-250um-70v55v-28p-galB006.nd2 - Z=0 C=0	wt	paste("250 ", mu, "M")	galB006.nd2	33	0	0	0
5489	#5489wt-bcx-25x2x-250um-70v55v-28p-galB006.nd2 - Z=0 C=0	wt	paste("250 ", mu, "M")	galB006.nd2	34	0	0	0
5489	#5489wt-bcx-25x2x-250um-70v55v-28p-galB006.nd2 - Z=0 C=0	wt	paste("250 ", mu, "M")	galB006.nd2	35	0	0	0
5489	#5489wt-bcx-25x2x-250um-70v55v-28p-galB006.nd2 - Z=0 C=0	wt	paste("250 ", mu, "M")	galB006.nd2	36	0	0	0
5489	#5489wt-bcx-25x2x-250um-70v55v-28p-galB006.nd2 - Z=0 C=0	wt	paste("250 ", mu, "M")	galB006.nd2	37	0.21766	10	3
5489	#5489wt-bcx-25x2x-250um-70v55v-28p-galB006.nd2 - Z=0 C=0	wt	paste("250 ", mu, "M")	galB006.nd2	38	0	0	0
5489	#5489wt-bcx-25x2x-250um-70v55v-28p-galB006.nd2 - Z=0 C=0	wt	paste("250 ", mu, "M")	galB006.nd2	39	0	0	0
5489	#5489wt-bcx-25x2x-250um-70v55v-28p-galB006.nd2 - Z=0 C=0	wt	paste("250 ", mu, "M")	galB006.nd2	40	0	0	0
5489	#5489wt-bcx-25x2x-250um-70v55v-30p-resoA003.nd2 - Z=0 C=0	wt	paste("250 ", mu, "M")	resoA003.nd2	1	0	0	0
5489	#5489wt-bcx-25x2x-250um-70v55v-30p-resoA003.nd2 - Z=0 C=0	wt	paste("250 ", mu, "M")	resoA003.nd2	2	0	0	0
5489	#5489wt-bcx-25x2x-250um-70v55v-30p-resoA003.nd2 - Z=0 C=0	wt	paste("250 ", mu, "M")	resoA003.nd2	3	0	0	0
5489	#5489wt-bcx-25x2x-250um-70v55v-30p-resoA003.nd2 - Z=0 C=0	wt	paste("250 ", mu, "M")	resoA003.nd2	4	0	0	0
5489	#5489wt-bcx-25x2x-250um-70v55v-30p-resoA003.nd2 - Z=0 C=0	wt	paste("250 ", mu, "M")	resoA003.nd2	5	0	0	0
5489	#5489wt-bcx-25x2x-250um-70v55v-30p-resoA003.nd2 - Z=0 C=0	wt	paste("250 ", mu, "M")	resoA003.nd2	6	0	0	0
5489	#5489wt-bcx-25x2x-250um-70v55v-30p-resoA003.nd2 - Z=0 C=0	wt	paste("250 ", mu, "M")	resoA003.nd2	7	0	0	0
5489	#5489wt-bcx-25x2x-250um-70v55v-30p-resoA003.nd2 - Z=0 C=0	wt	paste("250 ", mu, "M")	resoA003.nd2	8	0	0	0
5489	#5489wt-bcx-25x2x-250um-70v55v-30p-resoA003.nd2 - Z=0 C=0	wt	paste("250 ", mu, "M")	resoA003.nd2	9	0	0	0
5489	#5489wt-bcx-25x2x-250um-70v55v-30p-resoA003.nd2 - Z=0 C=0	wt	paste("250 ", mu, "M")	resoA003.nd2	10	0	0	0
5489	#5489wt-bcx-25x2x-250um-70v55v-30p-resoA003.nd2 - Z=0 C=0	wt	paste("250 ", mu, "M")	resoA003.nd2	11	0	0	0
5489	#5489wt-bcx-25x2x-250um-70v55v-30p-resoA003.nd2 - Z=0 C=0	wt	paste("250 ", mu, "M")	resoA003.nd2	12	0	0	0
5489	#5489wt-bcx-25x2x-250um-70v55v-30p-resoA003.nd2 - Z=0 C=0	wt	paste("250 ", mu, "M")	resoA003.nd2	13	0	0	0
5489	#5489wt-bcx-25x2x-250um-70v55v-30p-resoA003.nd2 - Z=0 C=0	wt	paste("250 ", mu, "M")	resoA003.nd2	14	0	0	0
5489	#5489wt-bcx-25x2x-250um-70v55v-30p-resoA003.nd2 - Z=0 C=0	wt	paste("250 ", mu, "M")	resoA003.nd2	15	0	0	0
5489	#5489wt-bcx-25x2x-250um-70v55v-30p-resoA003.nd2 - Z=0 C=0	wt	paste("250 ", mu, "M")	resoA003.nd2	16	0	0	0
5489	#5489wt-bcx-25x2x-250um-70v55v-30p-resoA003.nd2 - Z=0 C=0	wt	paste("250 ", mu, "M")	resoA003.nd2	17	0	0	0
5489	#5489wt-bcx-25x2x-250um-70v55v-30p-resoA003.nd2 - Z=0 C=0	wt	paste("250 ", mu, "M")	resoA003.nd2	18	0	0	0
5489	#5489wt-bcx-25x2x-250um-70v55v-30p-resoA003.nd2 - Z=0 C=0	wt	paste("250 ", mu, "M")	resoA003.nd2	19	0	0	0
5489	#5489wt-bcx-25x2x-250um-70v55v-30p-resoA003.nd2 - Z=0 C=0	wt	paste("250 ", mu, "M")	resoA003.nd2	20	0	0	0
5489	#5489wt-bcx-25x2x-250um-70v55v-30p-resoA003.nd2 - Z=0 C=0	wt	paste("250 ", mu, "M")	resoA003.nd2	21	0	0	0
5489	#5489wt-bcx-25x2x-250um-70v55v-30p-resoA003.nd2 - Z=0 C=0	wt	paste("250 ", mu, "M")	resoA003.nd2	22	0	0	0
5489	#5489wt-bcx-25x2x-250um-70v55v-30p-resoA003.nd2 - Z=0 C=0	wt	paste("250 ", mu, "M")	resoA003.nd2	23	0	0	0
5489	#5489wt-bcx-25x2x-250um-70v55v-30p-resoA003.nd2 - Z=0 C=0	wt	paste("250 ", mu, "M")	resoA003.nd2	24	0	0	0
5489	#5489wt-bcx-25x2x-250um-70v55v-30p-resoA003.nd2 - Z=0 C=0	wt	paste("250 ", mu, "M")	resoA003.nd2	25	0	0	0
5489	#5489wt-bcx-25x2x-250um-70v55v-30p-resoA003.nd2 - Z=0 C=0	wt	paste("250 ", mu, "M")	resoA003.nd2	26	0	0	0
5489	#5489wt-bcx-25x2x-250um-70v55v-30p-resoA003.nd2 - Z=0 C=0	wt	paste("250 ", mu, "M")	resoA003.nd2	27	0	0	0
5489	#5489wt-bcx-25x2x-250um-70v55v-30p-resoA003.nd2 - Z=0 C=0	wt	paste("250 ", mu, "M")	resoA003.nd2	28	0	0	0
5489	#5489wt-bcx-25x2x-250um-70v55v-30p-resoA003.nd2 - Z=0 C=0	wt	paste("250 ", mu, "M")	resoA003.nd2	29	0	0	0
5489	#5489wt-bcx-25x2x-250um-70v55v-30p-resoA003.nd2 - Z=0 C=0	wt	paste("250 ", mu, "M")	resoA003.nd2	30	0	0	0
5489	#5489wt-bcx-25x2x-250um-70v55v-30p-resoA003.nd2 - Z=0 C=0	wt	paste("250 ", mu, "M")	resoA003.nd2	31	0	0	0
5489	#5489wt-bcx-25x2x-250um-70v55v-30p-resoA003.nd2 - Z=0 C=0	wt	paste("250 ", mu, "M")	resoA003.nd2	32	0	0	0
5489	#5489wt-bcx-25x2x-250um-70v55v-30p-resoA003.nd2 - Z=0 C=0	wt	paste("250 ", mu, "M")	resoA003.nd2	33	0	0	0
5489	#5489wt-bcx-25x2x-250um-70v55v-30p-resoA003.nd2 - Z=0 C=0	wt	paste("250 ", mu, "M")	resoA003.nd2	34	0	0	0
5489	#5489wt-bcx-25x2x-250um-70v55v-30p-resoA003.nd2 - Z=0 C=0	wt	paste("250 ", mu, "M")	resoA003.nd2	35	0	0	0
5489	#5489wt-bcx-25x2x-250um-70v55v-30p-resoA003.nd2 - Z=0 C=0	wt	paste("250 ", mu, "M")	resoA003.nd2	36	0	0	0
5489	#5489wt-bcx-25x2x-250um-70v55v-30p-resoA003.nd2 - Z=0 C=0	wt	paste("250 ", mu, "M")	resoA003.nd2	37	0	0	0
5489	#5489wt-bcx-25x2x-250um-70v55v-30p-resoA003.nd2 - Z=0 C=0	wt	paste("250 ", mu, "M")	resoA003.nd2	38	0	0	0
5489	#5489wt-bcx-25x2x-250um-70v55v-30p-resoA003.nd2 - Z=0 C=0	wt	paste("250 ", mu, "M")	resoA003.nd2	39	0	0	0
5489	#5489wt-bcx-25x2x-250um-70v55v-30p-resoA003.nd2 - Z=0 C=0	wt	paste("250 ", mu, "M")	resoA003.nd2	40	0	0	0
5592	#5592a2c-bcx-25x2x-200um-50v50v-25p-resoD012.nd2 - C=0	a2	paste("200 ", mu, "M")	resoD012.nd2	1	16.8343	40	6
5592	#5592a2c-bcx-25x2x-200um-50v50v-25p-resoD012.nd2 - C=0	a2	paste("200 ", mu, "M")	resoD012.nd2	2	0	0	0
5592	#5592a2c-bcx-25x2x-200um-50v50v-25p-resoD012.nd2 - C=0	a2	paste("200 ", mu, "M")	resoD012.nd2	3	0	0	0
5592	#5592a2c-bcx-25x2x-200um-50v50v-25p-resoD012.nd2 - C=0	a2	paste("200 ", mu, "M")	resoD012.nd2	4	0.0612738	3	1
5592	#5592a2c-bcx-25x2x-200um-50v50v-25p-resoD012.nd2 - C=0	a2	paste("200 ", mu, "M")	resoD012.nd2	5	0.161302	3	1
5592	#5592a2c-bcx-25x2x-200um-50v50v-25p-resoD012.nd2 - C=0	a2	paste("200 ", mu, "M")	resoD012.nd2	6	0.301769	9	2
5592	#5592a2c-bcx-25x2x-200um-50v50v-25p-resoD012.nd2 - C=0	a2	paste("200 ", mu, "M")	resoD012.nd2	7	0	0	0
5592	#5592a2c-bcx-25x2x-200um-50v50v-25p-resoD012.nd2 - C=0	a2	paste("200 ", mu, "M")	resoD012.nd2	8	0	0	0
5592	#5592a2c-bcx-25x2x-200um-50v50v-25p-resoD012.nd2 - C=0	a2	paste("200 ", mu, "M")	resoD012.nd2	9	0.00253277	1	1
5592	#5592a2c-bcx-25x2x-200um-50v50v-25p-resoD012.nd2 - C=0	a2	paste("200 ", mu, "M")	resoD012.nd2	10	0	0	0
5592	#5592a2c-bcx-25x2x-200um-50v50v-25p-resoD012.nd2 - C=0	a2	paste("200 ", mu, "M")	resoD012.nd2	11	0.0132117	2	1
5592	#5592a2c-bcx-25x2x-200um-50v50v-25p-resoD012.nd2 - C=0	a2	paste("200 ", mu, "M")	resoD012.nd2	12	0	0	0
5592	#5592a2c-bcx-25x2x-200um-50v50v-25p-resoD012.nd2 - C=0	a2	paste("200 ", mu, "M")	resoD012.nd2	13	0.0190932	4	2
5592	#5592a2c-bcx-25x2x-200um-50v50v-25p-resoD012.nd2 - C=0	a2	paste("200 ", mu, "M")	resoD012.nd2	14	7.96e-06	1	1
5592	#5592a2c-bcx-25x2x-200um-50v50v-25p-resoD012.nd2 - C=0	a2	paste("200 ", mu, "M")	resoD012.nd2	15	1.28861	8	1
5592	#5592a2c-bcx-25x2x-200um-50v50v-25p-resoD012.nd2 - C=0	a2	paste("200 ", mu, "M")	resoD012.nd2	16	0.1325	12	4
5592	#5592a2c-bcx-25x2x-200um-50v50v-25p-resoD012.nd2 - C=0	a2	paste("200 ", mu, "M")	resoD012.nd2	17	0	0	0
5592	#5592a2c-bcx-25x2x-200um-50v50v-25p-resoD012.nd2 - C=0	a2	paste("200 ", mu, "M")	resoD012.nd2	18	0	0	0
5592	#5592a2c-bcx-25x2x-200um-50v50v-25p-resoD012.nd2 - C=0	a2	paste("200 ", mu, "M")	resoD012.nd2	19	0	0	0
5592	#5592a2c-bcx-25x2x-200um-50v50v-25p-resoD012.nd2 - C=0	a2	paste("200 ", mu, "M")	resoD012.nd2	20	0	0	0
5592	#5592a2c-bcx-25x2x-200um-50v50v-25p-resoD012.nd2 - C=0	a2	paste("200 ", mu, "M")	resoD012.nd2	21	4.17283	29	2
5592	#5592a2c-bcx-25x2x-200um-50v50v-25p-resoD012.nd2 - C=0	a2	paste("200 ", mu, "M")	resoD012.nd2	22	1.58651	15	1
5592	#5592a2c-bcx-25x2x-200um-50v50v-25p-resoD012.nd2 - C=0	a2	paste("200 ", mu, "M")	resoD012.nd2	23	0	0	0
5592	#5592a2c-bcx-25x2x-200um-50v50v-25p-resoD012.nd2 - C=0	a2	paste("200 ", mu, "M")	resoD012.nd2	24	0.166343	10	3
5592	#5592a2c-bcx-25x2x-200um-50v50v-25p-resoD012.nd2 - C=0	a2	paste("200 ", mu, "M")	resoD012.nd2	25	0	0	0
5592	#5592a2c-bcx-25x2x-200um-50v50v-25p-resoD012.nd2 - C=0	a2	paste("200 ", mu, "M")	resoD012.nd2	26	0	0	0
5592	#5592a2c-bcx-25x2x-200um-50v50v-25p-resoD012.nd2 - C=0	a2	paste("200 ", mu, "M")	resoD012.nd2	27	0.0507776	2	1
5592	#5592a2c-bcx-25x2x-200um-50v50v-25p-resoD012.nd2 - C=0	a2	paste("200 ", mu, "M")	resoD012.nd2	28	0	0	0
5592	#5592a2c-bcx-25x2x-200um-50v50v-25p-resoD012.nd2 - C=0	a2	paste("200 ", mu, "M")	resoD012.nd2	29	0.312709	10	2
5592	#5592a2c-bcx-25x2x-200um-50v50v-25p-resoD012.nd2 - C=0	a2	paste("200 ", mu, "M")	resoD012.nd2	30	0.149631	5	1
5592	#5592a2c-bcx-25x2x-200um-50v50v-25p-resoD012.nd2 - C=0	a2	paste("200 ", mu, "M")	resoD012.nd2	31	0	0	0
5592	#5592a2c-bcx-25x2x-200um-50v50v-25p-resoD012.nd2 - C=0	a2	paste("200 ", mu, "M")	resoD012.nd2	32	5.02516	31	5
5592	#5592a2c-bcx-25x2x-200um-50v50v-25p-resoD012.nd2 - C=0	a2	paste("200 ", mu, "M")	resoD012.nd2	33	0	0	0
5592	#5592a2c-bcx-25x2x-200um-50v50v-25p-resoD012.nd2 - C=0	a2	paste("200 ", mu, "M")	resoD012.nd2	34	0.0470741	3	1
5592	#5592a2c-bcx-25x2x-200um-50v50v-25p-resoD012.nd2 - C=0	a2	paste("200 ", mu, "M")	resoD012.nd2	35	0	0	0
5592	#5592a2c-bcx-25x2x-200um-50v50v-25p-resoD012.nd2 - C=0	a2	paste("200 ", mu, "M")	resoD012.nd2	36	0	0	0
5592	#5592a2c-bcx-25x2x-200um-50v50v-25p-resoD012.nd2 - C=0	a2	paste("200 ", mu, "M")	resoD012.nd2	37	0.918648	11	2
5592	#5592a2c-bcx-25x2x-200um-50v50v-25p-resoD012.nd2 - C=0	a2	paste("200 ", mu, "M")	resoD012.nd2	38	0.117349	4	1
5592	#5592a2c-bcx-25x2x-200um-50v50v-25p-resoD012.nd2 - C=0	a2	paste("200 ", mu, "M")	resoD012.nd2	39	0.020416	2	1
5592	#5592a2c-bcx-25x2x-200um-50v50v-25p-resoD012.nd2 - C=0	a2	paste("200 ", mu, "M")	resoD012.nd2	40	0.0125208	2	1
5592	#5592a2c-bcx-25x2x-200um-50v50v-25p-resoE016.nd2 - C=0	a2	paste("200 ", mu, "M")	resoE016.nd2	1	0.346174	8	2
5592	#5592a2c-bcx-25x2x-200um-50v50v-25p-resoE016.nd2 - C=0	a2	paste("200 ", mu, "M")	resoE016.nd2	2	0	0	0
5592	#5592a2c-bcx-25x2x-200um-50v50v-25p-resoE016.nd2 - C=0	a2	paste("200 ", mu, "M")	resoE016.nd2	3	0	0	0
5592	#5592a2c-bcx-25x2x-200um-50v50v-25p-resoE016.nd2 - C=0	a2	paste("200 ", mu, "M")	resoE016.nd2	4	8.5764	37	5
5592	#5592a2c-bcx-25x2x-200um-50v50v-25p-resoE016.nd2 - C=0	a2	paste("200 ", mu, "M")	resoE016.nd2	5	0	0	0
5592	#5592a2c-bcx-25x2x-200um-50v50v-25p-resoE016.nd2 - C=0	a2	paste("200 ", mu, "M")	resoE016.nd2	6	0	0	0
5592	#5592a2c-bcx-25x2x-200um-50v50v-25p-resoE016.nd2 - C=0	a2	paste("200 ", mu, "M")	resoE016.nd2	7	0	0	0
5592	#5592a2c-bcx-25x2x-200um-50v50v-25p-resoE016.nd2 - C=0	a2	paste("200 ", mu, "M")	resoE016.nd2	8	0	0	0
5592	#5592a2c-bcx-25x2x-200um-50v50v-25p-resoE016.nd2 - C=0	a2	paste("200 ", mu, "M")	resoE016.nd2	9	0	0	0
5592	#5592a2c-bcx-25x2x-200um-50v50v-25p-resoE016.nd2 - C=0	a2	paste("200 ", mu, "M")	resoE016.nd2	10	0	0	0
5592	#5592a2c-bcx-25x2x-200um-50v50v-25p-resoE016.nd2 - C=0	a2	paste("200 ", mu, "M")	resoE016.nd2	11	0.017681	2	1
5592	#5592a2c-bcx-25x2x-200um-50v50v-25p-resoE016.nd2 - C=0	a2	paste("200 ", mu, "M")	resoE016.nd2	12	0	0	0
5592	#5592a2c-bcx-25x2x-200um-50v50v-25p-resoE016.nd2 - C=0	a2	paste("200 ", mu, "M")	resoE016.nd2	13	0	0	0
5592	#5592a2c-bcx-25x2x-200um-50v50v-25p-resoE016.nd2 - C=0	a2	paste("200 ", mu, "M")	resoE016.nd2	14	0	0	0
5592	#5592a2c-bcx-25x2x-200um-50v50v-25p-resoE016.nd2 - C=0	a2	paste("200 ", mu, "M")	resoE016.nd2	15	1.67505	18	3
5592	#5592a2c-bcx-25x2x-200um-50v50v-25p-resoE016.nd2 - C=0	a2	paste("200 ", mu, "M")	resoE016.nd2	16	0.336712	6	1
5592	#5592a2c-bcx-25x2x-200um-50v50v-25p-resoE016.nd2 - C=0	a2	paste("200 ", mu, "M")	resoE016.nd2	17	0	0	0
5592	#5592a2c-bcx-25x2x-200um-50v50v-25p-resoE016.nd2 - C=0	a2	paste("200 ", mu, "M")	resoE016.nd2	18	0	0	0
5592	#5592a2c-bcx-25x2x-200um-50v50v-25p-resoE016.nd2 - C=0	a2	paste("200 ", mu, "M")	resoE016.nd2	19	0	0	0
5592	#5592a2c-bcx-25x2x-200um-50v50v-25p-resoE016.nd2 - C=0	a2	paste("200 ", mu, "M")	resoE016.nd2	20	0	0	0
5592	#5592a2c-bcx-25x2x-200um-50v50v-25p-resoE016.nd2 - C=0	a2	paste("200 ", mu, "M")	resoE016.nd2	21	0	0	0
5592	#5592a2c-bcx-25x2x-200um-50v50v-25p-resoE016.nd2 - C=0	a2	paste("200 ", mu, "M")	resoE016.nd2	22	9.73613	25	2
5592	#5592a2c-bcx-25x2x-200um-50v50v-25p-resoE016.nd2 - C=0	a2	paste("200 ", mu, "M")	resoE016.nd2	23	0	0	0
5592	#5592a2c-bcx-25x2x-200um-50v50v-25p-resoE016.nd2 - C=0	a2	paste("200 ", mu, "M")	resoE016.nd2	24	0.105513	7	2
5592	#5592a2c-bcx-25x2x-200um-50v50v-25p-resoE016.nd2 - C=0	a2	paste("200 ", mu, "M")	resoE016.nd2	25	0	0	0
5592	#5592a2c-bcx-25x2x-200um-50v50v-25p-resoE016.nd2 - C=0	a2	paste("200 ", mu, "M")	resoE016.nd2	26	0	0	0
5592	#5592a2c-bcx-25x2x-200um-50v50v-25p-resoE016.nd2 - C=0	a2	paste("200 ", mu, "M")	resoE016.nd2	27	0.0642463	3	1
5592	#5592a2c-bcx-25x2x-200um-50v50v-25p-resoE016.nd2 - C=0	a2	paste("200 ", mu, "M")	resoE016.nd2	28	0	0	0
5592	#5592a2c-bcx-25x2x-200um-50v50v-25p-resoE016.nd2 - C=0	a2	paste("200 ", mu, "M")	resoE016.nd2	29	0.42322	13	4
5592	#5592a2c-bcx-25x2x-200um-50v50v-25p-resoE016.nd2 - C=0	a2	paste("200 ", mu, "M")	resoE016.nd2	30	0	0	0
5592	#5592a2c-bcx-25x2x-200um-50v50v-25p-resoE016.nd2 - C=0	a2	paste("200 ", mu, "M")	resoE016.nd2	31	0.847365	21	5
5592	#5592a2c-bcx-25x2x-200um-50v50v-25p-resoE016.nd2 - C=0	a2	paste("200 ", mu, "M")	resoE016.nd2	32	0.885329	18	3
5592	#5592a2c-bcx-25x2x-200um-50v50v-25p-resoE016.nd2 - C=0	a2	paste("200 ", mu, "M")	resoE016.nd2	33	0	0	0
5592	#5592a2c-bcx-25x2x-200um-50v50v-25p-resoE016.nd2 - C=0	a2	paste("200 ", mu, "M")	resoE016.nd2	34	0	0	0
5592	#5592a2c-bcx-25x2x-200um-50v50v-25p-resoE016.nd2 - C=0	a2	paste("200 ", mu, "M")	resoE016.nd2	35	12.7662	67	6
5592	#5592a2c-bcx-25x2x-200um-50v50v-25p-resoE016.nd2 - C=0	a2	paste("200 ", mu, "M")	resoE016.nd2	36	0	0	0
5592	#5592a2c-bcx-25x2x-200um-50v50v-25p-resoE016.nd2 - C=0	a2	paste("200 ", mu, "M")	resoE016.nd2	37	0.818865	13	3
5592	#5592a2c-bcx-25x2x-200um-50v50v-25p-resoE016.nd2 - C=0	a2	paste("200 ", mu, "M")	resoE016.nd2	38	0.110202	7	2
5592	#5592a2c-bcx-25x2x-200um-50v50v-25p-resoE016.nd2 - C=0	a2	paste("200 ", mu, "M")	resoE016.nd2	39	0	0	0
5592	#5592a2c-bcx-25x2x-200um-50v50v-25p-resoE016.nd2 - C=0	a2	paste("200 ", mu, "M")	resoE016.nd2	40	0	0	0
5592	#5592a2c-bcx-25x2x-250um-50v50v-30p-resoD013.nd2 - C=0	a2	paste("250 ", mu, "M")	resoD013.nd2	1	0	0	0
5592	#5592a2c-bcx-25x2x-250um-50v50v-30p-resoD013.nd2 - C=0	a2	paste("250 ", mu, "M")	resoD013.nd2	2	1.93804	10	1
5592	#5592a2c-bcx-25x2x-250um-50v50v-30p-resoD013.nd2 - C=0	a2	paste("250 ", mu, "M")	resoD013.nd2	3	0	0	0
5592	#5592a2c-bcx-25x2x-250um-50v50v-30p-resoD013.nd2 - C=0	a2	paste("250 ", mu, "M")	resoD013.nd2	4	0.00335104	1	1
5592	#5592a2c-bcx-25x2x-250um-50v50v-30p-resoD013.nd2 - C=0	a2	paste("250 ", mu, "M")	resoD013.nd2	5	0	0	0
5592	#5592a2c-bcx-25x2x-250um-50v50v-30p-resoD013.nd2 - C=0	a2	paste("250 ", mu, "M")	resoD013.nd2	6	0	0	0
5592	#5592a2c-bcx-25x2x-250um-50v50v-30p-resoD013.nd2 - C=0	a2	paste("250 ", mu, "M")	resoD013.nd2	7	0.091076	4	1
5592	#5592a2c-bcx-25x2x-250um-50v50v-30p-resoD013.nd2 - C=0	a2	paste("250 ", mu, "M")	resoD013.nd2	8	0	0	0
5592	#5592a2c-bcx-25x2x-250um-50v50v-30p-resoD013.nd2 - C=0	a2	paste("250 ", mu, "M")	resoD013.nd2	9	0.389683	6	1
5592	#5592a2c-bcx-25x2x-250um-50v50v-30p-resoD013.nd2 - C=0	a2	paste("250 ", mu, "M")	resoD013.nd2	10	0.307768	6	1
5592	#5592a2c-bcx-25x2x-250um-50v50v-30p-resoD013.nd2 - C=0	a2	paste("250 ", mu, "M")	resoD013.nd2	11	0	0	0
5592	#5592a2c-bcx-25x2x-250um-50v50v-30p-resoD013.nd2 - C=0	a2	paste("250 ", mu, "M")	resoD013.nd2	12	0	0	0
5592	#5592a2c-bcx-25x2x-250um-50v50v-30p-resoD013.nd2 - C=0	a2	paste("250 ", mu, "M")	resoD013.nd2	13	0.11746	4	1
5592	#5592a2c-bcx-25x2x-250um-50v50v-30p-resoD013.nd2 - C=0	a2	paste("250 ", mu, "M")	resoD013.nd2	14	0	0	0
5592	#5592a2c-bcx-25x2x-250um-50v50v-30p-resoD013.nd2 - C=0	a2	paste("250 ", mu, "M")	resoD013.nd2	15	0	0	0
5592	#5592a2c-bcx-25x2x-250um-50v50v-30p-resoD013.nd2 - C=0	a2	paste("250 ", mu, "M")	resoD013.nd2	16	0	0	0
5592	#5592a2c-bcx-25x2x-250um-50v50v-30p-resoD013.nd2 - C=0	a2	paste("250 ", mu, "M")	resoD013.nd2	17	0.139986	8	2
5592	#5592a2c-bcx-25x2x-250um-50v50v-30p-resoD013.nd2 - C=0	a2	paste("250 ", mu, "M")	resoD013.nd2	18	1.45012	9	1
5592	#5592a2c-bcx-25x2x-250um-50v50v-30p-resoD013.nd2 - C=0	a2	paste("250 ", mu, "M")	resoD013.nd2	19	0	0	0
5592	#5592a2c-bcx-25x2x-250um-50v50v-30p-resoD013.nd2 - C=0	a2	paste("250 ", mu, "M")	resoD013.nd2	20	0.00483742	1	1
5592	#5592a2c-bcx-25x2x-250um-50v50v-30p-resoD013.nd2 - C=0	a2	paste("250 ", mu, "M")	resoD013.nd2	21	0	0	0
5592	#5592a2c-bcx-25x2x-250um-50v50v-30p-resoD013.nd2 - C=0	a2	paste("250 ", mu, "M")	resoD013.nd2	22	0.0144579	1	1
5592	#5592a2c-bcx-25x2x-250um-50v50v-30p-resoD013.nd2 - C=0	a2	paste("250 ", mu, "M")	resoD013.nd2	23	0	0	0
5592	#5592a2c-bcx-25x2x-250um-50v50v-30p-resoD013.nd2 - C=0	a2	paste("250 ", mu, "M")	resoD013.nd2	24	0	0	0
5592	#5592a2c-bcx-25x2x-250um-50v50v-30p-resoD013.nd2 - C=0	a2	paste("250 ", mu, "M")	resoD013.nd2	25	0	0	0
5592	#5592a2c-bcx-25x2x-250um-50v50v-30p-resoD013.nd2 - C=0	a2	paste("250 ", mu, "M")	resoD013.nd2	26	10.1582	48	5
5592	#5592a2c-bcx-25x2x-250um-50v50v-30p-resoD013.nd2 - C=0	a2	paste("250 ", mu, "M")	resoD013.nd2	27	0	0	0
5592	#5592a2c-bcx-25x2x-250um-50v50v-30p-resoD013.nd2 - C=0	a2	paste("250 ", mu, "M")	resoD013.nd2	28	0	0	0
5592	#5592a2c-bcx-25x2x-250um-50v50v-30p-resoD013.nd2 - C=0	a2	paste("250 ", mu, "M")	resoD013.nd2	29	0	0	0
5592	#5592a2c-bcx-25x2x-250um-50v50v-30p-resoD013.nd2 - C=0	a2	paste("250 ", mu, "M")	resoD013.nd2	30	0	0	0
5592	#5592a2c-bcx-25x2x-250um-50v50v-30p-resoD013.nd2 - C=0	a2	paste("250 ", mu, "M")	resoD013.nd2	31	12.5764	34	2
5592	#5592a2c-bcx-25x2x-250um-50v50v-30p-resoD013.nd2 - C=0	a2	paste("250 ", mu, "M")	resoD013.nd2	32	0	0	0
5592	#5592a2c-bcx-25x2x-250um-50v50v-30p-resoD013.nd2 - C=0	a2	paste("250 ", mu, "M")	resoD013.nd2	33	3.04618	17	2
5592	#5592a2c-bcx-25x2x-250um-50v50v-30p-resoD013.nd2 - C=0	a2	paste("250 ", mu, "M")	resoD013.nd2	34	1.9222	20	3
5592	#5592a2c-bcx-25x2x-250um-50v50v-30p-resoD013.nd2 - C=0	a2	paste("250 ", mu, "M")	resoD013.nd2	35	0	0	0
5592	#5592a2c-bcx-25x2x-250um-50v50v-30p-resoD013.nd2 - C=0	a2	paste("250 ", mu, "M")	resoD013.nd2	36	0	0	0
5592	#5592a2c-bcx-25x2x-250um-50v50v-30p-resoD013.nd2 - C=0	a2	paste("250 ", mu, "M")	resoD013.nd2	37	0	0	0
5592	#5592a2c-bcx-25x2x-250um-50v50v-30p-resoD013.nd2 - C=0	a2	paste("250 ", mu, "M")	resoD013.nd2	38	0	0	0
5592	#5592a2c-bcx-25x2x-250um-50v50v-30p-resoD013.nd2 - C=0	a2	paste("250 ", mu, "M")	resoD013.nd2	39	2.39038	23	4
5592	#5592a2c-bcx-25x2x-250um-50v50v-30p-resoD013.nd2 - C=0	a2	paste("250 ", mu, "M")	resoD013.nd2	40	0	0	0
5592	#5592a2c-bcx-25x2x-250um-50v50v-30p-resoE017.nd2 - C=0	a2	paste("250 ", mu, "M")	resoE017.nd2	1	0	0	0
5592	#5592a2c-bcx-25x2x-250um-50v50v-30p-resoE017.nd2 - C=0	a2	paste("250 ", mu, "M")	resoE017.nd2	2	0	0	0
5592	#5592a2c-bcx-25x2x-250um-50v50v-30p-resoE017.nd2 - C=0	a2	paste("250 ", mu, "M")	resoE017.nd2	3	0.230883	9	2
5592	#5592a2c-bcx-25x2x-250um-50v50v-30p-resoE017.nd2 - C=0	a2	paste("250 ", mu, "M")	resoE017.nd2	4	0	0	0
5592	#5592a2c-bcx-25x2x-250um-50v50v-30p-resoE017.nd2 - C=0	a2	paste("250 ", mu, "M")	resoE017.nd2	5	0.0660661	3	1
5592	#5592a2c-bcx-25x2x-250um-50v50v-30p-resoE017.nd2 - C=0	a2	paste("250 ", mu, "M")	resoE017.nd2	6	0	0	0
5592	#5592a2c-bcx-25x2x-250um-50v50v-30p-resoE017.nd2 - C=0	a2	paste("250 ", mu, "M")	resoE017.nd2	7	0.0862657	8	3
5592	#5592a2c-bcx-25x2x-250um-50v50v-30p-resoE017.nd2 - C=0	a2	paste("250 ", mu, "M")	resoE017.nd2	8	4.74307	33	4
5592	#5592a2c-bcx-25x2x-250um-50v50v-30p-resoE017.nd2 - C=0	a2	paste("250 ", mu, "M")	resoE017.nd2	9	0	0	0
5592	#5592a2c-bcx-25x2x-250um-50v50v-30p-resoE017.nd2 - C=0	a2	paste("250 ", mu, "M")	resoE017.nd2	10	0	0	0
5592	#5592a2c-bcx-25x2x-250um-50v50v-30p-resoE017.nd2 - C=0	a2	paste("250 ", mu, "M")	resoE017.nd2	11	0	0	0
5592	#5592a2c-bcx-25x2x-250um-50v50v-30p-resoE017.nd2 - C=0	a2	paste("250 ", mu, "M")	resoE017.nd2	12	0	0	0
5592	#5592a2c-bcx-25x2x-250um-50v50v-30p-resoE017.nd2 - C=0	a2	paste("250 ", mu, "M")	resoE017.nd2	13	2.05039	11	2
5592	#5592a2c-bcx-25x2x-250um-50v50v-30p-resoE017.nd2 - C=0	a2	paste("250 ", mu, "M")	resoE017.nd2	14	6.14011	34	5
5592	#5592a2c-bcx-25x2x-250um-50v50v-30p-resoE017.nd2 - C=0	a2	paste("250 ", mu, "M")	resoE017.nd2	15	0.0105252	1	1
5592	#5592a2c-bcx-25x2x-250um-50v50v-30p-resoE017.nd2 - C=0	a2	paste("250 ", mu, "M")	resoE017.nd2	16	0.619453	7	1
5592	#5592a2c-bcx-25x2x-250um-50v50v-30p-resoE017.nd2 - C=0	a2	paste("250 ", mu, "M")	resoE017.nd2	17	0	0	0
5592	#5592a2c-bcx-25x2x-250um-50v50v-30p-resoE017.nd2 - C=0	a2	paste("250 ", mu, "M")	resoE017.nd2	18	0.000464611	1	1
5592	#5592a2c-bcx-25x2x-250um-50v50v-30p-resoE017.nd2 - C=0	a2	paste("250 ", mu, "M")	resoE017.nd2	19	0.175217	5	1
5592	#5592a2c-bcx-25x2x-250um-50v50v-30p-resoE017.nd2 - C=0	a2	paste("250 ", mu, "M")	resoE017.nd2	20	1.33477	15	3
5592	#5592a2c-bcx-25x2x-250um-50v50v-30p-resoE017.nd2 - C=0	a2	paste("250 ", mu, "M")	resoE017.nd2	21	0.962707	18	4
5592	#5592a2c-bcx-25x2x-250um-50v50v-30p-resoE017.nd2 - C=0	a2	paste("250 ", mu, "M")	resoE017.nd2	22	0	0	0
5592	#5592a2c-bcx-25x2x-250um-50v50v-30p-resoE017.nd2 - C=0	a2	paste("250 ", mu, "M")	resoE017.nd2	23	0	0	0
5592	#5592a2c-bcx-25x2x-250um-50v50v-30p-resoE017.nd2 - C=0	a2	paste("250 ", mu, "M")	resoE017.nd2	24	3.38754	32	6
5592	#5592a2c-bcx-25x2x-250um-50v50v-30p-resoE017.nd2 - C=0	a2	paste("250 ", mu, "M")	resoE017.nd2	25	3.47343	24	6
5592	#5592a2c-bcx-25x2x-250um-50v50v-30p-resoE017.nd2 - C=0	a2	paste("250 ", mu, "M")	resoE017.nd2	26	0.252617	11	5
5592	#5592a2c-bcx-25x2x-250um-50v50v-30p-resoE017.nd2 - C=0	a2	paste("250 ", mu, "M")	resoE017.nd2	27	2.6669	24	6
5592	#5592a2c-bcx-25x2x-250um-50v50v-30p-resoE017.nd2 - C=0	a2	paste("250 ", mu, "M")	resoE017.nd2	28	0	0	0
5592	#5592a2c-bcx-25x2x-250um-50v50v-30p-resoE017.nd2 - C=0	a2	paste("250 ", mu, "M")	resoE017.nd2	29	0	0	0
5592	#5592a2c-bcx-25x2x-250um-50v50v-30p-resoE017.nd2 - C=0	a2	paste("250 ", mu, "M")	resoE017.nd2	30	1.51635	18	2
5592	#5592a2c-bcx-25x2x-250um-50v50v-30p-resoE017.nd2 - C=0	a2	paste("250 ", mu, "M")	resoE017.nd2	31	0	0	0
5592	#5592a2c-bcx-25x2x-250um-50v50v-30p-resoE017.nd2 - C=0	a2	paste("250 ", mu, "M")	resoE017.nd2	32	0.799328	9	2
5592	#5592a2c-bcx-25x2x-250um-50v50v-30p-resoE017.nd2 - C=0	a2	paste("250 ", mu, "M")	resoE017.nd2	33	0.688745	9	2
5592	#5592a2c-bcx-25x2x-250um-50v50v-30p-resoE017.nd2 - C=0	a2	paste("250 ", mu, "M")	resoE017.nd2	34	1.56162	15	3
5592	#5592a2c-bcx-25x2x-250um-50v50v-30p-resoE017.nd2 - C=0	a2	paste("250 ", mu, "M")	resoE017.nd2	35	0	0	0
5592	#5592a2c-bcx-25x2x-250um-50v50v-30p-resoE017.nd2 - C=0	a2	paste("250 ", mu, "M")	resoE017.nd2	36	0	0	0
5592	#5592a2c-bcx-25x2x-250um-50v50v-30p-resoE017.nd2 - C=0	a2	paste("250 ", mu, "M")	resoE017.nd2	37	2.13715	18	2
5592	#5592a2c-bcx-25x2x-250um-50v50v-30p-resoE017.nd2 - C=0	a2	paste("250 ", mu, "M")	resoE017.nd2	38	0	0	0
5592	#5592a2c-bcx-25x2x-250um-50v50v-30p-resoE017.nd2 - C=0	a2	paste("250 ", mu, "M")	resoE017.nd2	39	0	0	0
5592	#5592a2c-bcx-25x2x-250um-50v50v-30p-resoE017.nd2 - C=0	a2	paste("250 ", mu, "M")	resoE017.nd2	40	12.9108	21	1
6680	#6680a2c-bcx-25x2x-200um-60v15v-30p-resoD021.nd2 - C=0	a2	paste("200 ", mu, "M")	resoD021.nd2	1	0	0	0
6680	#6680a2c-bcx-25x2x-200um-60v15v-30p-resoD021.nd2 - C=0	a2	paste("200 ", mu, "M")	resoD021.nd2	2	0	0	0
6680	#6680a2c-bcx-25x2x-200um-60v15v-30p-resoD021.nd2 - C=0	a2	paste("200 ", mu, "M")	resoD021.nd2	3	0	0	0
6680	#6680a2c-bcx-25x2x-200um-60v15v-30p-resoD021.nd2 - C=0	a2	paste("200 ", mu, "M")	resoD021.nd2	4	1.36291	10	1
6680	#6680a2c-bcx-25x2x-200um-60v15v-30p-resoD021.nd2 - C=0	a2	paste("200 ", mu, "M")	resoD021.nd2	5	0	0	0
6680	#6680a2c-bcx-25x2x-200um-60v15v-30p-resoD021.nd2 - C=0	a2	paste("200 ", mu, "M")	resoD021.nd2	6	0	0	0
6680	#6680a2c-bcx-25x2x-200um-60v15v-30p-resoD021.nd2 - C=0	a2	paste("200 ", mu, "M")	resoD021.nd2	7	0	0	0
6680	#6680a2c-bcx-25x2x-200um-60v15v-30p-resoD021.nd2 - C=0	a2	paste("200 ", mu, "M")	resoD021.nd2	8	0	0	0
6680	#6680a2c-bcx-25x2x-200um-60v15v-30p-resoD021.nd2 - C=0	a2	paste("200 ", mu, "M")	resoD021.nd2	9	0	0	0
6680	#6680a2c-bcx-25x2x-200um-60v15v-30p-resoD021.nd2 - C=0	a2	paste("200 ", mu, "M")	resoD021.nd2	10	1.47359	24	4
6680	#6680a2c-bcx-25x2x-200um-60v15v-30p-resoD021.nd2 - C=0	a2	paste("200 ", mu, "M")	resoD021.nd2	11	11.5047	34	4
6680	#6680a2c-bcx-25x2x-200um-60v15v-30p-resoD021.nd2 - C=0	a2	paste("200 ", mu, "M")	resoD021.nd2	12	0	0	0
6680	#6680a2c-bcx-25x2x-200um-60v15v-30p-resoD021.nd2 - C=0	a2	paste("200 ", mu, "M")	resoD021.nd2	13	0	0	0
6680	#6680a2c-bcx-25x2x-200um-60v15v-30p-resoD021.nd2 - C=0	a2	paste("200 ", mu, "M")	resoD021.nd2	14	0	0	0
6680	#6680a2c-bcx-25x2x-200um-60v15v-30p-resoD021.nd2 - C=0	a2	paste("200 ", mu, "M")	resoD021.nd2	15	0	0	0
6680	#6680a2c-bcx-25x2x-200um-60v15v-30p-resoD021.nd2 - C=0	a2	paste("200 ", mu, "M")	resoD021.nd2	16	4.65838	35	7
6680	#6680a2c-bcx-25x2x-200um-60v15v-30p-resoD021.nd2 - C=0	a2	paste("200 ", mu, "M")	resoD021.nd2	17	0	0	0
6680	#6680a2c-bcx-25x2x-200um-60v15v-30p-resoD021.nd2 - C=0	a2	paste("200 ", mu, "M")	resoD021.nd2	18	0	0	0
6680	#6680a2c-bcx-25x2x-200um-60v15v-30p-resoD021.nd2 - C=0	a2	paste("200 ", mu, "M")	resoD021.nd2	19	0	0	0
6680	#6680a2c-bcx-25x2x-200um-60v15v-30p-resoD021.nd2 - C=0	a2	paste("200 ", mu, "M")	resoD021.nd2	20	2.25601	9	1
6680	#6680a2c-bcx-25x2x-200um-60v15v-30p-resoD021.nd2 - C=0	a2	paste("200 ", mu, "M")	resoD021.nd2	21	0	0	0
6680	#6680a2c-bcx-25x2x-200um-60v15v-30p-resoD021.nd2 - C=0	a2	paste("200 ", mu, "M")	resoD021.nd2	22	0	0	0
6680	#6680a2c-bcx-25x2x-200um-60v15v-30p-resoD021.nd2 - C=0	a2	paste("200 ", mu, "M")	resoD021.nd2	23	0	0	0
6680	#6680a2c-bcx-25x2x-200um-60v15v-30p-resoD021.nd2 - C=0	a2	paste("200 ", mu, "M")	resoD021.nd2	24	0	0	0
6680	#6680a2c-bcx-25x2x-200um-60v15v-30p-resoD021.nd2 - C=0	a2	paste("200 ", mu, "M")	resoD021.nd2	25	0	0	0
6680	#6680a2c-bcx-25x2x-200um-60v15v-30p-resoD021.nd2 - C=0	a2	paste("200 ", mu, "M")	resoD021.nd2	26	0	0	0
6680	#6680a2c-bcx-25x2x-200um-60v15v-30p-resoD021.nd2 - C=0	a2	paste("200 ", mu, "M")	resoD021.nd2	27	0	0	0
6680	#6680a2c-bcx-25x2x-200um-60v15v-30p-resoD021.nd2 - C=0	a2	paste("200 ", mu, "M")	resoD021.nd2	28	0	0	0
6680	#6680a2c-bcx-25x2x-200um-60v15v-30p-resoD021.nd2 - C=0	a2	paste("200 ", mu, "M")	resoD021.nd2	29	0	0	0
6680	#6680a2c-bcx-25x2x-200um-60v15v-30p-resoD021.nd2 - C=0	a2	paste("200 ", mu, "M")	resoD021.nd2	30	0	0	0
6680	#6680a2c-bcx-25x2x-200um-60v15v-30p-resoD021.nd2 - C=0	a2	paste("200 ", mu, "M")	resoD021.nd2	31	0	0	0
6680	#6680a2c-bcx-25x2x-200um-60v15v-30p-resoD021.nd2 - C=0	a2	paste("200 ", mu, "M")	resoD021.nd2	32	0	0	0
6680	#6680a2c-bcx-25x2x-200um-60v15v-30p-resoD021.nd2 - C=0	a2	paste("200 ", mu, "M")	resoD021.nd2	33	0	0	0
6680	#6680a2c-bcx-25x2x-200um-60v15v-30p-resoD021.nd2 - C=0	a2	paste("200 ", mu, "M")	resoD021.nd2	34	0	0	0
6680	#6680a2c-bcx-25x2x-200um-60v15v-30p-resoD021.nd2 - C=0	a2	paste("200 ", mu, "M")	resoD021.nd2	35	1.79055	12	1
6680	#6680a2c-bcx-25x2x-200um-60v15v-30p-resoD021.nd2 - C=0	a2	paste("200 ", mu, "M")	resoD021.nd2	36	0	0	0
6680	#6680a2c-bcx-25x2x-200um-60v15v-30p-resoD021.nd2 - C=0	a2	paste("200 ", mu, "M")	resoD021.nd2	37	0	0	0
6680	#6680a2c-bcx-25x2x-200um-60v15v-30p-resoD021.nd2 - C=0	a2	paste("200 ", mu, "M")	resoD021.nd2	38	0	0	0
6680	#6680a2c-bcx-25x2x-200um-60v15v-30p-resoD021.nd2 - C=0	a2	paste("200 ", mu, "M")	resoD021.nd2	39	2.02525	14	2
6680	#6680a2c-bcx-25x2x-200um-60v15v-30p-resoD021.nd2 - C=0	a2	paste("200 ", mu, "M")	resoD021.nd2	40	0	0	0
6680	#6680a2c-bcx-25x2x-200um-60v25v-30p-resoC016.nd2 - C=0	a2	paste("200 ", mu, "M")	resoC016.nd2	1	4.48904	17	2
6680	#6680a2c-bcx-25x2x-200um-60v25v-30p-resoC016.nd2 - C=0	a2	paste("200 ", mu, "M")	resoC016.nd2	2	0.717131	12	3
6680	#6680a2c-bcx-25x2x-200um-60v25v-30p-resoC016.nd2 - C=0	a2	paste("200 ", mu, "M")	resoC016.nd2	3	0.618826	11	2
6680	#6680a2c-bcx-25x2x-200um-60v25v-30p-resoC016.nd2 - C=0	a2	paste("200 ", mu, "M")	resoC016.nd2	4	0.023198	3	1
6680	#6680a2c-bcx-25x2x-200um-60v25v-30p-resoC016.nd2 - C=0	a2	paste("200 ", mu, "M")	resoC016.nd2	5	0.308816	11	1
6680	#6680a2c-bcx-25x2x-200um-60v25v-30p-resoC016.nd2 - C=0	a2	paste("200 ", mu, "M")	resoC016.nd2	6	0	0	0
6680	#6680a2c-bcx-25x2x-200um-60v25v-30p-resoC016.nd2 - C=0	a2	paste("200 ", mu, "M")	resoC016.nd2	7	0.108835	5	1
6680	#6680a2c-bcx-25x2x-200um-60v25v-30p-resoC016.nd2 - C=0	a2	paste("200 ", mu, "M")	resoC016.nd2	8	0.0280964	4	1
6680	#6680a2c-bcx-25x2x-200um-60v25v-30p-resoC016.nd2 - C=0	a2	paste("200 ", mu, "M")	resoC016.nd2	9	0.0810406	4	1
6680	#6680a2c-bcx-25x2x-200um-60v25v-30p-resoC016.nd2 - C=0	a2	paste("200 ", mu, "M")	resoC016.nd2	10	0.0152503	3	1
6680	#6680a2c-bcx-25x2x-200um-60v25v-30p-resoC016.nd2 - C=0	a2	paste("200 ", mu, "M")	resoC016.nd2	11	0	0	0
6680	#6680a2c-bcx-25x2x-200um-60v25v-30p-resoC016.nd2 - C=0	a2	paste("200 ", mu, "M")	resoC016.nd2	12	0	0	0
6680	#6680a2c-bcx-25x2x-200um-60v25v-30p-resoC016.nd2 - C=0	a2	paste("200 ", mu, "M")	resoC016.nd2	13	0.00409128	3	1
6680	#6680a2c-bcx-25x2x-200um-60v25v-30p-resoC016.nd2 - C=0	a2	paste("200 ", mu, "M")	resoC016.nd2	14	0	0	0
6680	#6680a2c-bcx-25x2x-200um-60v25v-30p-resoC016.nd2 - C=0	a2	paste("200 ", mu, "M")	resoC016.nd2	15	0.294004	10	1
6680	#6680a2c-bcx-25x2x-200um-60v25v-30p-resoC016.nd2 - C=0	a2	paste("200 ", mu, "M")	resoC016.nd2	16	0.0223682	2	1
6680	#6680a2c-bcx-25x2x-200um-60v25v-30p-resoC016.nd2 - C=0	a2	paste("200 ", mu, "M")	resoC016.nd2	17	0.0463229	4	1
6680	#6680a2c-bcx-25x2x-200um-60v25v-30p-resoC016.nd2 - C=0	a2	paste("200 ", mu, "M")	resoC016.nd2	18	0.728522	15	4
6680	#6680a2c-bcx-25x2x-200um-60v25v-30p-resoC016.nd2 - C=0	a2	paste("200 ", mu, "M")	resoC016.nd2	19	0.0425707	5	1
6680	#6680a2c-bcx-25x2x-200um-60v25v-30p-resoC016.nd2 - C=0	a2	paste("200 ", mu, "M")	resoC016.nd2	20	0	0	0
6680	#6680a2c-bcx-25x2x-200um-60v25v-30p-resoC016.nd2 - C=0	a2	paste("200 ", mu, "M")	resoC016.nd2	21	4.45089	20	3
6680	#6680a2c-bcx-25x2x-200um-60v25v-30p-resoC016.nd2 - C=0	a2	paste("200 ", mu, "M")	resoC016.nd2	22	2.223	9	1
6680	#6680a2c-bcx-25x2x-200um-60v25v-30p-resoC016.nd2 - C=0	a2	paste("200 ", mu, "M")	resoC016.nd2	23	0.295512	6	1
6680	#6680a2c-bcx-25x2x-200um-60v25v-30p-resoC016.nd2 - C=0	a2	paste("200 ", mu, "M")	resoC016.nd2	24	18.8222	51	5
6680	#6680a2c-bcx-25x2x-200um-60v25v-30p-resoC016.nd2 - C=0	a2	paste("200 ", mu, "M")	resoC016.nd2	25	0	0	0
6680	#6680a2c-bcx-25x2x-200um-60v25v-30p-resoC016.nd2 - C=0	a2	paste("200 ", mu, "M")	resoC016.nd2	26	0.575325	9	2
6680	#6680a2c-bcx-25x2x-200um-60v25v-30p-resoC016.nd2 - C=0	a2	paste("200 ", mu, "M")	resoC016.nd2	27	0	0	0
6680	#6680a2c-bcx-25x2x-200um-60v25v-30p-resoC016.nd2 - C=0	a2	paste("200 ", mu, "M")	resoC016.nd2	28	0.00545876	2	1
6680	#6680a2c-bcx-25x2x-200um-60v25v-30p-resoC016.nd2 - C=0	a2	paste("200 ", mu, "M")	resoC016.nd2	29	3.22447	32	4
6680	#6680a2c-bcx-25x2x-200um-60v25v-30p-resoC016.nd2 - C=0	a2	paste("200 ", mu, "M")	resoC016.nd2	30	0	0	0
6680	#6680a2c-bcx-25x2x-200um-60v25v-30p-resoC016.nd2 - C=0	a2	paste("200 ", mu, "M")	resoC016.nd2	31	0.00998127	2	1
6680	#6680a2c-bcx-25x2x-200um-60v25v-30p-resoC016.nd2 - C=0	a2	paste("200 ", mu, "M")	resoC016.nd2	32	0	0	0
6680	#6680a2c-bcx-25x2x-200um-60v25v-30p-resoC016.nd2 - C=0	a2	paste("200 ", mu, "M")	resoC016.nd2	33	0.960857	11	1
6680	#6680a2c-bcx-25x2x-200um-60v25v-30p-resoC016.nd2 - C=0	a2	paste("200 ", mu, "M")	resoC016.nd2	34	0	0	0
6680	#6680a2c-bcx-25x2x-200um-60v25v-30p-resoC016.nd2 - C=0	a2	paste("200 ", mu, "M")	resoC016.nd2	35	0	0	0
6680	#6680a2c-bcx-25x2x-200um-60v25v-30p-resoC016.nd2 - C=0	a2	paste("200 ", mu, "M")	resoC016.nd2	36	0.00749611	1	1
6680	#6680a2c-bcx-25x2x-200um-60v25v-30p-resoC016.nd2 - C=0	a2	paste("200 ", mu, "M")	resoC016.nd2	37	0	0	0
6680	#6680a2c-bcx-25x2x-200um-60v25v-30p-resoC016.nd2 - C=0	a2	paste("200 ", mu, "M")	resoC016.nd2	38	0.363513	11	2
6680	#6680a2c-bcx-25x2x-200um-60v25v-30p-resoC016.nd2 - C=0	a2	paste("200 ", mu, "M")	resoC016.nd2	39	0	0	0
6680	#6680a2c-bcx-25x2x-200um-60v25v-30p-resoC016.nd2 - C=0	a2	paste("200 ", mu, "M")	resoC016.nd2	40	0	0	0
6680	#6680a2c-bcx-25x2x-250um-70v25v-30p-resoD022.nd2 - C=0	a2	paste("250 ", mu, "M")	resoD022.nd2	1	7.37433	21	1
6680	#6680a2c-bcx-25x2x-250um-70v25v-30p-resoD022.nd2 - C=0	a2	paste("250 ", mu, "M")	resoD022.nd2	2	0	0	0
6680	#6680a2c-bcx-25x2x-250um-70v25v-30p-resoD022.nd2 - C=0	a2	paste("250 ", mu, "M")	resoD022.nd2	3	0	0	0
6680	#6680a2c-bcx-25x2x-250um-70v25v-30p-resoD022.nd2 - C=0	a2	paste("250 ", mu, "M")	resoD022.nd2	4	0	0	0
6680	#6680a2c-bcx-25x2x-250um-70v25v-30p-resoD022.nd2 - C=0	a2	paste("250 ", mu, "M")	resoD022.nd2	5	0	0	0
6680	#6680a2c-bcx-25x2x-250um-70v25v-30p-resoD022.nd2 - C=0	a2	paste("250 ", mu, "M")	resoD022.nd2	6	0	0	0
6680	#6680a2c-bcx-25x2x-250um-70v25v-30p-resoD022.nd2 - C=0	a2	paste("250 ", mu, "M")	resoD022.nd2	7	0	0	0
6680	#6680a2c-bcx-25x2x-250um-70v25v-30p-resoD022.nd2 - C=0	a2	paste("250 ", mu, "M")	resoD022.nd2	8	0	0	0
6680	#6680a2c-bcx-25x2x-250um-70v25v-30p-resoD022.nd2 - C=0	a2	paste("250 ", mu, "M")	resoD022.nd2	9	0	0	0
6680	#6680a2c-bcx-25x2x-250um-70v25v-30p-resoD022.nd2 - C=0	a2	paste("250 ", mu, "M")	resoD022.nd2	10	0	0	0
6680	#6680a2c-bcx-25x2x-250um-70v25v-30p-resoD022.nd2 - C=0	a2	paste("250 ", mu, "M")	resoD022.nd2	11	0	0	0
6680	#6680a2c-bcx-25x2x-250um-70v25v-30p-resoD022.nd2 - C=0	a2	paste("250 ", mu, "M")	resoD022.nd2	12	0	0	0
6680	#6680a2c-bcx-25x2x-250um-70v25v-30p-resoD022.nd2 - C=0	a2	paste("250 ", mu, "M")	resoD022.nd2	13	8.98172	33	4
6680	#6680a2c-bcx-25x2x-250um-70v25v-30p-resoD022.nd2 - C=0	a2	paste("250 ", mu, "M")	resoD022.nd2	14	5.32346	28	4
6680	#6680a2c-bcx-25x2x-250um-70v25v-30p-resoD022.nd2 - C=0	a2	paste("250 ", mu, "M")	resoD022.nd2	15	0	0	0
6680	#6680a2c-bcx-25x2x-250um-70v25v-30p-resoD022.nd2 - C=0	a2	paste("250 ", mu, "M")	resoD022.nd2	16	0	0	0
6680	#6680a2c-bcx-25x2x-250um-70v25v-30p-resoD022.nd2 - C=0	a2	paste("250 ", mu, "M")	resoD022.nd2	17	0	0	0
6680	#6680a2c-bcx-25x2x-250um-70v25v-30p-resoD022.nd2 - C=0	a2	paste("250 ", mu, "M")	resoD022.nd2	18	0.488432	6	1
6680	#6680a2c-bcx-25x2x-250um-70v25v-30p-resoD022.nd2 - C=0	a2	paste("250 ", mu, "M")	resoD022.nd2	19	0	0	0
6680	#6680a2c-bcx-25x2x-250um-70v25v-30p-resoD022.nd2 - C=0	a2	paste("250 ", mu, "M")	resoD022.nd2	20	0	0	0
6680	#6680a2c-bcx-25x2x-250um-70v25v-30p-resoD022.nd2 - C=0	a2	paste("250 ", mu, "M")	resoD022.nd2	21	0	0	0
6680	#6680a2c-bcx-25x2x-250um-70v25v-30p-resoD022.nd2 - C=0	a2	paste("250 ", mu, "M")	resoD022.nd2	22	0.0801509	3	1
6680	#6680a2c-bcx-25x2x-250um-70v25v-30p-resoD022.nd2 - C=0	a2	paste("250 ", mu, "M")	resoD022.nd2	23	0.00111751	1	1
6680	#6680a2c-bcx-25x2x-250um-70v25v-30p-resoD022.nd2 - C=0	a2	paste("250 ", mu, "M")	resoD022.nd2	24	0	0	0
6680	#6680a2c-bcx-25x2x-250um-70v25v-30p-resoD022.nd2 - C=0	a2	paste("250 ", mu, "M")	resoD022.nd2	25	0	0	0
6680	#6680a2c-bcx-25x2x-250um-70v25v-30p-resoD022.nd2 - C=0	a2	paste("250 ", mu, "M")	resoD022.nd2	26	3.4214	14	1
6680	#6680a2c-bcx-25x2x-250um-70v25v-30p-resoD022.nd2 - C=0	a2	paste("250 ", mu, "M")	resoD022.nd2	27	0	0	0
6680	#6680a2c-bcx-25x2x-250um-70v25v-30p-resoD022.nd2 - C=0	a2	paste("250 ", mu, "M")	resoD022.nd2	28	0	0	0
6680	#6680a2c-bcx-25x2x-250um-70v25v-30p-resoD022.nd2 - C=0	a2	paste("250 ", mu, "M")	resoD022.nd2	29	0	0	0
6680	#6680a2c-bcx-25x2x-250um-70v25v-30p-resoD022.nd2 - C=0	a2	paste("250 ", mu, "M")	resoD022.nd2	30	0	0	0
6680	#6680a2c-bcx-25x2x-250um-70v25v-30p-resoD022.nd2 - C=0	a2	paste("250 ", mu, "M")	resoD022.nd2	31	0	0	0
6680	#6680a2c-bcx-25x2x-250um-70v25v-30p-resoD022.nd2 - C=0	a2	paste("250 ", mu, "M")	resoD022.nd2	32	0	0	0
6680	#6680a2c-bcx-25x2x-250um-70v25v-30p-resoD022.nd2 - C=0	a2	paste("250 ", mu, "M")	resoD022.nd2	33	1.52562	9	1
6680	#6680a2c-bcx-25x2x-250um-70v25v-30p-resoD022.nd2 - C=0	a2	paste("250 ", mu, "M")	resoD022.nd2	34	0.0152057	2	1
6680	#6680a2c-bcx-25x2x-250um-70v25v-30p-resoD022.nd2 - C=0	a2	paste("250 ", mu, "M")	resoD022.nd2	35	0	0	0
6680	#6680a2c-bcx-25x2x-250um-70v25v-30p-resoD022.nd2 - C=0	a2	paste("250 ", mu, "M")	resoD022.nd2	36	0	0	0
6680	#6680a2c-bcx-25x2x-250um-70v25v-30p-resoD022.nd2 - C=0	a2	paste("250 ", mu, "M")	resoD022.nd2	37	0	0	0
6680	#6680a2c-bcx-25x2x-250um-70v25v-30p-resoD022.nd2 - C=0	a2	paste("250 ", mu, "M")	resoD022.nd2	38	0	0	0
6680	#6680a2c-bcx-25x2x-250um-70v25v-30p-resoD022.nd2 - C=0	a2	paste("250 ", mu, "M")	resoD022.nd2	39	0	0	0
6680	#6680a2c-bcx-25x2x-250um-70v25v-30p-resoD022.nd2 - C=0	a2	paste("250 ", mu, "M")	resoD022.nd2	40	0	0	0
6680	#6680a2c-bcx-25x2x-250um-70v35v-30p-resoC017.nd2 - C=0	a2	paste("250 ", mu, "M")	resoC017.nd2	1	13.3154	36	3
6680	#6680a2c-bcx-25x2x-250um-70v35v-30p-resoC017.nd2 - C=0	a2	paste("250 ", mu, "M")	resoC017.nd2	2	0.681307	9	1
6680	#6680a2c-bcx-25x2x-250um-70v35v-30p-resoC017.nd2 - C=0	a2	paste("250 ", mu, "M")	resoC017.nd2	3	0	0	0
6680	#6680a2c-bcx-25x2x-250um-70v35v-30p-resoC017.nd2 - C=0	a2	paste("250 ", mu, "M")	resoC017.nd2	4	2.87802	19	3
6680	#6680a2c-bcx-25x2x-250um-70v35v-30p-resoC017.nd2 - C=0	a2	paste("250 ", mu, "M")	resoC017.nd2	5	6.13287	34	5
6680	#6680a2c-bcx-25x2x-250um-70v35v-30p-resoC017.nd2 - C=0	a2	paste("250 ", mu, "M")	resoC017.nd2	6	0	0	0
6680	#6680a2c-bcx-25x2x-250um-70v35v-30p-resoC017.nd2 - C=0	a2	paste("250 ", mu, "M")	resoC017.nd2	7	0.0146692	3	2
6680	#6680a2c-bcx-25x2x-250um-70v35v-30p-resoC017.nd2 - C=0	a2	paste("250 ", mu, "M")	resoC017.nd2	8	0	0	0
6680	#6680a2c-bcx-25x2x-250um-70v35v-30p-resoC017.nd2 - C=0	a2	paste("250 ", mu, "M")	resoC017.nd2	9	0	0	0
6680	#6680a2c-bcx-25x2x-250um-70v35v-30p-resoC017.nd2 - C=0	a2	paste("250 ", mu, "M")	resoC017.nd2	10	0	0	0
6680	#6680a2c-bcx-25x2x-250um-70v35v-30p-resoC017.nd2 - C=0	a2	paste("250 ", mu, "M")	resoC017.nd2	11	0.0524472	3	1
6680	#6680a2c-bcx-25x2x-250um-70v35v-30p-resoC017.nd2 - C=0	a2	paste("250 ", mu, "M")	resoC017.nd2	12	1.3898	11	2
6680	#6680a2c-bcx-25x2x-250um-70v35v-30p-resoC017.nd2 - C=0	a2	paste("250 ", mu, "M")	resoC017.nd2	13	1.96147	18	3
6680	#6680a2c-bcx-25x2x-250um-70v35v-30p-resoC017.nd2 - C=0	a2	paste("250 ", mu, "M")	resoC017.nd2	14	0.321148	5	1
6680	#6680a2c-bcx-25x2x-250um-70v35v-30p-resoC017.nd2 - C=0	a2	paste("250 ", mu, "M")	resoC017.nd2	15	0.305516	13	4
6680	#6680a2c-bcx-25x2x-250um-70v35v-30p-resoC017.nd2 - C=0	a2	paste("250 ", mu, "M")	resoC017.nd2	16	0	0	0
6680	#6680a2c-bcx-25x2x-250um-70v35v-30p-resoC017.nd2 - C=0	a2	paste("250 ", mu, "M")	resoC017.nd2	17	1.23187	17	1
6680	#6680a2c-bcx-25x2x-250um-70v35v-30p-resoC017.nd2 - C=0	a2	paste("250 ", mu, "M")	resoC017.nd2	18	0.00330588	2	1
6680	#6680a2c-bcx-25x2x-250um-70v35v-30p-resoC017.nd2 - C=0	a2	paste("250 ", mu, "M")	resoC017.nd2	19	0	0	0
6680	#6680a2c-bcx-25x2x-250um-70v35v-30p-resoC017.nd2 - C=0	a2	paste("250 ", mu, "M")	resoC017.nd2	20	0	0	0
6680	#6680a2c-bcx-25x2x-250um-70v35v-30p-resoC017.nd2 - C=0	a2	paste("250 ", mu, "M")	resoC017.nd2	21	0	0	0
6680	#6680a2c-bcx-25x2x-250um-70v35v-30p-resoC017.nd2 - C=0	a2	paste("250 ", mu, "M")	resoC017.nd2	22	4.04418	39	9
6680	#6680a2c-bcx-25x2x-250um-70v35v-30p-resoC017.nd2 - C=0	a2	paste("250 ", mu, "M")	resoC017.nd2	23	0.0104635	1	1
6680	#6680a2c-bcx-25x2x-250um-70v35v-30p-resoC017.nd2 - C=0	a2	paste("250 ", mu, "M")	resoC017.nd2	24	0	0	0
6680	#6680a2c-bcx-25x2x-250um-70v35v-30p-resoC017.nd2 - C=0	a2	paste("250 ", mu, "M")	resoC017.nd2	25	0	0	0
6680	#6680a2c-bcx-25x2x-250um-70v35v-30p-resoC017.nd2 - C=0	a2	paste("250 ", mu, "M")	resoC017.nd2	26	0	0	0
6680	#6680a2c-bcx-25x2x-250um-70v35v-30p-resoC017.nd2 - C=0	a2	paste("250 ", mu, "M")	resoC017.nd2	27	0.812285	10	1
6680	#6680a2c-bcx-25x2x-250um-70v35v-30p-resoC017.nd2 - C=0	a2	paste("250 ", mu, "M")	resoC017.nd2	28	0.00762235	1	1
6680	#6680a2c-bcx-25x2x-250um-70v35v-30p-resoC017.nd2 - C=0	a2	paste("250 ", mu, "M")	resoC017.nd2	29	0.103545	4	1
6680	#6680a2c-bcx-25x2x-250um-70v35v-30p-resoC017.nd2 - C=0	a2	paste("250 ", mu, "M")	resoC017.nd2	30	3.92467	26	3
6680	#6680a2c-bcx-25x2x-250um-70v35v-30p-resoC017.nd2 - C=0	a2	paste("250 ", mu, "M")	resoC017.nd2	31	0	0	0
6680	#6680a2c-bcx-25x2x-250um-70v35v-30p-resoC017.nd2 - C=0	a2	paste("250 ", mu, "M")	resoC017.nd2	32	20.5396	53	5
6680	#6680a2c-bcx-25x2x-250um-70v35v-30p-resoC017.nd2 - C=0	a2	paste("250 ", mu, "M")	resoC017.nd2	33	0	0	0
6680	#6680a2c-bcx-25x2x-250um-70v35v-30p-resoC017.nd2 - C=0	a2	paste("250 ", mu, "M")	resoC017.nd2	34	0.0310304	4	1
6680	#6680a2c-bcx-25x2x-250um-70v35v-30p-resoC017.nd2 - C=0	a2	paste("250 ", mu, "M")	resoC017.nd2	35	0	0	0
6680	#6680a2c-bcx-25x2x-250um-70v35v-30p-resoC017.nd2 - C=0	a2	paste("250 ", mu, "M")	resoC017.nd2	36	0	0	0
6680	#6680a2c-bcx-25x2x-250um-70v35v-30p-resoC017.nd2 - C=0	a2	paste("250 ", mu, "M")	resoC017.nd2	37	0	0	0
6680	#6680a2c-bcx-25x2x-250um-70v35v-30p-resoC017.nd2 - C=0	a2	paste("250 ", mu, "M")	resoC017.nd2	38	0.1589	7	2
6680	#6680a2c-bcx-25x2x-250um-70v35v-30p-resoC017.nd2 - C=0	a2	paste("250 ", mu, "M")	resoC017.nd2	39	0.0444376	4	1
6680	#6680a2c-bcx-25x2x-250um-70v35v-30p-resoC017.nd2 - C=0	a2	paste("250 ", mu, "M")	resoC017.nd2	40	1.08104	7	1
6681	#6681a2c-bcx-25x2x-200um-60v40v-30p-resoB010.nd2 - C=0	a2	paste("200 ", mu, "M")	resoB010.nd2	1	0	0	0
6681	#6681a2c-bcx-25x2x-200um-60v40v-30p-resoB010.nd2 - C=0	a2	paste("200 ", mu, "M")	resoB010.nd2	2	0.0818972	4	1
6681	#6681a2c-bcx-25x2x-200um-60v40v-30p-resoB010.nd2 - C=0	a2	paste("200 ", mu, "M")	resoB010.nd2	3	0	0	0
6681	#6681a2c-bcx-25x2x-200um-60v40v-30p-resoB010.nd2 - C=0	a2	paste("200 ", mu, "M")	resoB010.nd2	4	0	0	0
6681	#6681a2c-bcx-25x2x-200um-60v40v-30p-resoB010.nd2 - C=0	a2	paste("200 ", mu, "M")	resoB010.nd2	5	0	0	0
6681	#6681a2c-bcx-25x2x-200um-60v40v-30p-resoB010.nd2 - C=0	a2	paste("200 ", mu, "M")	resoB010.nd2	6	0	0	0
6681	#6681a2c-bcx-25x2x-200um-60v40v-30p-resoB010.nd2 - C=0	a2	paste("200 ", mu, "M")	resoB010.nd2	7	0.00519516	1	1
6681	#6681a2c-bcx-25x2x-200um-60v40v-30p-resoB010.nd2 - C=0	a2	paste("200 ", mu, "M")	resoB010.nd2	8	0.0742523	4	1
6681	#6681a2c-bcx-25x2x-200um-60v40v-30p-resoB010.nd2 - C=0	a2	paste("200 ", mu, "M")	resoB010.nd2	9	0.137495	7	3
6681	#6681a2c-bcx-25x2x-200um-60v40v-30p-resoB010.nd2 - C=0	a2	paste("200 ", mu, "M")	resoB010.nd2	10	0	0	0
6681	#6681a2c-bcx-25x2x-200um-60v40v-30p-resoB010.nd2 - C=0	a2	paste("200 ", mu, "M")	resoB010.nd2	11	0	0	0
6681	#6681a2c-bcx-25x2x-200um-60v40v-30p-resoB010.nd2 - C=0	a2	paste("200 ", mu, "M")	resoB010.nd2	12	0.232162	8	3
6681	#6681a2c-bcx-25x2x-200um-60v40v-30p-resoB010.nd2 - C=0	a2	paste("200 ", mu, "M")	resoB010.nd2	13	0	0	0
6681	#6681a2c-bcx-25x2x-200um-60v40v-30p-resoB010.nd2 - C=0	a2	paste("200 ", mu, "M")	resoB010.nd2	14	0	0	0
6681	#6681a2c-bcx-25x2x-200um-60v40v-30p-resoB010.nd2 - C=0	a2	paste("200 ", mu, "M")	resoB010.nd2	15	0	0	0
6681	#6681a2c-bcx-25x2x-200um-60v40v-30p-resoB010.nd2 - C=0	a2	paste("200 ", mu, "M")	resoB010.nd2	16	0	0	0
6681	#6681a2c-bcx-25x2x-200um-60v40v-30p-resoB010.nd2 - C=0	a2	paste("200 ", mu, "M")	resoB010.nd2	17	0	0	0
6681	#6681a2c-bcx-25x2x-200um-60v40v-30p-resoB010.nd2 - C=0	a2	paste("200 ", mu, "M")	resoB010.nd2	18	0.0428125	3	2
6681	#6681a2c-bcx-25x2x-200um-60v40v-30p-resoB010.nd2 - C=0	a2	paste("200 ", mu, "M")	resoB010.nd2	19	2.25517	22	5
6681	#6681a2c-bcx-25x2x-200um-60v40v-30p-resoB010.nd2 - C=0	a2	paste("200 ", mu, "M")	resoB010.nd2	20	0	0	0
6681	#6681a2c-bcx-25x2x-200um-60v40v-30p-resoB010.nd2 - C=0	a2	paste("200 ", mu, "M")	resoB010.nd2	21	0	0	0
6681	#6681a2c-bcx-25x2x-200um-60v40v-30p-resoB010.nd2 - C=0	a2	paste("200 ", mu, "M")	resoB010.nd2	22	0	0	0
6681	#6681a2c-bcx-25x2x-200um-60v40v-30p-resoB010.nd2 - C=0	a2	paste("200 ", mu, "M")	resoB010.nd2	23	0	0	0
6681	#6681a2c-bcx-25x2x-200um-60v40v-30p-resoB010.nd2 - C=0	a2	paste("200 ", mu, "M")	resoB010.nd2	24	0	0	0
6681	#6681a2c-bcx-25x2x-200um-60v40v-30p-resoB010.nd2 - C=0	a2	paste("200 ", mu, "M")	resoB010.nd2	25	0.0711096	5	2
6681	#6681a2c-bcx-25x2x-200um-60v40v-30p-resoB010.nd2 - C=0	a2	paste("200 ", mu, "M")	resoB010.nd2	26	0	0	0
6681	#6681a2c-bcx-25x2x-200um-60v40v-30p-resoB010.nd2 - C=0	a2	paste("200 ", mu, "M")	resoB010.nd2	27	0	0	0
6681	#6681a2c-bcx-25x2x-200um-60v40v-30p-resoB010.nd2 - C=0	a2	paste("200 ", mu, "M")	resoB010.nd2	28	0	0	0
6681	#6681a2c-bcx-25x2x-200um-60v40v-30p-resoB010.nd2 - C=0	a2	paste("200 ", mu, "M")	resoB010.nd2	29	0	0	0
6681	#6681a2c-bcx-25x2x-200um-60v40v-30p-resoB010.nd2 - C=0	a2	paste("200 ", mu, "M")	resoB010.nd2	30	0	0	0
6681	#6681a2c-bcx-25x2x-200um-60v40v-30p-resoB010.nd2 - C=0	a2	paste("200 ", mu, "M")	resoB010.nd2	31	0.166115	6	1
6681	#6681a2c-bcx-25x2x-200um-60v40v-30p-resoB010.nd2 - C=0	a2	paste("200 ", mu, "M")	resoB010.nd2	32	0	0	0
6681	#6681a2c-bcx-25x2x-200um-60v40v-30p-resoB010.nd2 - C=0	a2	paste("200 ", mu, "M")	resoB010.nd2	33	0	0	0
6681	#6681a2c-bcx-25x2x-200um-60v40v-30p-resoB010.nd2 - C=0	a2	paste("200 ", mu, "M")	resoB010.nd2	34	0	0	0
6681	#6681a2c-bcx-25x2x-200um-60v40v-30p-resoB010.nd2 - C=0	a2	paste("200 ", mu, "M")	resoB010.nd2	35	0	0	0
6681	#6681a2c-bcx-25x2x-200um-60v40v-30p-resoB010.nd2 - C=0	a2	paste("200 ", mu, "M")	resoB010.nd2	36	0	0	0
6681	#6681a2c-bcx-25x2x-200um-60v40v-30p-resoB010.nd2 - C=0	a2	paste("200 ", mu, "M")	resoB010.nd2	37	0	0	0
6681	#6681a2c-bcx-25x2x-200um-60v40v-30p-resoB010.nd2 - C=0	a2	paste("200 ", mu, "M")	resoB010.nd2	38	0	0	0
6681	#6681a2c-bcx-25x2x-200um-60v40v-30p-resoB010.nd2 - C=0	a2	paste("200 ", mu, "M")	resoB010.nd2	39	0	0	0
6681	#6681a2c-bcx-25x2x-200um-60v40v-30p-resoB010.nd2 - C=0	a2	paste("200 ", mu, "M")	resoB010.nd2	40	0	0	0
6681	#6681a2c-bcx-25x2x-200um-60v40v-35p-resoC016.nd2 - C=0	a2	paste("200 ", mu, "M")	resoC016.nd2	1	0	0	0
6681	#6681a2c-bcx-25x2x-200um-60v40v-35p-resoC016.nd2 - C=0	a2	paste("200 ", mu, "M")	resoC016.nd2	2	0	0	0
6681	#6681a2c-bcx-25x2x-200um-60v40v-35p-resoC016.nd2 - C=0	a2	paste("200 ", mu, "M")	resoC016.nd2	3	0.668613	9	1
6681	#6681a2c-bcx-25x2x-200um-60v40v-35p-resoC016.nd2 - C=0	a2	paste("200 ", mu, "M")	resoC016.nd2	4	0	0	0
6681	#6681a2c-bcx-25x2x-200um-60v40v-35p-resoC016.nd2 - C=0	a2	paste("200 ", mu, "M")	resoC016.nd2	5	0	0	0
6681	#6681a2c-bcx-25x2x-200um-60v40v-35p-resoC016.nd2 - C=0	a2	paste("200 ", mu, "M")	resoC016.nd2	6	0	0	0
6681	#6681a2c-bcx-25x2x-200um-60v40v-35p-resoC016.nd2 - C=0	a2	paste("200 ", mu, "M")	resoC016.nd2	7	6.99325	17	3
6681	#6681a2c-bcx-25x2x-200um-60v40v-35p-resoC016.nd2 - C=0	a2	paste("200 ", mu, "M")	resoC016.nd2	8	0	0	0
6681	#6681a2c-bcx-25x2x-200um-60v40v-35p-resoC016.nd2 - C=0	a2	paste("200 ", mu, "M")	resoC016.nd2	9	0	0	0
6681	#6681a2c-bcx-25x2x-200um-60v40v-35p-resoC016.nd2 - C=0	a2	paste("200 ", mu, "M")	resoC016.nd2	10	0	0	0
6681	#6681a2c-bcx-25x2x-200um-60v40v-35p-resoC016.nd2 - C=0	a2	paste("200 ", mu, "M")	resoC016.nd2	11	0	0	0
6681	#6681a2c-bcx-25x2x-200um-60v40v-35p-resoC016.nd2 - C=0	a2	paste("200 ", mu, "M")	resoC016.nd2	12	0	0	0
6681	#6681a2c-bcx-25x2x-200um-60v40v-35p-resoC016.nd2 - C=0	a2	paste("200 ", mu, "M")	resoC016.nd2	13	0	0	0
6681	#6681a2c-bcx-25x2x-200um-60v40v-35p-resoC016.nd2 - C=0	a2	paste("200 ", mu, "M")	resoC016.nd2	14	0	0	0
6681	#6681a2c-bcx-25x2x-200um-60v40v-35p-resoC016.nd2 - C=0	a2	paste("200 ", mu, "M")	resoC016.nd2	15	0	0	0
6681	#6681a2c-bcx-25x2x-200um-60v40v-35p-resoC016.nd2 - C=0	a2	paste("200 ", mu, "M")	resoC016.nd2	16	0.869462	13	3
6681	#6681a2c-bcx-25x2x-200um-60v40v-35p-resoC016.nd2 - C=0	a2	paste("200 ", mu, "M")	resoC016.nd2	17	0.677856	18	4
6681	#6681a2c-bcx-25x2x-200um-60v40v-35p-resoC016.nd2 - C=0	a2	paste("200 ", mu, "M")	resoC016.nd2	18	0	0	0
6681	#6681a2c-bcx-25x2x-200um-60v40v-35p-resoC016.nd2 - C=0	a2	paste("200 ", mu, "M")	resoC016.nd2	19	0	0	0
6681	#6681a2c-bcx-25x2x-200um-60v40v-35p-resoC016.nd2 - C=0	a2	paste("200 ", mu, "M")	resoC016.nd2	20	0	0	0
6681	#6681a2c-bcx-25x2x-200um-60v40v-35p-resoC016.nd2 - C=0	a2	paste("200 ", mu, "M")	resoC016.nd2	21	0	0	0
6681	#6681a2c-bcx-25x2x-200um-60v40v-35p-resoC016.nd2 - C=0	a2	paste("200 ", mu, "M")	resoC016.nd2	22	0	0	0
6681	#6681a2c-bcx-25x2x-200um-60v40v-35p-resoC016.nd2 - C=0	a2	paste("200 ", mu, "M")	resoC016.nd2	23	0.105022	3	1
6681	#6681a2c-bcx-25x2x-200um-60v40v-35p-resoC016.nd2 - C=0	a2	paste("200 ", mu, "M")	resoC016.nd2	24	0.00231809	1	1
6681	#6681a2c-bcx-25x2x-200um-60v40v-35p-resoC016.nd2 - C=0	a2	paste("200 ", mu, "M")	resoC016.nd2	25	7.08171	47	10
6681	#6681a2c-bcx-25x2x-200um-60v40v-35p-resoC016.nd2 - C=0	a2	paste("200 ", mu, "M")	resoC016.nd2	26	6.14617	42	7
6681	#6681a2c-bcx-25x2x-200um-60v40v-35p-resoC016.nd2 - C=0	a2	paste("200 ", mu, "M")	resoC016.nd2	27	0	0	0
6681	#6681a2c-bcx-25x2x-200um-60v40v-35p-resoC016.nd2 - C=0	a2	paste("200 ", mu, "M")	resoC016.nd2	28	0	0	0
6681	#6681a2c-bcx-25x2x-200um-60v40v-35p-resoC016.nd2 - C=0	a2	paste("200 ", mu, "M")	resoC016.nd2	29	0	0	0
6681	#6681a2c-bcx-25x2x-200um-60v40v-35p-resoC016.nd2 - C=0	a2	paste("200 ", mu, "M")	resoC016.nd2	30	0.0873893	3	1
6681	#6681a2c-bcx-25x2x-200um-60v40v-35p-resoC016.nd2 - C=0	a2	paste("200 ", mu, "M")	resoC016.nd2	31	0	0	0
6681	#6681a2c-bcx-25x2x-200um-60v40v-35p-resoC016.nd2 - C=0	a2	paste("200 ", mu, "M")	resoC016.nd2	32	0	0	0
6681	#6681a2c-bcx-25x2x-200um-60v40v-35p-resoC016.nd2 - C=0	a2	paste("200 ", mu, "M")	resoC016.nd2	33	0.853733	10	3
6681	#6681a2c-bcx-25x2x-200um-60v40v-35p-resoC016.nd2 - C=0	a2	paste("200 ", mu, "M")	resoC016.nd2	34	0	0	0
6681	#6681a2c-bcx-25x2x-200um-60v40v-35p-resoC016.nd2 - C=0	a2	paste("200 ", mu, "M")	resoC016.nd2	35	0	0	0
6681	#6681a2c-bcx-25x2x-200um-60v40v-35p-resoC016.nd2 - C=0	a2	paste("200 ", mu, "M")	resoC016.nd2	36	0	0	0
6681	#6681a2c-bcx-25x2x-200um-60v40v-35p-resoC016.nd2 - C=0	a2	paste("200 ", mu, "M")	resoC016.nd2	37	0	0	0
6681	#6681a2c-bcx-25x2x-200um-60v40v-35p-resoC016.nd2 - C=0	a2	paste("200 ", mu, "M")	resoC016.nd2	38	0	0	0
6681	#6681a2c-bcx-25x2x-200um-60v40v-35p-resoC016.nd2 - C=0	a2	paste("200 ", mu, "M")	resoC016.nd2	39	0.255792	5	1
6681	#6681a2c-bcx-25x2x-200um-60v40v-35p-resoC016.nd2 - C=0	a2	paste("200 ", mu, "M")	resoC016.nd2	40	0	0	0
6681	#6681a2c-bcx-25x2x-250um-60v40v-30p-resoB011.nd2 - C=0	a2	paste("250 ", mu, "M")	resoB011.nd2	1	17.5106	37	3
6681	#6681a2c-bcx-25x2x-250um-60v40v-30p-resoB011.nd2 - C=0	a2	paste("250 ", mu, "M")	resoB011.nd2	2	0	0	0
6681	#6681a2c-bcx-25x2x-250um-60v40v-30p-resoB011.nd2 - C=0	a2	paste("250 ", mu, "M")	resoB011.nd2	3	0	0	0
6681	#6681a2c-bcx-25x2x-250um-60v40v-30p-resoB011.nd2 - C=0	a2	paste("250 ", mu, "M")	resoB011.nd2	4	0	0	0
6681	#6681a2c-bcx-25x2x-250um-60v40v-30p-resoB011.nd2 - C=0	a2	paste("250 ", mu, "M")	resoB011.nd2	5	0	0	0
6681	#6681a2c-bcx-25x2x-250um-60v40v-30p-resoB011.nd2 - C=0	a2	paste("250 ", mu, "M")	resoB011.nd2	6	0	0	0
6681	#6681a2c-bcx-25x2x-250um-60v40v-30p-resoB011.nd2 - C=0	a2	paste("250 ", mu, "M")	resoB011.nd2	7	0.615486	21	2
6681	#6681a2c-bcx-25x2x-250um-60v40v-30p-resoB011.nd2 - C=0	a2	paste("250 ", mu, "M")	resoB011.nd2	8	0	0	0
6681	#6681a2c-bcx-25x2x-250um-60v40v-30p-resoB011.nd2 - C=0	a2	paste("250 ", mu, "M")	resoB011.nd2	9	0	0	0
6681	#6681a2c-bcx-25x2x-250um-60v40v-30p-resoB011.nd2 - C=0	a2	paste("250 ", mu, "M")	resoB011.nd2	10	0	0	0
6681	#6681a2c-bcx-25x2x-250um-60v40v-30p-resoB011.nd2 - C=0	a2	paste("250 ", mu, "M")	resoB011.nd2	11	0	0	0
6681	#6681a2c-bcx-25x2x-250um-60v40v-30p-resoB011.nd2 - C=0	a2	paste("250 ", mu, "M")	resoB011.nd2	12	0	0	0
6681	#6681a2c-bcx-25x2x-250um-60v40v-30p-resoB011.nd2 - C=0	a2	paste("250 ", mu, "M")	resoB011.nd2	13	0	0	0
6681	#6681a2c-bcx-25x2x-250um-60v40v-30p-resoB011.nd2 - C=0	a2	paste("250 ", mu, "M")	resoB011.nd2	14	0	0	0
6681	#6681a2c-bcx-25x2x-250um-60v40v-30p-resoB011.nd2 - C=0	a2	paste("250 ", mu, "M")	resoB011.nd2	15	0	0	0
6681	#6681a2c-bcx-25x2x-250um-60v40v-30p-resoB011.nd2 - C=0	a2	paste("250 ", mu, "M")	resoB011.nd2	16	0	0	0
6681	#6681a2c-bcx-25x2x-250um-60v40v-30p-resoB011.nd2 - C=0	a2	paste("250 ", mu, "M")	resoB011.nd2	17	0.0256049	2	1
6681	#6681a2c-bcx-25x2x-250um-60v40v-30p-resoB011.nd2 - C=0	a2	paste("250 ", mu, "M")	resoB011.nd2	18	0	0	0
6681	#6681a2c-bcx-25x2x-250um-60v40v-30p-resoB011.nd2 - C=0	a2	paste("250 ", mu, "M")	resoB011.nd2	19	0	0	0
6681	#6681a2c-bcx-25x2x-250um-60v40v-30p-resoB011.nd2 - C=0	a2	paste("250 ", mu, "M")	resoB011.nd2	20	3.40984	28	3
6681	#6681a2c-bcx-25x2x-250um-60v40v-30p-resoB011.nd2 - C=0	a2	paste("250 ", mu, "M")	resoB011.nd2	21	0	0	0
6681	#6681a2c-bcx-25x2x-250um-60v40v-30p-resoB011.nd2 - C=0	a2	paste("250 ", mu, "M")	resoB011.nd2	22	0	0	0
6681	#6681a2c-bcx-25x2x-250um-60v40v-30p-resoB011.nd2 - C=0	a2	paste("250 ", mu, "M")	resoB011.nd2	23	0	0	0
6681	#6681a2c-bcx-25x2x-250um-60v40v-30p-resoB011.nd2 - C=0	a2	paste("250 ", mu, "M")	resoB011.nd2	24	0	0	0
6681	#6681a2c-bcx-25x2x-250um-60v40v-30p-resoB011.nd2 - C=0	a2	paste("250 ", mu, "M")	resoB011.nd2	25	0	0	0
6681	#6681a2c-bcx-25x2x-250um-60v40v-30p-resoB011.nd2 - C=0	a2	paste("250 ", mu, "M")	resoB011.nd2	26	0	0	0
6681	#6681a2c-bcx-25x2x-250um-60v40v-30p-resoB011.nd2 - C=0	a2	paste("250 ", mu, "M")	resoB011.nd2	27	0	0	0
6681	#6681a2c-bcx-25x2x-250um-60v40v-30p-resoB011.nd2 - C=0	a2	paste("250 ", mu, "M")	resoB011.nd2	28	0	0	0
6681	#6681a2c-bcx-25x2x-250um-60v40v-30p-resoB011.nd2 - C=0	a2	paste("250 ", mu, "M")	resoB011.nd2	29	3.95232	25	4
6681	#6681a2c-bcx-25x2x-250um-60v40v-30p-resoB011.nd2 - C=0	a2	paste("250 ", mu, "M")	resoB011.nd2	30	0	0	0
6681	#6681a2c-bcx-25x2x-250um-60v40v-30p-resoB011.nd2 - C=0	a2	paste("250 ", mu, "M")	resoB011.nd2	31	0.0392063	3	1
6681	#6681a2c-bcx-25x2x-250um-60v40v-30p-resoB011.nd2 - C=0	a2	paste("250 ", mu, "M")	resoB011.nd2	32	0	0	0
6681	#6681a2c-bcx-25x2x-250um-60v40v-30p-resoB011.nd2 - C=0	a2	paste("250 ", mu, "M")	resoB011.nd2	33	0	0	0
6681	#6681a2c-bcx-25x2x-250um-60v40v-30p-resoB011.nd2 - C=0	a2	paste("250 ", mu, "M")	resoB011.nd2	34	0	0	0
6681	#6681a2c-bcx-25x2x-250um-60v40v-30p-resoB011.nd2 - C=0	a2	paste("250 ", mu, "M")	resoB011.nd2	35	0	0	0
6681	#6681a2c-bcx-25x2x-250um-60v40v-30p-resoB011.nd2 - C=0	a2	paste("250 ", mu, "M")	resoB011.nd2	36	1.57803	17	4
6681	#6681a2c-bcx-25x2x-250um-60v40v-30p-resoB011.nd2 - C=0	a2	paste("250 ", mu, "M")	resoB011.nd2	37	0	0	0
6681	#6681a2c-bcx-25x2x-250um-60v40v-30p-resoB011.nd2 - C=0	a2	paste("250 ", mu, "M")	resoB011.nd2	38	0	0	0
6681	#6681a2c-bcx-25x2x-250um-60v40v-30p-resoB011.nd2 - C=0	a2	paste("250 ", mu, "M")	resoB011.nd2	39	0	0	0
6681	#6681a2c-bcx-25x2x-250um-60v40v-30p-resoB011.nd2 - C=0	a2	paste("250 ", mu, "M")	resoB011.nd2	40	3.78826	28	4
6681	#6681a2c-bcx-25x2x-250um-70v45v-35p-resoC017.nd2 - C=0	a2	paste("250 ", mu, "M")	resoC017.nd2	1	0	0	0
6681	#6681a2c-bcx-25x2x-250um-70v45v-35p-resoC017.nd2 - C=0	a2	paste("250 ", mu, "M")	resoC017.nd2	2	0	0	0
6681	#6681a2c-bcx-25x2x-250um-70v45v-35p-resoC017.nd2 - C=0	a2	paste("250 ", mu, "M")	resoC017.nd2	3	0	0	0
6681	#6681a2c-bcx-25x2x-250um-70v45v-35p-resoC017.nd2 - C=0	a2	paste("250 ", mu, "M")	resoC017.nd2	4	0	0	0
6681	#6681a2c-bcx-25x2x-250um-70v45v-35p-resoC017.nd2 - C=0	a2	paste("250 ", mu, "M")	resoC017.nd2	5	0.220989	4	1
6681	#6681a2c-bcx-25x2x-250um-70v45v-35p-resoC017.nd2 - C=0	a2	paste("250 ", mu, "M")	resoC017.nd2	6	0	0	0
6681	#6681a2c-bcx-25x2x-250um-70v45v-35p-resoC017.nd2 - C=0	a2	paste("250 ", mu, "M")	resoC017.nd2	7	5.21718	17	1
6681	#6681a2c-bcx-25x2x-250um-70v45v-35p-resoC017.nd2 - C=0	a2	paste("250 ", mu, "M")	resoC017.nd2	8	0.021522	1	1
6681	#6681a2c-bcx-25x2x-250um-70v45v-35p-resoC017.nd2 - C=0	a2	paste("250 ", mu, "M")	resoC017.nd2	9	3.01296	24	5
6681	#6681a2c-bcx-25x2x-250um-70v45v-35p-resoC017.nd2 - C=0	a2	paste("250 ", mu, "M")	resoC017.nd2	10	0	0	0
6681	#6681a2c-bcx-25x2x-250um-70v45v-35p-resoC017.nd2 - C=0	a2	paste("250 ", mu, "M")	resoC017.nd2	11	0.402173	7	2
6681	#6681a2c-bcx-25x2x-250um-70v45v-35p-resoC017.nd2 - C=0	a2	paste("250 ", mu, "M")	resoC017.nd2	12	7.91289	37	5
6681	#6681a2c-bcx-25x2x-250um-70v45v-35p-resoC017.nd2 - C=0	a2	paste("250 ", mu, "M")	resoC017.nd2	13	3.38094	19	2
6681	#6681a2c-bcx-25x2x-250um-70v45v-35p-resoC017.nd2 - C=0	a2	paste("250 ", mu, "M")	resoC017.nd2	14	0	0	0
6681	#6681a2c-bcx-25x2x-250um-70v45v-35p-resoC017.nd2 - C=0	a2	paste("250 ", mu, "M")	resoC017.nd2	15	0	0	0
6681	#6681a2c-bcx-25x2x-250um-70v45v-35p-resoC017.nd2 - C=0	a2	paste("250 ", mu, "M")	resoC017.nd2	16	0.755595	17	5
6681	#6681a2c-bcx-25x2x-250um-70v45v-35p-resoC017.nd2 - C=0	a2	paste("250 ", mu, "M")	resoC017.nd2	17	3.74152	20	3
6681	#6681a2c-bcx-25x2x-250um-70v45v-35p-resoC017.nd2 - C=0	a2	paste("250 ", mu, "M")	resoC017.nd2	18	16.9397	38	4
6681	#6681a2c-bcx-25x2x-250um-70v45v-35p-resoC017.nd2 - C=0	a2	paste("250 ", mu, "M")	resoC017.nd2	19	12.1305	35	4
6681	#6681a2c-bcx-25x2x-250um-70v45v-35p-resoC017.nd2 - C=0	a2	paste("250 ", mu, "M")	resoC017.nd2	20	0.312117	6	1
6681	#6681a2c-bcx-25x2x-250um-70v45v-35p-resoC017.nd2 - C=0	a2	paste("250 ", mu, "M")	resoC017.nd2	21	7.84424	31	2
6681	#6681a2c-bcx-25x2x-250um-70v45v-35p-resoC017.nd2 - C=0	a2	paste("250 ", mu, "M")	resoC017.nd2	22	0	0	0
6681	#6681a2c-bcx-25x2x-250um-70v45v-35p-resoC017.nd2 - C=0	a2	paste("250 ", mu, "M")	resoC017.nd2	23	0	0	0
6681	#6681a2c-bcx-25x2x-250um-70v45v-35p-resoC017.nd2 - C=0	a2	paste("250 ", mu, "M")	resoC017.nd2	24	0	0	0
6681	#6681a2c-bcx-25x2x-250um-70v45v-35p-resoC017.nd2 - C=0	a2	paste("250 ", mu, "M")	resoC017.nd2	25	0	0	0
6681	#6681a2c-bcx-25x2x-250um-70v45v-35p-resoC017.nd2 - C=0	a2	paste("250 ", mu, "M")	resoC017.nd2	26	0	0	0
6681	#6681a2c-bcx-25x2x-250um-70v45v-35p-resoC017.nd2 - C=0	a2	paste("250 ", mu, "M")	resoC017.nd2	27	0.314792	8	3
6681	#6681a2c-bcx-25x2x-250um-70v45v-35p-resoC017.nd2 - C=0	a2	paste("250 ", mu, "M")	resoC017.nd2	28	0	0	0
6681	#6681a2c-bcx-25x2x-250um-70v45v-35p-resoC017.nd2 - C=0	a2	paste("250 ", mu, "M")	resoC017.nd2	29	0.791379	9	2
6681	#6681a2c-bcx-25x2x-250um-70v45v-35p-resoC017.nd2 - C=0	a2	paste("250 ", mu, "M")	resoC017.nd2	30	0	0	0
6681	#6681a2c-bcx-25x2x-250um-70v45v-35p-resoC017.nd2 - C=0	a2	paste("250 ", mu, "M")	resoC017.nd2	31	0	0	0
6681	#6681a2c-bcx-25x2x-250um-70v45v-35p-resoC017.nd2 - C=0	a2	paste("250 ", mu, "M")	resoC017.nd2	32	0	0	0
6681	#6681a2c-bcx-25x2x-250um-70v45v-35p-resoC017.nd2 - C=0	a2	paste("250 ", mu, "M")	resoC017.nd2	33	0	0	0
6681	#6681a2c-bcx-25x2x-250um-70v45v-35p-resoC017.nd2 - C=0	a2	paste("250 ", mu, "M")	resoC017.nd2	34	0.107088	6	2
6681	#6681a2c-bcx-25x2x-250um-70v45v-35p-resoC017.nd2 - C=0	a2	paste("250 ", mu, "M")	resoC017.nd2	35	0	0	0
6681	#6681a2c-bcx-25x2x-250um-70v45v-35p-resoC017.nd2 - C=0	a2	paste("250 ", mu, "M")	resoC017.nd2	36	0	0	0
6681	#6681a2c-bcx-25x2x-250um-70v45v-35p-resoC017.nd2 - C=0	a2	paste("250 ", mu, "M")	resoC017.nd2	37	0	0	0
6681	#6681a2c-bcx-25x2x-250um-70v45v-35p-resoC017.nd2 - C=0	a2	paste("250 ", mu, "M")	resoC017.nd2	38	0	0	0
6681	#6681a2c-bcx-25x2x-250um-70v45v-35p-resoC017.nd2 - C=0	a2	paste("250 ", mu, "M")	resoC017.nd2	39	0	0	0
6681	#6681a2c-bcx-25x2x-250um-70v45v-35p-resoC017.nd2 - C=0	a2	paste("250 ", mu, "M")	resoC017.nd2	40	0	0	0
6687	#6687wt-bcx-25x2x-200um-60v25v-30p-resoA003.nd2 - C=0	wt	paste("200 ", mu, "M")	resoA003.nd2	1	0	0	0
6687	#6687wt-bcx-25x2x-200um-60v25v-30p-resoA003.nd2 - C=0	wt	paste("200 ", mu, "M")	resoA003.nd2	2	0	0	0
6687	#6687wt-bcx-25x2x-200um-60v25v-30p-resoA003.nd2 - C=0	wt	paste("200 ", mu, "M")	resoA003.nd2	3	0	0	0
6687	#6687wt-bcx-25x2x-200um-60v25v-30p-resoA003.nd2 - C=0	wt	paste("200 ", mu, "M")	resoA003.nd2	4	0	0	0
6687	#6687wt-bcx-25x2x-200um-60v25v-30p-resoA003.nd2 - C=0	wt	paste("200 ", mu, "M")	resoA003.nd2	5	0	0	0
6687	#6687wt-bcx-25x2x-200um-60v25v-30p-resoA003.nd2 - C=0	wt	paste("200 ", mu, "M")	resoA003.nd2	6	0	0	0
6687	#6687wt-bcx-25x2x-200um-60v25v-30p-resoA003.nd2 - C=0	wt	paste("200 ", mu, "M")	resoA003.nd2	7	0	0	0
6687	#6687wt-bcx-25x2x-200um-60v25v-30p-resoA003.nd2 - C=0	wt	paste("200 ", mu, "M")	resoA003.nd2	8	4.45439	46	12
6687	#6687wt-bcx-25x2x-200um-60v25v-30p-resoA003.nd2 - C=0	wt	paste("200 ", mu, "M")	resoA003.nd2	9	0	0	0
6687	#6687wt-bcx-25x2x-200um-60v25v-30p-resoA003.nd2 - C=0	wt	paste("200 ", mu, "M")	resoA003.nd2	10	0.00231254	1	1
6687	#6687wt-bcx-25x2x-200um-60v25v-30p-resoA003.nd2 - C=0	wt	paste("200 ", mu, "M")	resoA003.nd2	11	0	0	0
6687	#6687wt-bcx-25x2x-200um-60v25v-30p-resoA003.nd2 - C=0	wt	paste("200 ", mu, "M")	resoA003.nd2	12	0	0	0
6687	#6687wt-bcx-25x2x-200um-60v25v-30p-resoA003.nd2 - C=0	wt	paste("200 ", mu, "M")	resoA003.nd2	13	0	0	0
6687	#6687wt-bcx-25x2x-200um-60v25v-30p-resoA003.nd2 - C=0	wt	paste("200 ", mu, "M")	resoA003.nd2	14	0	0	0
6687	#6687wt-bcx-25x2x-200um-60v25v-30p-resoA003.nd2 - C=0	wt	paste("200 ", mu, "M")	resoA003.nd2	15	0	0	0
6687	#6687wt-bcx-25x2x-200um-60v25v-30p-resoA003.nd2 - C=0	wt	paste("200 ", mu, "M")	resoA003.nd2	16	0.17515	6	2
6687	#6687wt-bcx-25x2x-200um-60v25v-30p-resoA003.nd2 - C=0	wt	paste("200 ", mu, "M")	resoA003.nd2	17	0	0	0
6687	#6687wt-bcx-25x2x-200um-60v25v-30p-resoA003.nd2 - C=0	wt	paste("200 ", mu, "M")	resoA003.nd2	18	0	0	0
6687	#6687wt-bcx-25x2x-200um-60v25v-30p-resoA003.nd2 - C=0	wt	paste("200 ", mu, "M")	resoA003.nd2	19	0	0	0
6687	#6687wt-bcx-25x2x-200um-60v25v-30p-resoA003.nd2 - C=0	wt	paste("200 ", mu, "M")	resoA003.nd2	20	0	0	0
6687	#6687wt-bcx-25x2x-200um-60v25v-30p-resoA003.nd2 - C=0	wt	paste("200 ", mu, "M")	resoA003.nd2	21	0	0	0
6687	#6687wt-bcx-25x2x-200um-60v25v-30p-resoA003.nd2 - C=0	wt	paste("200 ", mu, "M")	resoA003.nd2	22	0	0	0
6687	#6687wt-bcx-25x2x-200um-60v25v-30p-resoA003.nd2 - C=0	wt	paste("200 ", mu, "M")	resoA003.nd2	23	0.291197	7	1
6687	#6687wt-bcx-25x2x-200um-60v25v-30p-resoA003.nd2 - C=0	wt	paste("200 ", mu, "M")	resoA003.nd2	24	0	0	0
6687	#6687wt-bcx-25x2x-200um-60v25v-30p-resoA003.nd2 - C=0	wt	paste("200 ", mu, "M")	resoA003.nd2	25	0	0	0
6687	#6687wt-bcx-25x2x-200um-60v25v-30p-resoA003.nd2 - C=0	wt	paste("200 ", mu, "M")	resoA003.nd2	26	0	0	0
6687	#6687wt-bcx-25x2x-200um-60v25v-30p-resoA003.nd2 - C=0	wt	paste("200 ", mu, "M")	resoA003.nd2	27	0	0	0
6687	#6687wt-bcx-25x2x-200um-60v25v-30p-resoA003.nd2 - C=0	wt	paste("200 ", mu, "M")	resoA003.nd2	28	0	0	0
6687	#6687wt-bcx-25x2x-200um-60v25v-30p-resoA003.nd2 - C=0	wt	paste("200 ", mu, "M")	resoA003.nd2	29	0	0	0
6687	#6687wt-bcx-25x2x-200um-60v25v-30p-resoA003.nd2 - C=0	wt	paste("200 ", mu, "M")	resoA003.nd2	30	0	0	0
6687	#6687wt-bcx-25x2x-200um-60v25v-30p-resoA003.nd2 - C=0	wt	paste("200 ", mu, "M")	resoA003.nd2	31	0	0	0
6687	#6687wt-bcx-25x2x-200um-60v25v-30p-resoA003.nd2 - C=0	wt	paste("200 ", mu, "M")	resoA003.nd2	32	0	0	0
6687	#6687wt-bcx-25x2x-200um-60v25v-30p-resoA003.nd2 - C=0	wt	paste("200 ", mu, "M")	resoA003.nd2	33	0	0	0
6687	#6687wt-bcx-25x2x-200um-60v25v-30p-resoA003.nd2 - C=0	wt	paste("200 ", mu, "M")	resoA003.nd2	34	0	0	0
6687	#6687wt-bcx-25x2x-200um-60v25v-30p-resoA003.nd2 - C=0	wt	paste("200 ", mu, "M")	resoA003.nd2	35	0	0	0
6687	#6687wt-bcx-25x2x-200um-60v25v-30p-resoA003.nd2 - C=0	wt	paste("200 ", mu, "M")	resoA003.nd2	36	0	0	0
6687	#6687wt-bcx-25x2x-200um-60v25v-30p-resoA003.nd2 - C=0	wt	paste("200 ", mu, "M")	resoA003.nd2	37	0	0	0
6687	#6687wt-bcx-25x2x-200um-60v25v-30p-resoA003.nd2 - C=0	wt	paste("200 ", mu, "M")	resoA003.nd2	38	0	0	0
6687	#6687wt-bcx-25x2x-200um-60v25v-30p-resoA003.nd2 - C=0	wt	paste("200 ", mu, "M")	resoA003.nd2	39	0	0	0
6687	#6687wt-bcx-25x2x-200um-60v25v-30p-resoA003.nd2 - C=0	wt	paste("200 ", mu, "M")	resoA003.nd2	40	0	0	0
6687	#6687wt-bcx-25x2x-200um-65v20v-30p-resoB009.nd2 - C=0	wt	paste("200 ", mu, "M")	resoB009.nd2	1	0	0	0
6687	#6687wt-bcx-25x2x-200um-65v20v-30p-resoB009.nd2 - C=0	wt	paste("200 ", mu, "M")	resoB009.nd2	2	0.9796	14	4
6687	#6687wt-bcx-25x2x-200um-65v20v-30p-resoB009.nd2 - C=0	wt	paste("200 ", mu, "M")	resoB009.nd2	3	0	0	0
6687	#6687wt-bcx-25x2x-200um-65v20v-30p-resoB009.nd2 - C=0	wt	paste("200 ", mu, "M")	resoB009.nd2	4	0	0	0
6687	#6687wt-bcx-25x2x-200um-65v20v-30p-resoB009.nd2 - C=0	wt	paste("200 ", mu, "M")	resoB009.nd2	5	4.82865	44	11
6687	#6687wt-bcx-25x2x-200um-65v20v-30p-resoB009.nd2 - C=0	wt	paste("200 ", mu, "M")	resoB009.nd2	6	0	0	0
6687	#6687wt-bcx-25x2x-200um-65v20v-30p-resoB009.nd2 - C=0	wt	paste("200 ", mu, "M")	resoB009.nd2	7	1.4624	18	4
6687	#6687wt-bcx-25x2x-200um-65v20v-30p-resoB009.nd2 - C=0	wt	paste("200 ", mu, "M")	resoB009.nd2	8	0	0	0
6687	#6687wt-bcx-25x2x-200um-65v20v-30p-resoB009.nd2 - C=0	wt	paste("200 ", mu, "M")	resoB009.nd2	9	0	0	0
6687	#6687wt-bcx-25x2x-200um-65v20v-30p-resoB009.nd2 - C=0	wt	paste("200 ", mu, "M")	resoB009.nd2	10	0	0	0
6687	#6687wt-bcx-25x2x-200um-65v20v-30p-resoB009.nd2 - C=0	wt	paste("200 ", mu, "M")	resoB009.nd2	11	6.83605	43	8
6687	#6687wt-bcx-25x2x-200um-65v20v-30p-resoB009.nd2 - C=0	wt	paste("200 ", mu, "M")	resoB009.nd2	12	0.550828	6	1
6687	#6687wt-bcx-25x2x-200um-65v20v-30p-resoB009.nd2 - C=0	wt	paste("200 ", mu, "M")	resoB009.nd2	13	0	0	0
6687	#6687wt-bcx-25x2x-200um-65v20v-30p-resoB009.nd2 - C=0	wt	paste("200 ", mu, "M")	resoB009.nd2	14	0	0	0
6687	#6687wt-bcx-25x2x-200um-65v20v-30p-resoB009.nd2 - C=0	wt	paste("200 ", mu, "M")	resoB009.nd2	15	0	0	0
6687	#6687wt-bcx-25x2x-200um-65v20v-30p-resoB009.nd2 - C=0	wt	paste("200 ", mu, "M")	resoB009.nd2	16	0	0	0
6687	#6687wt-bcx-25x2x-200um-65v20v-30p-resoB009.nd2 - C=0	wt	paste("200 ", mu, "M")	resoB009.nd2	17	0	0	0
6687	#6687wt-bcx-25x2x-200um-65v20v-30p-resoB009.nd2 - C=0	wt	paste("200 ", mu, "M")	resoB009.nd2	18	0	0	0
6687	#6687wt-bcx-25x2x-200um-65v20v-30p-resoB009.nd2 - C=0	wt	paste("200 ", mu, "M")	resoB009.nd2	19	0	0	0
6687	#6687wt-bcx-25x2x-200um-65v20v-30p-resoB009.nd2 - C=0	wt	paste("200 ", mu, "M")	resoB009.nd2	20	0	0	0
6687	#6687wt-bcx-25x2x-200um-65v20v-30p-resoB009.nd2 - C=0	wt	paste("200 ", mu, "M")	resoB009.nd2	21	0.574584	10	1
6687	#6687wt-bcx-25x2x-200um-65v20v-30p-resoB009.nd2 - C=0	wt	paste("200 ", mu, "M")	resoB009.nd2	22	6.74417	35	5
6687	#6687wt-bcx-25x2x-200um-65v20v-30p-resoB009.nd2 - C=0	wt	paste("200 ", mu, "M")	resoB009.nd2	23	0	0	0
6687	#6687wt-bcx-25x2x-200um-65v20v-30p-resoB009.nd2 - C=0	wt	paste("200 ", mu, "M")	resoB009.nd2	24	0	0	0
6687	#6687wt-bcx-25x2x-200um-65v20v-30p-resoB009.nd2 - C=0	wt	paste("200 ", mu, "M")	resoB009.nd2	25	0	0	0
6687	#6687wt-bcx-25x2x-200um-65v20v-30p-resoB009.nd2 - C=0	wt	paste("200 ", mu, "M")	resoB009.nd2	26	0	0	0
6687	#6687wt-bcx-25x2x-200um-65v20v-30p-resoB009.nd2 - C=0	wt	paste("200 ", mu, "M")	resoB009.nd2	27	0	0	0
6687	#6687wt-bcx-25x2x-200um-65v20v-30p-resoB009.nd2 - C=0	wt	paste("200 ", mu, "M")	resoB009.nd2	28	0.0249237	2	1
6687	#6687wt-bcx-25x2x-200um-65v20v-30p-resoB009.nd2 - C=0	wt	paste("200 ", mu, "M")	resoB009.nd2	29	0	0	0
6687	#6687wt-bcx-25x2x-200um-65v20v-30p-resoB009.nd2 - C=0	wt	paste("200 ", mu, "M")	resoB009.nd2	30	0	0	0
6687	#6687wt-bcx-25x2x-200um-65v20v-30p-resoB009.nd2 - C=0	wt	paste("200 ", mu, "M")	resoB009.nd2	31	0	0	0
6687	#6687wt-bcx-25x2x-200um-65v20v-30p-resoB009.nd2 - C=0	wt	paste("200 ", mu, "M")	resoB009.nd2	32	0	0	0
6687	#6687wt-bcx-25x2x-200um-65v20v-30p-resoB009.nd2 - C=0	wt	paste("200 ", mu, "M")	resoB009.nd2	33	0	0	0
6687	#6687wt-bcx-25x2x-200um-65v20v-30p-resoB009.nd2 - C=0	wt	paste("200 ", mu, "M")	resoB009.nd2	34	0	0	0
6687	#6687wt-bcx-25x2x-200um-65v20v-30p-resoB009.nd2 - C=0	wt	paste("200 ", mu, "M")	resoB009.nd2	35	0	0	0
6687	#6687wt-bcx-25x2x-200um-65v20v-30p-resoB009.nd2 - C=0	wt	paste("200 ", mu, "M")	resoB009.nd2	36	0	0	0
6687	#6687wt-bcx-25x2x-200um-65v20v-30p-resoB009.nd2 - C=0	wt	paste("200 ", mu, "M")	resoB009.nd2	37	0	0	0
6687	#6687wt-bcx-25x2x-200um-65v20v-30p-resoB009.nd2 - C=0	wt	paste("200 ", mu, "M")	resoB009.nd2	38	0	0	0
6687	#6687wt-bcx-25x2x-200um-65v20v-30p-resoB009.nd2 - C=0	wt	paste("200 ", mu, "M")	resoB009.nd2	39	0	0	0
6687	#6687wt-bcx-25x2x-200um-65v20v-30p-resoB009.nd2 - C=0	wt	paste("200 ", mu, "M")	resoB009.nd2	40	0	0	0
6687	#6687wt-bcx-25x2x-250um-65v20v-35p-resoB010.nd2 - C=0	wt	paste("250 ", mu, "M")	resoB010.nd2	1	0	0	0
6687	#6687wt-bcx-25x2x-250um-65v20v-35p-resoB010.nd2 - C=0	wt	paste("250 ", mu, "M")	resoB010.nd2	2	0	0	0
6687	#6687wt-bcx-25x2x-250um-65v20v-35p-resoB010.nd2 - C=0	wt	paste("250 ", mu, "M")	resoB010.nd2	3	0	0	0
6687	#6687wt-bcx-25x2x-250um-65v20v-35p-resoB010.nd2 - C=0	wt	paste("250 ", mu, "M")	resoB010.nd2	4	0	0	0
6687	#6687wt-bcx-25x2x-250um-65v20v-35p-resoB010.nd2 - C=0	wt	paste("250 ", mu, "M")	resoB010.nd2	5	0	0	0
6687	#6687wt-bcx-25x2x-250um-65v20v-35p-resoB010.nd2 - C=0	wt	paste("250 ", mu, "M")	resoB010.nd2	6	0	0	0
6687	#6687wt-bcx-25x2x-250um-65v20v-35p-resoB010.nd2 - C=0	wt	paste("250 ", mu, "M")	resoB010.nd2	7	0	0	0
6687	#6687wt-bcx-25x2x-250um-65v20v-35p-resoB010.nd2 - C=0	wt	paste("250 ", mu, "M")	resoB010.nd2	8	0	0	0
6687	#6687wt-bcx-25x2x-250um-65v20v-35p-resoB010.nd2 - C=0	wt	paste("250 ", mu, "M")	resoB010.nd2	9	0	0	0
6687	#6687wt-bcx-25x2x-250um-65v20v-35p-resoB010.nd2 - C=0	wt	paste("250 ", mu, "M")	resoB010.nd2	10	0	0	0
6687	#6687wt-bcx-25x2x-250um-65v20v-35p-resoB010.nd2 - C=0	wt	paste("250 ", mu, "M")	resoB010.nd2	11	0	0	0
6687	#6687wt-bcx-25x2x-250um-65v20v-35p-resoB010.nd2 - C=0	wt	paste("250 ", mu, "M")	resoB010.nd2	12	7.99955	29	6
6687	#6687wt-bcx-25x2x-250um-65v20v-35p-resoB010.nd2 - C=0	wt	paste("250 ", mu, "M")	resoB010.nd2	13	0	0	0
6687	#6687wt-bcx-25x2x-250um-65v20v-35p-resoB010.nd2 - C=0	wt	paste("250 ", mu, "M")	resoB010.nd2	14	0.0383357	4	2
6687	#6687wt-bcx-25x2x-250um-65v20v-35p-resoB010.nd2 - C=0	wt	paste("250 ", mu, "M")	resoB010.nd2	15	0	0	0
6687	#6687wt-bcx-25x2x-250um-65v20v-35p-resoB010.nd2 - C=0	wt	paste("250 ", mu, "M")	resoB010.nd2	16	0	0	0
6687	#6687wt-bcx-25x2x-250um-65v20v-35p-resoB010.nd2 - C=0	wt	paste("250 ", mu, "M")	resoB010.nd2	17	0	0	0
6687	#6687wt-bcx-25x2x-250um-65v20v-35p-resoB010.nd2 - C=0	wt	paste("250 ", mu, "M")	resoB010.nd2	18	0	0	0
6687	#6687wt-bcx-25x2x-250um-65v20v-35p-resoB010.nd2 - C=0	wt	paste("250 ", mu, "M")	resoB010.nd2	19	0	0	0
6687	#6687wt-bcx-25x2x-250um-65v20v-35p-resoB010.nd2 - C=0	wt	paste("250 ", mu, "M")	resoB010.nd2	20	0	0	0
6687	#6687wt-bcx-25x2x-250um-65v20v-35p-resoB010.nd2 - C=0	wt	paste("250 ", mu, "M")	resoB010.nd2	21	0	0	0
6687	#6687wt-bcx-25x2x-250um-65v20v-35p-resoB010.nd2 - C=0	wt	paste("250 ", mu, "M")	resoB010.nd2	22	0	0	0
6687	#6687wt-bcx-25x2x-250um-65v20v-35p-resoB010.nd2 - C=0	wt	paste("250 ", mu, "M")	resoB010.nd2	23	0	0	0
6687	#6687wt-bcx-25x2x-250um-65v20v-35p-resoB010.nd2 - C=0	wt	paste("250 ", mu, "M")	resoB010.nd2	24	0	0	0
6687	#6687wt-bcx-25x2x-250um-65v20v-35p-resoB010.nd2 - C=0	wt	paste("250 ", mu, "M")	resoB010.nd2	25	0	0	0
6687	#6687wt-bcx-25x2x-250um-65v20v-35p-resoB010.nd2 - C=0	wt	paste("250 ", mu, "M")	resoB010.nd2	26	0	0	0
6687	#6687wt-bcx-25x2x-250um-65v20v-35p-resoB010.nd2 - C=0	wt	paste("250 ", mu, "M")	resoB010.nd2	27	0	0	0
6687	#6687wt-bcx-25x2x-250um-65v20v-35p-resoB010.nd2 - C=0	wt	paste("250 ", mu, "M")	resoB010.nd2	28	0.8385	9	2
6687	#6687wt-bcx-25x2x-250um-65v20v-35p-resoB010.nd2 - C=0	wt	paste("250 ", mu, "M")	resoB010.nd2	29	0	0	0
6687	#6687wt-bcx-25x2x-250um-65v20v-35p-resoB010.nd2 - C=0	wt	paste("250 ", mu, "M")	resoB010.nd2	30	0	0	0
6687	#6687wt-bcx-25x2x-250um-65v20v-35p-resoB010.nd2 - C=0	wt	paste("250 ", mu, "M")	resoB010.nd2	31	0	0	0
6687	#6687wt-bcx-25x2x-250um-65v20v-35p-resoB010.nd2 - C=0	wt	paste("250 ", mu, "M")	resoB010.nd2	32	0	0	0
6687	#6687wt-bcx-25x2x-250um-65v20v-35p-resoB010.nd2 - C=0	wt	paste("250 ", mu, "M")	resoB010.nd2	33	0	0	0
6687	#6687wt-bcx-25x2x-250um-65v20v-35p-resoB010.nd2 - C=0	wt	paste("250 ", mu, "M")	resoB010.nd2	34	0	0	0
6687	#6687wt-bcx-25x2x-250um-65v20v-35p-resoB010.nd2 - C=0	wt	paste("250 ", mu, "M")	resoB010.nd2	35	0	0	0
6687	#6687wt-bcx-25x2x-250um-65v20v-35p-resoB010.nd2 - C=0	wt	paste("250 ", mu, "M")	resoB010.nd2	36	0	0	0
6687	#6687wt-bcx-25x2x-250um-65v20v-35p-resoB010.nd2 - C=0	wt	paste("250 ", mu, "M")	resoB010.nd2	37	0	0	0
6687	#6687wt-bcx-25x2x-250um-65v20v-35p-resoB010.nd2 - C=0	wt	paste("250 ", mu, "M")	resoB010.nd2	38	0	0	0
6687	#6687wt-bcx-25x2x-250um-65v20v-35p-resoB010.nd2 - C=0	wt	paste("250 ", mu, "M")	resoB010.nd2	39	0	0	0
6687	#6687wt-bcx-25x2x-250um-65v20v-35p-resoB010.nd2 - C=0	wt	paste("250 ", mu, "M")	resoB010.nd2	40	0	0	0
6687	#6687wt-bcx-25x2x-250um-70v25v-30p-resoA005.nd2 - C=0	wt	paste("250 ", mu, "M")	resoA005.nd2	1	0	0	0
6687	#6687wt-bcx-25x2x-250um-70v25v-30p-resoA005.nd2 - C=0	wt	paste("250 ", mu, "M")	resoA005.nd2	2	6.80724	58	8
6687	#6687wt-bcx-25x2x-250um-70v25v-30p-resoA005.nd2 - C=0	wt	paste("250 ", mu, "M")	resoA005.nd2	3	0	0	0
6687	#6687wt-bcx-25x2x-250um-70v25v-30p-resoA005.nd2 - C=0	wt	paste("250 ", mu, "M")	resoA005.nd2	4	0	0	0
6687	#6687wt-bcx-25x2x-250um-70v25v-30p-resoA005.nd2 - C=0	wt	paste("250 ", mu, "M")	resoA005.nd2	5	0	0	0
6687	#6687wt-bcx-25x2x-250um-70v25v-30p-resoA005.nd2 - C=0	wt	paste("250 ", mu, "M")	resoA005.nd2	6	0	0	0
6687	#6687wt-bcx-25x2x-250um-70v25v-30p-resoA005.nd2 - C=0	wt	paste("250 ", mu, "M")	resoA005.nd2	7	0	0	0
6687	#6687wt-bcx-25x2x-250um-70v25v-30p-resoA005.nd2 - C=0	wt	paste("250 ", mu, "M")	resoA005.nd2	8	0	0	0
6687	#6687wt-bcx-25x2x-250um-70v25v-30p-resoA005.nd2 - C=0	wt	paste("250 ", mu, "M")	resoA005.nd2	9	0	0	0
6687	#6687wt-bcx-25x2x-250um-70v25v-30p-resoA005.nd2 - C=0	wt	paste("250 ", mu, "M")	resoA005.nd2	10	0	0	0
6687	#6687wt-bcx-25x2x-250um-70v25v-30p-resoA005.nd2 - C=0	wt	paste("250 ", mu, "M")	resoA005.nd2	11	0	0	0
6687	#6687wt-bcx-25x2x-250um-70v25v-30p-resoA005.nd2 - C=0	wt	paste("250 ", mu, "M")	resoA005.nd2	12	0	0	0
6687	#6687wt-bcx-25x2x-250um-70v25v-30p-resoA005.nd2 - C=0	wt	paste("250 ", mu, "M")	resoA005.nd2	13	0	0	0
6687	#6687wt-bcx-25x2x-250um-70v25v-30p-resoA005.nd2 - C=0	wt	paste("250 ", mu, "M")	resoA005.nd2	14	0	0	0
6687	#6687wt-bcx-25x2x-250um-70v25v-30p-resoA005.nd2 - C=0	wt	paste("250 ", mu, "M")	resoA005.nd2	15	0	0	0
6687	#6687wt-bcx-25x2x-250um-70v25v-30p-resoA005.nd2 - C=0	wt	paste("250 ", mu, "M")	resoA005.nd2	16	0	0	0
6687	#6687wt-bcx-25x2x-250um-70v25v-30p-resoA005.nd2 - C=0	wt	paste("250 ", mu, "M")	resoA005.nd2	17	0	0	0
6687	#6687wt-bcx-25x2x-250um-70v25v-30p-resoA005.nd2 - C=0	wt	paste("250 ", mu, "M")	resoA005.nd2	18	0	0	0
6687	#6687wt-bcx-25x2x-250um-70v25v-30p-resoA005.nd2 - C=0	wt	paste("250 ", mu, "M")	resoA005.nd2	19	0	0	0
6687	#6687wt-bcx-25x2x-250um-70v25v-30p-resoA005.nd2 - C=0	wt	paste("250 ", mu, "M")	resoA005.nd2	20	0	0	0
6687	#6687wt-bcx-25x2x-250um-70v25v-30p-resoA005.nd2 - C=0	wt	paste("250 ", mu, "M")	resoA005.nd2	21	0	0	0
6687	#6687wt-bcx-25x2x-250um-70v25v-30p-resoA005.nd2 - C=0	wt	paste("250 ", mu, "M")	resoA005.nd2	22	0	0	0
6687	#6687wt-bcx-25x2x-250um-70v25v-30p-resoA005.nd2 - C=0	wt	paste("250 ", mu, "M")	resoA005.nd2	23	0	0	0
6687	#6687wt-bcx-25x2x-250um-70v25v-30p-resoA005.nd2 - C=0	wt	paste("250 ", mu, "M")	resoA005.nd2	24	0.973419	7	1
6687	#6687wt-bcx-25x2x-250um-70v25v-30p-resoA005.nd2 - C=0	wt	paste("250 ", mu, "M")	resoA005.nd2	25	1.03925	10	3
6687	#6687wt-bcx-25x2x-250um-70v25v-30p-resoA005.nd2 - C=0	wt	paste("250 ", mu, "M")	resoA005.nd2	26	0	0	0
6687	#6687wt-bcx-25x2x-250um-70v25v-30p-resoA005.nd2 - C=0	wt	paste("250 ", mu, "M")	resoA005.nd2	27	0	0	0
6687	#6687wt-bcx-25x2x-250um-70v25v-30p-resoA005.nd2 - C=0	wt	paste("250 ", mu, "M")	resoA005.nd2	28	0	0	0
6687	#6687wt-bcx-25x2x-250um-70v25v-30p-resoA005.nd2 - C=0	wt	paste("250 ", mu, "M")	resoA005.nd2	29	2.03516	13	4
6687	#6687wt-bcx-25x2x-250um-70v25v-30p-resoA005.nd2 - C=0	wt	paste("250 ", mu, "M")	resoA005.nd2	30	0	0	0
6687	#6687wt-bcx-25x2x-250um-70v25v-30p-resoA005.nd2 - C=0	wt	paste("250 ", mu, "M")	resoA005.nd2	31	0.20562	5	2
6687	#6687wt-bcx-25x2x-250um-70v25v-30p-resoA005.nd2 - C=0	wt	paste("250 ", mu, "M")	resoA005.nd2	32	0	0	0
6687	#6687wt-bcx-25x2x-250um-70v25v-30p-resoA005.nd2 - C=0	wt	paste("250 ", mu, "M")	resoA005.nd2	33	0	0	0
6687	#6687wt-bcx-25x2x-250um-70v25v-30p-resoA005.nd2 - C=0	wt	paste("250 ", mu, "M")	resoA005.nd2	34	9.46291	45	9
6687	#6687wt-bcx-25x2x-250um-70v25v-30p-resoA005.nd2 - C=0	wt	paste("250 ", mu, "M")	resoA005.nd2	35	2.2587	26	6
6687	#6687wt-bcx-25x2x-250um-70v25v-30p-resoA005.nd2 - C=0	wt	paste("250 ", mu, "M")	resoA005.nd2	36	0	0	0
6687	#6687wt-bcx-25x2x-250um-70v25v-30p-resoA005.nd2 - C=0	wt	paste("250 ", mu, "M")	resoA005.nd2	37	0	0	0
6687	#6687wt-bcx-25x2x-250um-70v25v-30p-resoA005.nd2 - C=0	wt	paste("250 ", mu, "M")	resoA005.nd2	38	0	0	0
6687	#6687wt-bcx-25x2x-250um-70v25v-30p-resoA005.nd2 - C=0	wt	paste("250 ", mu, "M")	resoA005.nd2	39	0	0	0
6687	#6687wt-bcx-25x2x-250um-70v25v-30p-resoA005.nd2 - C=0	wt	paste("250 ", mu, "M")	resoA005.nd2	40	0	0	0
6688	#6688wt-bcx-25x2x-200um-70v20v-30p-resoD002.nd2 - Z=0 C=0	wt	paste("200 ", mu, "M")	resoD002.nd2	1	0	0	0
6688	#6688wt-bcx-25x2x-200um-70v20v-30p-resoD002.nd2 - Z=0 C=0	wt	paste("200 ", mu, "M")	resoD002.nd2	2	0	0	0
6688	#6688wt-bcx-25x2x-200um-70v20v-30p-resoD002.nd2 - Z=0 C=0	wt	paste("200 ", mu, "M")	resoD002.nd2	3	0	0	0
6688	#6688wt-bcx-25x2x-200um-70v20v-30p-resoD002.nd2 - Z=0 C=0	wt	paste("200 ", mu, "M")	resoD002.nd2	4	0	0	0
6688	#6688wt-bcx-25x2x-200um-70v20v-30p-resoD002.nd2 - Z=0 C=0	wt	paste("200 ", mu, "M")	resoD002.nd2	5	0	0	0
6688	#6688wt-bcx-25x2x-200um-70v20v-30p-resoD002.nd2 - Z=0 C=0	wt	paste("200 ", mu, "M")	resoD002.nd2	6	0	0	0
6688	#6688wt-bcx-25x2x-200um-70v20v-30p-resoD002.nd2 - Z=0 C=0	wt	paste("200 ", mu, "M")	resoD002.nd2	7	0	0	0
6688	#6688wt-bcx-25x2x-200um-70v20v-30p-resoD002.nd2 - Z=0 C=0	wt	paste("200 ", mu, "M")	resoD002.nd2	8	0	0	0
6688	#6688wt-bcx-25x2x-200um-70v20v-30p-resoD002.nd2 - Z=0 C=0	wt	paste("200 ", mu, "M")	resoD002.nd2	9	0	0	0
6688	#6688wt-bcx-25x2x-200um-70v20v-30p-resoD002.nd2 - Z=0 C=0	wt	paste("200 ", mu, "M")	resoD002.nd2	10	0	0	0
6688	#6688wt-bcx-25x2x-200um-70v20v-30p-resoD002.nd2 - Z=0 C=0	wt	paste("200 ", mu, "M")	resoD002.nd2	11	0	0	0
6688	#6688wt-bcx-25x2x-200um-70v20v-30p-resoD002.nd2 - Z=0 C=0	wt	paste("200 ", mu, "M")	resoD002.nd2	12	0	0	0
6688	#6688wt-bcx-25x2x-200um-70v20v-30p-resoD002.nd2 - Z=0 C=0	wt	paste("200 ", mu, "M")	resoD002.nd2	13	0	0	0
6688	#6688wt-bcx-25x2x-200um-70v20v-30p-resoD002.nd2 - Z=0 C=0	wt	paste("200 ", mu, "M")	resoD002.nd2	14	0	0	0
6688	#6688wt-bcx-25x2x-200um-70v20v-30p-resoD002.nd2 - Z=0 C=0	wt	paste("200 ", mu, "M")	resoD002.nd2	15	0	0	0
6688	#6688wt-bcx-25x2x-200um-70v20v-30p-resoD002.nd2 - Z=0 C=0	wt	paste("200 ", mu, "M")	resoD002.nd2	16	0	0	0
6688	#6688wt-bcx-25x2x-200um-70v20v-30p-resoD002.nd2 - Z=0 C=0	wt	paste("200 ", mu, "M")	resoD002.nd2	17	0	0	0
6688	#6688wt-bcx-25x2x-200um-70v20v-30p-resoD002.nd2 - Z=0 C=0	wt	paste("200 ", mu, "M")	resoD002.nd2	18	0	0	0
6688	#6688wt-bcx-25x2x-200um-70v20v-30p-resoD002.nd2 - Z=0 C=0	wt	paste("200 ", mu, "M")	resoD002.nd2	19	0	0	0
6688	#6688wt-bcx-25x2x-200um-70v20v-30p-resoD002.nd2 - Z=0 C=0	wt	paste("200 ", mu, "M")	resoD002.nd2	20	0	0	0
6688	#6688wt-bcx-25x2x-200um-70v20v-30p-resoD002.nd2 - Z=0 C=0	wt	paste("200 ", mu, "M")	resoD002.nd2	21	1.01807	10	2
6688	#6688wt-bcx-25x2x-200um-70v20v-30p-resoD002.nd2 - Z=0 C=0	wt	paste("200 ", mu, "M")	resoD002.nd2	22	0	0	0
6688	#6688wt-bcx-25x2x-200um-70v20v-30p-resoD002.nd2 - Z=0 C=0	wt	paste("200 ", mu, "M")	resoD002.nd2	23	0	0	0
6688	#6688wt-bcx-25x2x-200um-70v20v-30p-resoD002.nd2 - Z=0 C=0	wt	paste("200 ", mu, "M")	resoD002.nd2	24	0	0	0
6688	#6688wt-bcx-25x2x-200um-70v20v-30p-resoD002.nd2 - Z=0 C=0	wt	paste("200 ", mu, "M")	resoD002.nd2	25	0	0	0
6688	#6688wt-bcx-25x2x-200um-70v20v-30p-resoD002.nd2 - Z=0 C=0	wt	paste("200 ", mu, "M")	resoD002.nd2	26	0	0	0
6688	#6688wt-bcx-25x2x-200um-70v20v-30p-resoD002.nd2 - Z=0 C=0	wt	paste("200 ", mu, "M")	resoD002.nd2	27	0	0	0
6688	#6688wt-bcx-25x2x-200um-70v20v-30p-resoD002.nd2 - Z=0 C=0	wt	paste("200 ", mu, "M")	resoD002.nd2	28	0	0	0
6688	#6688wt-bcx-25x2x-200um-70v20v-30p-resoD002.nd2 - Z=0 C=0	wt	paste("200 ", mu, "M")	resoD002.nd2	29	0	0	0
6688	#6688wt-bcx-25x2x-200um-70v20v-30p-resoD002.nd2 - Z=0 C=0	wt	paste("200 ", mu, "M")	resoD002.nd2	30	0	0	0
6688	#6688wt-bcx-25x2x-200um-70v20v-30p-resoD002.nd2 - Z=0 C=0	wt	paste("200 ", mu, "M")	resoD002.nd2	31	0	0	0
6688	#6688wt-bcx-25x2x-200um-70v20v-30p-resoD002.nd2 - Z=0 C=0	wt	paste("200 ", mu, "M")	resoD002.nd2	32	0	0	0
6688	#6688wt-bcx-25x2x-200um-70v20v-30p-resoD002.nd2 - Z=0 C=0	wt	paste("200 ", mu, "M")	resoD002.nd2	33	0	0	0
6688	#6688wt-bcx-25x2x-200um-70v20v-30p-resoD002.nd2 - Z=0 C=0	wt	paste("200 ", mu, "M")	resoD002.nd2	34	0	0	0
6688	#6688wt-bcx-25x2x-200um-70v20v-30p-resoD002.nd2 - Z=0 C=0	wt	paste("200 ", mu, "M")	resoD002.nd2	35	0	0	0
6688	#6688wt-bcx-25x2x-200um-70v20v-30p-resoD002.nd2 - Z=0 C=0	wt	paste("200 ", mu, "M")	resoD002.nd2	36	0	0	0
6688	#6688wt-bcx-25x2x-200um-70v20v-30p-resoD002.nd2 - Z=0 C=0	wt	paste("200 ", mu, "M")	resoD002.nd2	37	0	0	0
6688	#6688wt-bcx-25x2x-200um-70v20v-30p-resoD002.nd2 - Z=0 C=0	wt	paste("200 ", mu, "M")	resoD002.nd2	38	0	0	0
6688	#6688wt-bcx-25x2x-200um-70v20v-30p-resoD002.nd2 - Z=0 C=0	wt	paste("200 ", mu, "M")	resoD002.nd2	39	0	0	0
6688	#6688wt-bcx-25x2x-200um-70v20v-30p-resoD002.nd2 - Z=0 C=0	wt	paste("200 ", mu, "M")	resoD002.nd2	40	0	0	0
6688	#6688wt-bcx-25x2x-200um-70v30v-30p-resoE006.nd2 - Z=0 C=0	wt	paste("200 ", mu, "M")	resoE006.nd2	1	0	0	0
6688	#6688wt-bcx-25x2x-200um-70v30v-30p-resoE006.nd2 - Z=0 C=0	wt	paste("200 ", mu, "M")	resoE006.nd2	2	0	0	0
6688	#6688wt-bcx-25x2x-200um-70v30v-30p-resoE006.nd2 - Z=0 C=0	wt	paste("200 ", mu, "M")	resoE006.nd2	3	0	0	0
6688	#6688wt-bcx-25x2x-200um-70v30v-30p-resoE006.nd2 - Z=0 C=0	wt	paste("200 ", mu, "M")	resoE006.nd2	4	0	0	0
6688	#6688wt-bcx-25x2x-200um-70v30v-30p-resoE006.nd2 - Z=0 C=0	wt	paste("200 ", mu, "M")	resoE006.nd2	5	0	0	0
6688	#6688wt-bcx-25x2x-200um-70v30v-30p-resoE006.nd2 - Z=0 C=0	wt	paste("200 ", mu, "M")	resoE006.nd2	6	0	0	0
6688	#6688wt-bcx-25x2x-200um-70v30v-30p-resoE006.nd2 - Z=0 C=0	wt	paste("200 ", mu, "M")	resoE006.nd2	7	0	0	0
6688	#6688wt-bcx-25x2x-200um-70v30v-30p-resoE006.nd2 - Z=0 C=0	wt	paste("200 ", mu, "M")	resoE006.nd2	8	0	0	0
6688	#6688wt-bcx-25x2x-200um-70v30v-30p-resoE006.nd2 - Z=0 C=0	wt	paste("200 ", mu, "M")	resoE006.nd2	9	0	0	0
6688	#6688wt-bcx-25x2x-200um-70v30v-30p-resoE006.nd2 - Z=0 C=0	wt	paste("200 ", mu, "M")	resoE006.nd2	10	0	0	0
6688	#6688wt-bcx-25x2x-200um-70v30v-30p-resoE006.nd2 - Z=0 C=0	wt	paste("200 ", mu, "M")	resoE006.nd2	11	0	0	0
6688	#6688wt-bcx-25x2x-200um-70v30v-30p-resoE006.nd2 - Z=0 C=0	wt	paste("200 ", mu, "M")	resoE006.nd2	12	0	0	0
6688	#6688wt-bcx-25x2x-200um-70v30v-30p-resoE006.nd2 - Z=0 C=0	wt	paste("200 ", mu, "M")	resoE006.nd2	13	0	0	0
6688	#6688wt-bcx-25x2x-200um-70v30v-30p-resoE006.nd2 - Z=0 C=0	wt	paste("200 ", mu, "M")	resoE006.nd2	14	0	0	0
6688	#6688wt-bcx-25x2x-200um-70v30v-30p-resoE006.nd2 - Z=0 C=0	wt	paste("200 ", mu, "M")	resoE006.nd2	15	0	0	0
6688	#6688wt-bcx-25x2x-200um-70v30v-30p-resoE006.nd2 - Z=0 C=0	wt	paste("200 ", mu, "M")	resoE006.nd2	16	0	0	0
6688	#6688wt-bcx-25x2x-200um-70v30v-30p-resoE006.nd2 - Z=0 C=0	wt	paste("200 ", mu, "M")	resoE006.nd2	17	0	0	0
6688	#6688wt-bcx-25x2x-200um-70v30v-30p-resoE006.nd2 - Z=0 C=0	wt	paste("200 ", mu, "M")	resoE006.nd2	18	0	0	0
6688	#6688wt-bcx-25x2x-200um-70v30v-30p-resoE006.nd2 - Z=0 C=0	wt	paste("200 ", mu, "M")	resoE006.nd2	19	0	0	0
6688	#6688wt-bcx-25x2x-200um-70v30v-30p-resoE006.nd2 - Z=0 C=0	wt	paste("200 ", mu, "M")	resoE006.nd2	20	0	0	0
6688	#6688wt-bcx-25x2x-200um-70v30v-30p-resoE006.nd2 - Z=0 C=0	wt	paste("200 ", mu, "M")	resoE006.nd2	21	0	0	0
6688	#6688wt-bcx-25x2x-200um-70v30v-30p-resoE006.nd2 - Z=0 C=0	wt	paste("200 ", mu, "M")	resoE006.nd2	22	0	0	0
6688	#6688wt-bcx-25x2x-200um-70v30v-30p-resoE006.nd2 - Z=0 C=0	wt	paste("200 ", mu, "M")	resoE006.nd2	23	0	0	0
6688	#6688wt-bcx-25x2x-200um-70v30v-30p-resoE006.nd2 - Z=0 C=0	wt	paste("200 ", mu, "M")	resoE006.nd2	24	0	0	0
6688	#6688wt-bcx-25x2x-200um-70v30v-30p-resoE006.nd2 - Z=0 C=0	wt	paste("200 ", mu, "M")	resoE006.nd2	25	0.0112319	3	1
6688	#6688wt-bcx-25x2x-200um-70v30v-30p-resoE006.nd2 - Z=0 C=0	wt	paste("200 ", mu, "M")	resoE006.nd2	26	0	0	0
6688	#6688wt-bcx-25x2x-200um-70v30v-30p-resoE006.nd2 - Z=0 C=0	wt	paste("200 ", mu, "M")	resoE006.nd2	27	0	0	0
6688	#6688wt-bcx-25x2x-200um-70v30v-30p-resoE006.nd2 - Z=0 C=0	wt	paste("200 ", mu, "M")	resoE006.nd2	28	0	0	0
6688	#6688wt-bcx-25x2x-200um-70v30v-30p-resoE006.nd2 - Z=0 C=0	wt	paste("200 ", mu, "M")	resoE006.nd2	29	0	0	0
6688	#6688wt-bcx-25x2x-200um-70v30v-30p-resoE006.nd2 - Z=0 C=0	wt	paste("200 ", mu, "M")	resoE006.nd2	30	0	0	0
6688	#6688wt-bcx-25x2x-200um-70v30v-30p-resoE006.nd2 - Z=0 C=0	wt	paste("200 ", mu, "M")	resoE006.nd2	31	0	0	0
6688	#6688wt-bcx-25x2x-200um-70v30v-30p-resoE006.nd2 - Z=0 C=0	wt	paste("200 ", mu, "M")	resoE006.nd2	32	0	0	0
6688	#6688wt-bcx-25x2x-200um-70v30v-30p-resoE006.nd2 - Z=0 C=0	wt	paste("200 ", mu, "M")	resoE006.nd2	33	0	0	0
6688	#6688wt-bcx-25x2x-200um-70v30v-30p-resoE006.nd2 - Z=0 C=0	wt	paste("200 ", mu, "M")	resoE006.nd2	34	0	0	0
6688	#6688wt-bcx-25x2x-200um-70v30v-30p-resoE006.nd2 - Z=0 C=0	wt	paste("200 ", mu, "M")	resoE006.nd2	35	0	0	0
6688	#6688wt-bcx-25x2x-200um-70v30v-30p-resoE006.nd2 - Z=0 C=0	wt	paste("200 ", mu, "M")	resoE006.nd2	36	0	0	0
6688	#6688wt-bcx-25x2x-200um-70v30v-30p-resoE006.nd2 - Z=0 C=0	wt	paste("200 ", mu, "M")	resoE006.nd2	37	0	0	0
6688	#6688wt-bcx-25x2x-200um-70v30v-30p-resoE006.nd2 - Z=0 C=0	wt	paste("200 ", mu, "M")	resoE006.nd2	38	0	0	0
6688	#6688wt-bcx-25x2x-200um-70v30v-30p-resoE006.nd2 - Z=0 C=0	wt	paste("200 ", mu, "M")	resoE006.nd2	39	0	0	0
6688	#6688wt-bcx-25x2x-200um-70v30v-30p-resoE006.nd2 - Z=0 C=0	wt	paste("200 ", mu, "M")	resoE006.nd2	40	0	0	0
6688	#6688wt-bcx-25x2x-250um-70v20v-35p-resoD003.nd2 - Z=0 C=0	wt	paste("250 ", mu, "M")	resoD003.nd2	1	0	0	0
6688	#6688wt-bcx-25x2x-250um-70v20v-35p-resoD003.nd2 - Z=0 C=0	wt	paste("250 ", mu, "M")	resoD003.nd2	2	0	0	0
6688	#6688wt-bcx-25x2x-250um-70v20v-35p-resoD003.nd2 - Z=0 C=0	wt	paste("250 ", mu, "M")	resoD003.nd2	3	0	0	0
6688	#6688wt-bcx-25x2x-250um-70v20v-35p-resoD003.nd2 - Z=0 C=0	wt	paste("250 ", mu, "M")	resoD003.nd2	4	0	0	0
6688	#6688wt-bcx-25x2x-250um-70v20v-35p-resoD003.nd2 - Z=0 C=0	wt	paste("250 ", mu, "M")	resoD003.nd2	5	0	0	0
6688	#6688wt-bcx-25x2x-250um-70v20v-35p-resoD003.nd2 - Z=0 C=0	wt	paste("250 ", mu, "M")	resoD003.nd2	6	0	0	0
6688	#6688wt-bcx-25x2x-250um-70v20v-35p-resoD003.nd2 - Z=0 C=0	wt	paste("250 ", mu, "M")	resoD003.nd2	7	0	0	0
6688	#6688wt-bcx-25x2x-250um-70v20v-35p-resoD003.nd2 - Z=0 C=0	wt	paste("250 ", mu, "M")	resoD003.nd2	8	0	0	0
6688	#6688wt-bcx-25x2x-250um-70v20v-35p-resoD003.nd2 - Z=0 C=0	wt	paste("250 ", mu, "M")	resoD003.nd2	9	0	0	0
6688	#6688wt-bcx-25x2x-250um-70v20v-35p-resoD003.nd2 - Z=0 C=0	wt	paste("250 ", mu, "M")	resoD003.nd2	10	0	0	0
6688	#6688wt-bcx-25x2x-250um-70v20v-35p-resoD003.nd2 - Z=0 C=0	wt	paste("250 ", mu, "M")	resoD003.nd2	11	0	0	0
6688	#6688wt-bcx-25x2x-250um-70v20v-35p-resoD003.nd2 - Z=0 C=0	wt	paste("250 ", mu, "M")	resoD003.nd2	12	0	0	0
6688	#6688wt-bcx-25x2x-250um-70v20v-35p-resoD003.nd2 - Z=0 C=0	wt	paste("250 ", mu, "M")	resoD003.nd2	13	0	0	0
6688	#6688wt-bcx-25x2x-250um-70v20v-35p-resoD003.nd2 - Z=0 C=0	wt	paste("250 ", mu, "M")	resoD003.nd2	14	0	0	0
6688	#6688wt-bcx-25x2x-250um-70v20v-35p-resoD003.nd2 - Z=0 C=0	wt	paste("250 ", mu, "M")	resoD003.nd2	15	0	0	0
6688	#6688wt-bcx-25x2x-250um-70v20v-35p-resoD003.nd2 - Z=0 C=0	wt	paste("250 ", mu, "M")	resoD003.nd2	16	0	0	0
6688	#6688wt-bcx-25x2x-250um-70v20v-35p-resoD003.nd2 - Z=0 C=0	wt	paste("250 ", mu, "M")	resoD003.nd2	17	0	0	0
6688	#6688wt-bcx-25x2x-250um-70v20v-35p-resoD003.nd2 - Z=0 C=0	wt	paste("250 ", mu, "M")	resoD003.nd2	18	0	0	0
6688	#6688wt-bcx-25x2x-250um-70v20v-35p-resoD003.nd2 - Z=0 C=0	wt	paste("250 ", mu, "M")	resoD003.nd2	19	0	0	0
6688	#6688wt-bcx-25x2x-250um-70v20v-35p-resoD003.nd2 - Z=0 C=0	wt	paste("250 ", mu, "M")	resoD003.nd2	20	0	0	0
6688	#6688wt-bcx-25x2x-250um-70v20v-35p-resoD003.nd2 - Z=0 C=0	wt	paste("250 ", mu, "M")	resoD003.nd2	21	0	0	0
6688	#6688wt-bcx-25x2x-250um-70v20v-35p-resoD003.nd2 - Z=0 C=0	wt	paste("250 ", mu, "M")	resoD003.nd2	22	0	0	0
6688	#6688wt-bcx-25x2x-250um-70v20v-35p-resoD003.nd2 - Z=0 C=0	wt	paste("250 ", mu, "M")	resoD003.nd2	23	0	0	0
6688	#6688wt-bcx-25x2x-250um-70v20v-35p-resoD003.nd2 - Z=0 C=0	wt	paste("250 ", mu, "M")	resoD003.nd2	24	0	0	0
6688	#6688wt-bcx-25x2x-250um-70v20v-35p-resoD003.nd2 - Z=0 C=0	wt	paste("250 ", mu, "M")	resoD003.nd2	25	0	0	0
6688	#6688wt-bcx-25x2x-250um-70v20v-35p-resoD003.nd2 - Z=0 C=0	wt	paste("250 ", mu, "M")	resoD003.nd2	26	0	0	0
6688	#6688wt-bcx-25x2x-250um-70v20v-35p-resoD003.nd2 - Z=0 C=0	wt	paste("250 ", mu, "M")	resoD003.nd2	27	0	0	0
6688	#6688wt-bcx-25x2x-250um-70v20v-35p-resoD003.nd2 - Z=0 C=0	wt	paste("250 ", mu, "M")	resoD003.nd2	28	0	0	0
6688	#6688wt-bcx-25x2x-250um-70v20v-35p-resoD003.nd2 - Z=0 C=0	wt	paste("250 ", mu, "M")	resoD003.nd2	29	0	0	0
6688	#6688wt-bcx-25x2x-250um-70v20v-35p-resoD003.nd2 - Z=0 C=0	wt	paste("250 ", mu, "M")	resoD003.nd2	30	0	0	0
6688	#6688wt-bcx-25x2x-250um-70v20v-35p-resoD003.nd2 - Z=0 C=0	wt	paste("250 ", mu, "M")	resoD003.nd2	31	0	0	0
6688	#6688wt-bcx-25x2x-250um-70v20v-35p-resoD003.nd2 - Z=0 C=0	wt	paste("250 ", mu, "M")	resoD003.nd2	32	0.00827282	2	1
6688	#6688wt-bcx-25x2x-250um-70v20v-35p-resoD003.nd2 - Z=0 C=0	wt	paste("250 ", mu, "M")	resoD003.nd2	33	0	0	0
6688	#6688wt-bcx-25x2x-250um-70v20v-35p-resoD003.nd2 - Z=0 C=0	wt	paste("250 ", mu, "M")	resoD003.nd2	34	0	0	0
6688	#6688wt-bcx-25x2x-250um-70v20v-35p-resoD003.nd2 - Z=0 C=0	wt	paste("250 ", mu, "M")	resoD003.nd2	35	0	0	0
6688	#6688wt-bcx-25x2x-250um-70v20v-35p-resoD003.nd2 - Z=0 C=0	wt	paste("250 ", mu, "M")	resoD003.nd2	36	0	0	0
6688	#6688wt-bcx-25x2x-250um-70v20v-35p-resoD003.nd2 - Z=0 C=0	wt	paste("250 ", mu, "M")	resoD003.nd2	37	0	0	0
6688	#6688wt-bcx-25x2x-250um-70v20v-35p-resoD003.nd2 - Z=0 C=0	wt	paste("250 ", mu, "M")	resoD003.nd2	38	0	0	0
6688	#6688wt-bcx-25x2x-250um-70v20v-35p-resoD003.nd2 - Z=0 C=0	wt	paste("250 ", mu, "M")	resoD003.nd2	39	0	0	0
6688	#6688wt-bcx-25x2x-250um-70v20v-35p-resoD003.nd2 - Z=0 C=0	wt	paste("250 ", mu, "M")	resoD003.nd2	40	0	0	0
6688	#6688wt-bcx-25x2x-250um-70v30v-40p-resoE007.nd2 - Z=0 C=0	wt	paste("250 ", mu, "M")	resoE007.nd2	1	0	0	0
6688	#6688wt-bcx-25x2x-250um-70v30v-40p-resoE007.nd2 - Z=0 C=0	wt	paste("250 ", mu, "M")	resoE007.nd2	2	0	0	0
6688	#6688wt-bcx-25x2x-250um-70v30v-40p-resoE007.nd2 - Z=0 C=0	wt	paste("250 ", mu, "M")	resoE007.nd2	3	0	0	0
6688	#6688wt-bcx-25x2x-250um-70v30v-40p-resoE007.nd2 - Z=0 C=0	wt	paste("250 ", mu, "M")	resoE007.nd2	4	0	0	0
6688	#6688wt-bcx-25x2x-250um-70v30v-40p-resoE007.nd2 - Z=0 C=0	wt	paste("250 ", mu, "M")	resoE007.nd2	5	0	0	0
6688	#6688wt-bcx-25x2x-250um-70v30v-40p-resoE007.nd2 - Z=0 C=0	wt	paste("250 ", mu, "M")	resoE007.nd2	6	0	0	0
6688	#6688wt-bcx-25x2x-250um-70v30v-40p-resoE007.nd2 - Z=0 C=0	wt	paste("250 ", mu, "M")	resoE007.nd2	7	0	0	0
6688	#6688wt-bcx-25x2x-250um-70v30v-40p-resoE007.nd2 - Z=0 C=0	wt	paste("250 ", mu, "M")	resoE007.nd2	8	0	0	0
6688	#6688wt-bcx-25x2x-250um-70v30v-40p-resoE007.nd2 - Z=0 C=0	wt	paste("250 ", mu, "M")	resoE007.nd2	9	1.33887	13	1
6688	#6688wt-bcx-25x2x-250um-70v30v-40p-resoE007.nd2 - Z=0 C=0	wt	paste("250 ", mu, "M")	resoE007.nd2	10	0	0	0
6688	#6688wt-bcx-25x2x-250um-70v30v-40p-resoE007.nd2 - Z=0 C=0	wt	paste("250 ", mu, "M")	resoE007.nd2	11	0	0	0
6688	#6688wt-bcx-25x2x-250um-70v30v-40p-resoE007.nd2 - Z=0 C=0	wt	paste("250 ", mu, "M")	resoE007.nd2	12	0	0	0
6688	#6688wt-bcx-25x2x-250um-70v30v-40p-resoE007.nd2 - Z=0 C=0	wt	paste("250 ", mu, "M")	resoE007.nd2	13	0.251001	10	2
6688	#6688wt-bcx-25x2x-250um-70v30v-40p-resoE007.nd2 - Z=0 C=0	wt	paste("250 ", mu, "M")	resoE007.nd2	14	0	0	0
6688	#6688wt-bcx-25x2x-250um-70v30v-40p-resoE007.nd2 - Z=0 C=0	wt	paste("250 ", mu, "M")	resoE007.nd2	15	0	0	0
6688	#6688wt-bcx-25x2x-250um-70v30v-40p-resoE007.nd2 - Z=0 C=0	wt	paste("250 ", mu, "M")	resoE007.nd2	16	0	0	0
6688	#6688wt-bcx-25x2x-250um-70v30v-40p-resoE007.nd2 - Z=0 C=0	wt	paste("250 ", mu, "M")	resoE007.nd2	17	0	0	0
6688	#6688wt-bcx-25x2x-250um-70v30v-40p-resoE007.nd2 - Z=0 C=0	wt	paste("250 ", mu, "M")	resoE007.nd2	18	0	0	0
6688	#6688wt-bcx-25x2x-250um-70v30v-40p-resoE007.nd2 - Z=0 C=0	wt	paste("250 ", mu, "M")	resoE007.nd2	19	0.106327	7	4
6688	#6688wt-bcx-25x2x-250um-70v30v-40p-resoE007.nd2 - Z=0 C=0	wt	paste("250 ", mu, "M")	resoE007.nd2	20	0	0	0
6688	#6688wt-bcx-25x2x-250um-70v30v-40p-resoE007.nd2 - Z=0 C=0	wt	paste("250 ", mu, "M")	resoE007.nd2	21	0	0	0
6688	#6688wt-bcx-25x2x-250um-70v30v-40p-resoE007.nd2 - Z=0 C=0	wt	paste("250 ", mu, "M")	resoE007.nd2	22	0	0	0
6688	#6688wt-bcx-25x2x-250um-70v30v-40p-resoE007.nd2 - Z=0 C=0	wt	paste("250 ", mu, "M")	resoE007.nd2	23	0.001817	1	1
6688	#6688wt-bcx-25x2x-250um-70v30v-40p-resoE007.nd2 - Z=0 C=0	wt	paste("250 ", mu, "M")	resoE007.nd2	24	0	0	0
6688	#6688wt-bcx-25x2x-250um-70v30v-40p-resoE007.nd2 - Z=0 C=0	wt	paste("250 ", mu, "M")	resoE007.nd2	25	0	0	0
6688	#6688wt-bcx-25x2x-250um-70v30v-40p-resoE007.nd2 - Z=0 C=0	wt	paste("250 ", mu, "M")	resoE007.nd2	26	0	0	0
6688	#6688wt-bcx-25x2x-250um-70v30v-40p-resoE007.nd2 - Z=0 C=0	wt	paste("250 ", mu, "M")	resoE007.nd2	27	0	0	0
6688	#6688wt-bcx-25x2x-250um-70v30v-40p-resoE007.nd2 - Z=0 C=0	wt	paste("250 ", mu, "M")	resoE007.nd2	28	0	0	0
6688	#6688wt-bcx-25x2x-250um-70v30v-40p-resoE007.nd2 - Z=0 C=0	wt	paste("250 ", mu, "M")	resoE007.nd2	29	0	0	0
6688	#6688wt-bcx-25x2x-250um-70v30v-40p-resoE007.nd2 - Z=0 C=0	wt	paste("250 ", mu, "M")	resoE007.nd2	30	0	0	0
6688	#6688wt-bcx-25x2x-250um-70v30v-40p-resoE007.nd2 - Z=0 C=0	wt	paste("250 ", mu, "M")	resoE007.nd2	31	0.00877313	1	1
6688	#6688wt-bcx-25x2x-250um-70v30v-40p-resoE007.nd2 - Z=0 C=0	wt	paste("250 ", mu, "M")	resoE007.nd2	32	0	0	0
6688	#6688wt-bcx-25x2x-250um-70v30v-40p-resoE007.nd2 - Z=0 C=0	wt	paste("250 ", mu, "M")	resoE007.nd2	33	0	0	0
6688	#6688wt-bcx-25x2x-250um-70v30v-40p-resoE007.nd2 - Z=0 C=0	wt	paste("250 ", mu, "M")	resoE007.nd2	34	0	0	0
6688	#6688wt-bcx-25x2x-250um-70v30v-40p-resoE007.nd2 - Z=0 C=0	wt	paste("250 ", mu, "M")	resoE007.nd2	35	0	0	0
6688	#6688wt-bcx-25x2x-250um-70v30v-40p-resoE007.nd2 - Z=0 C=0	wt	paste("250 ", mu, "M")	resoE007.nd2	36	0	0	0
6688	#6688wt-bcx-25x2x-250um-70v30v-40p-resoE007.nd2 - Z=0 C=0	wt	paste("250 ", mu, "M")	resoE007.nd2	37	0	0	0
6688	#6688wt-bcx-25x2x-250um-70v30v-40p-resoE007.nd2 - Z=0 C=0	wt	paste("250 ", mu, "M")	resoE007.nd2	38	0	0	0
6688	#6688wt-bcx-25x2x-250um-70v30v-40p-resoE007.nd2 - Z=0 C=0	wt	paste("250 ", mu, "M")	resoE007.nd2	39	0	0	0
6688	#6688wt-bcx-25x2x-250um-70v30v-40p-resoE007.nd2 - Z=0 C=0	wt	paste("250 ", mu, "M")	resoE007.nd2	40	0	0	0
7027	#7027wt-bcx-25x2x-200um-60v40v-30p-resoA004.nd2 - Z=0 C=0	wt	paste("200 ", mu, "M")	resoA004.nd2	1	0.252631	9	1
7027	#7027wt-bcx-25x2x-200um-60v40v-30p-resoA004.nd2 - Z=0 C=0	wt	paste("200 ", mu, "M")	resoA004.nd2	2	0.179996	4	1
7027	#7027wt-bcx-25x2x-200um-60v40v-30p-resoA004.nd2 - Z=0 C=0	wt	paste("200 ", mu, "M")	resoA004.nd2	3	6.07622	27	3
7027	#7027wt-bcx-25x2x-200um-60v40v-30p-resoA004.nd2 - Z=0 C=0	wt	paste("200 ", mu, "M")	resoA004.nd2	4	3.3624	14	1
7027	#7027wt-bcx-25x2x-200um-60v40v-30p-resoA004.nd2 - Z=0 C=0	wt	paste("200 ", mu, "M")	resoA004.nd2	5	0.366461	4	1
7027	#7027wt-bcx-25x2x-200um-60v40v-30p-resoA004.nd2 - Z=0 C=0	wt	paste("200 ", mu, "M")	resoA004.nd2	6	0	0	0
7027	#7027wt-bcx-25x2x-200um-60v40v-30p-resoA004.nd2 - Z=0 C=0	wt	paste("200 ", mu, "M")	resoA004.nd2	7	6.85591	37	3
7027	#7027wt-bcx-25x2x-200um-60v40v-30p-resoA004.nd2 - Z=0 C=0	wt	paste("200 ", mu, "M")	resoA004.nd2	8	2.22514	21	5
7027	#7027wt-bcx-25x2x-200um-60v40v-30p-resoA004.nd2 - Z=0 C=0	wt	paste("200 ", mu, "M")	resoA004.nd2	9	0.188925	8	1
7027	#7027wt-bcx-25x2x-200um-60v40v-30p-resoA004.nd2 - Z=0 C=0	wt	paste("200 ", mu, "M")	resoA004.nd2	10	3.29514	50	8
7027	#7027wt-bcx-25x2x-200um-60v40v-30p-resoA004.nd2 - Z=0 C=0	wt	paste("200 ", mu, "M")	resoA004.nd2	11	0	0	0
7027	#7027wt-bcx-25x2x-200um-60v40v-30p-resoA004.nd2 - Z=0 C=0	wt	paste("200 ", mu, "M")	resoA004.nd2	12	0.0588917	2	1
7027	#7027wt-bcx-25x2x-200um-60v40v-30p-resoA004.nd2 - Z=0 C=0	wt	paste("200 ", mu, "M")	resoA004.nd2	13	0	0	0
7027	#7027wt-bcx-25x2x-200um-60v40v-30p-resoA004.nd2 - Z=0 C=0	wt	paste("200 ", mu, "M")	resoA004.nd2	14	0	0	0
7027	#7027wt-bcx-25x2x-200um-60v40v-30p-resoA004.nd2 - Z=0 C=0	wt	paste("200 ", mu, "M")	resoA004.nd2	15	0	0	0
7027	#7027wt-bcx-25x2x-200um-60v40v-30p-resoA004.nd2 - Z=0 C=0	wt	paste("200 ", mu, "M")	resoA004.nd2	16	0.743404	7	1
7027	#7027wt-bcx-25x2x-200um-60v40v-30p-resoA004.nd2 - Z=0 C=0	wt	paste("200 ", mu, "M")	resoA004.nd2	17	0	0	0
7027	#7027wt-bcx-25x2x-200um-60v40v-30p-resoA004.nd2 - Z=0 C=0	wt	paste("200 ", mu, "M")	resoA004.nd2	18	0	0	0
7027	#7027wt-bcx-25x2x-200um-60v40v-30p-resoA004.nd2 - Z=0 C=0	wt	paste("200 ", mu, "M")	resoA004.nd2	19	0	0	0
7027	#7027wt-bcx-25x2x-200um-60v40v-30p-resoA004.nd2 - Z=0 C=0	wt	paste("200 ", mu, "M")	resoA004.nd2	20	0.126787	5	2
7027	#7027wt-bcx-25x2x-200um-60v40v-30p-resoA004.nd2 - Z=0 C=0	wt	paste("200 ", mu, "M")	resoA004.nd2	21	0	0	0
7027	#7027wt-bcx-25x2x-200um-60v40v-30p-resoA004.nd2 - Z=0 C=0	wt	paste("200 ", mu, "M")	resoA004.nd2	22	0	0	0
7027	#7027wt-bcx-25x2x-200um-60v40v-30p-resoA004.nd2 - Z=0 C=0	wt	paste("200 ", mu, "M")	resoA004.nd2	23	0	0	0
7027	#7027wt-bcx-25x2x-200um-60v40v-30p-resoA004.nd2 - Z=0 C=0	wt	paste("200 ", mu, "M")	resoA004.nd2	24	0	0	0
7027	#7027wt-bcx-25x2x-200um-60v40v-30p-resoA004.nd2 - Z=0 C=0	wt	paste("200 ", mu, "M")	resoA004.nd2	25	0	0	0
7027	#7027wt-bcx-25x2x-200um-60v40v-30p-resoA004.nd2 - Z=0 C=0	wt	paste("200 ", mu, "M")	resoA004.nd2	26	0	0	0
7027	#7027wt-bcx-25x2x-200um-60v40v-30p-resoA004.nd2 - Z=0 C=0	wt	paste("200 ", mu, "M")	resoA004.nd2	27	0	0	0
7027	#7027wt-bcx-25x2x-200um-60v40v-30p-resoA004.nd2 - Z=0 C=0	wt	paste("200 ", mu, "M")	resoA004.nd2	28	0	0	0
7027	#7027wt-bcx-25x2x-200um-60v40v-30p-resoA004.nd2 - Z=0 C=0	wt	paste("200 ", mu, "M")	resoA004.nd2	29	0	0	0
7027	#7027wt-bcx-25x2x-200um-60v40v-30p-resoA004.nd2 - Z=0 C=0	wt	paste("200 ", mu, "M")	resoA004.nd2	30	0	0	0
7027	#7027wt-bcx-25x2x-200um-60v40v-30p-resoA004.nd2 - Z=0 C=0	wt	paste("200 ", mu, "M")	resoA004.nd2	31	0	0	0
7027	#7027wt-bcx-25x2x-200um-60v40v-30p-resoA004.nd2 - Z=0 C=0	wt	paste("200 ", mu, "M")	resoA004.nd2	32	2.93062	18	1
7027	#7027wt-bcx-25x2x-200um-60v40v-30p-resoA004.nd2 - Z=0 C=0	wt	paste("200 ", mu, "M")	resoA004.nd2	33	0	0	0
7027	#7027wt-bcx-25x2x-200um-60v40v-30p-resoA004.nd2 - Z=0 C=0	wt	paste("200 ", mu, "M")	resoA004.nd2	34	0.337746	7	1
7027	#7027wt-bcx-25x2x-200um-60v40v-30p-resoA004.nd2 - Z=0 C=0	wt	paste("200 ", mu, "M")	resoA004.nd2	35	0	0	0
7027	#7027wt-bcx-25x2x-200um-60v40v-30p-resoA004.nd2 - Z=0 C=0	wt	paste("200 ", mu, "M")	resoA004.nd2	36	1.53863	12	2
7027	#7027wt-bcx-25x2x-200um-60v40v-30p-resoA004.nd2 - Z=0 C=0	wt	paste("200 ", mu, "M")	resoA004.nd2	37	0	0	0
7027	#7027wt-bcx-25x2x-200um-60v40v-30p-resoA004.nd2 - Z=0 C=0	wt	paste("200 ", mu, "M")	resoA004.nd2	38	6.43154	16	2
7027	#7027wt-bcx-25x2x-200um-60v40v-30p-resoA004.nd2 - Z=0 C=0	wt	paste("200 ", mu, "M")	resoA004.nd2	39	0	0	0
7027	#7027wt-bcx-25x2x-200um-60v40v-30p-resoA004.nd2 - Z=0 C=0	wt	paste("200 ", mu, "M")	resoA004.nd2	40	0.0360718	2	1
7027	#7027wt-bcx-25x2x-200um-60v40v-30p-resoB009.nd2 - Z=0 C=0	wt	paste("200 ", mu, "M")	resoB009.nd2	1	0.00150909	1	1
7027	#7027wt-bcx-25x2x-200um-60v40v-30p-resoB009.nd2 - Z=0 C=0	wt	paste("200 ", mu, "M")	resoB009.nd2	2	0	0	0
7027	#7027wt-bcx-25x2x-200um-60v40v-30p-resoB009.nd2 - Z=0 C=0	wt	paste("200 ", mu, "M")	resoB009.nd2	3	0	0	0
7027	#7027wt-bcx-25x2x-200um-60v40v-30p-resoB009.nd2 - Z=0 C=0	wt	paste("200 ", mu, "M")	resoB009.nd2	4	0	0	0
7027	#7027wt-bcx-25x2x-200um-60v40v-30p-resoB009.nd2 - Z=0 C=0	wt	paste("200 ", mu, "M")	resoB009.nd2	5	0	0	0
7027	#7027wt-bcx-25x2x-200um-60v40v-30p-resoB009.nd2 - Z=0 C=0	wt	paste("200 ", mu, "M")	resoB009.nd2	6	0.142369	6	2
7027	#7027wt-bcx-25x2x-200um-60v40v-30p-resoB009.nd2 - Z=0 C=0	wt	paste("200 ", mu, "M")	resoB009.nd2	7	9.80199	15	2
7027	#7027wt-bcx-25x2x-200um-60v40v-30p-resoB009.nd2 - Z=0 C=0	wt	paste("200 ", mu, "M")	resoB009.nd2	8	0.231194	5	1
7027	#7027wt-bcx-25x2x-200um-60v40v-30p-resoB009.nd2 - Z=0 C=0	wt	paste("200 ", mu, "M")	resoB009.nd2	9	1.10668	12	3
7027	#7027wt-bcx-25x2x-200um-60v40v-30p-resoB009.nd2 - Z=0 C=0	wt	paste("200 ", mu, "M")	resoB009.nd2	10	0	0	0
7027	#7027wt-bcx-25x2x-200um-60v40v-30p-resoB009.nd2 - Z=0 C=0	wt	paste("200 ", mu, "M")	resoB009.nd2	11	2.15548	20	3
7027	#7027wt-bcx-25x2x-200um-60v40v-30p-resoB009.nd2 - Z=0 C=0	wt	paste("200 ", mu, "M")	resoB009.nd2	12	0	0	0
7027	#7027wt-bcx-25x2x-200um-60v40v-30p-resoB009.nd2 - Z=0 C=0	wt	paste("200 ", mu, "M")	resoB009.nd2	13	0	0	0
7027	#7027wt-bcx-25x2x-200um-60v40v-30p-resoB009.nd2 - Z=0 C=0	wt	paste("200 ", mu, "M")	resoB009.nd2	14	0	0	0
7027	#7027wt-bcx-25x2x-200um-60v40v-30p-resoB009.nd2 - Z=0 C=0	wt	paste("200 ", mu, "M")	resoB009.nd2	15	0	0	0
7027	#7027wt-bcx-25x2x-200um-60v40v-30p-resoB009.nd2 - Z=0 C=0	wt	paste("200 ", mu, "M")	resoB009.nd2	16	0.13702	4	2
7027	#7027wt-bcx-25x2x-200um-60v40v-30p-resoB009.nd2 - Z=0 C=0	wt	paste("200 ", mu, "M")	resoB009.nd2	17	0.357703	4	1
7027	#7027wt-bcx-25x2x-200um-60v40v-30p-resoB009.nd2 - Z=0 C=0	wt	paste("200 ", mu, "M")	resoB009.nd2	18	0	0	0
7027	#7027wt-bcx-25x2x-200um-60v40v-30p-resoB009.nd2 - Z=0 C=0	wt	paste("200 ", mu, "M")	resoB009.nd2	19	0	0	0
7027	#7027wt-bcx-25x2x-200um-60v40v-30p-resoB009.nd2 - Z=0 C=0	wt	paste("200 ", mu, "M")	resoB009.nd2	20	1.67226	19	4
7027	#7027wt-bcx-25x2x-200um-60v40v-30p-resoB009.nd2 - Z=0 C=0	wt	paste("200 ", mu, "M")	resoB009.nd2	21	0	0	0
7027	#7027wt-bcx-25x2x-200um-60v40v-30p-resoB009.nd2 - Z=0 C=0	wt	paste("200 ", mu, "M")	resoB009.nd2	22	0.291143	5	1
7027	#7027wt-bcx-25x2x-200um-60v40v-30p-resoB009.nd2 - Z=0 C=0	wt	paste("200 ", mu, "M")	resoB009.nd2	23	0.0193679	2	1
7027	#7027wt-bcx-25x2x-200um-60v40v-30p-resoB009.nd2 - Z=0 C=0	wt	paste("200 ", mu, "M")	resoB009.nd2	24	0	0	0
7027	#7027wt-bcx-25x2x-200um-60v40v-30p-resoB009.nd2 - Z=0 C=0	wt	paste("200 ", mu, "M")	resoB009.nd2	25	0	0	0
7027	#7027wt-bcx-25x2x-200um-60v40v-30p-resoB009.nd2 - Z=0 C=0	wt	paste("200 ", mu, "M")	resoB009.nd2	26	12.3423	23	3
7027	#7027wt-bcx-25x2x-200um-60v40v-30p-resoB009.nd2 - Z=0 C=0	wt	paste("200 ", mu, "M")	resoB009.nd2	27	0.631385	14	1
7027	#7027wt-bcx-25x2x-200um-60v40v-30p-resoB009.nd2 - Z=0 C=0	wt	paste("200 ", mu, "M")	resoB009.nd2	28	0	0	0
7027	#7027wt-bcx-25x2x-200um-60v40v-30p-resoB009.nd2 - Z=0 C=0	wt	paste("200 ", mu, "M")	resoB009.nd2	29	0	0	0
7027	#7027wt-bcx-25x2x-200um-60v40v-30p-resoB009.nd2 - Z=0 C=0	wt	paste("200 ", mu, "M")	resoB009.nd2	30	0	0	0
7027	#7027wt-bcx-25x2x-200um-60v40v-30p-resoB009.nd2 - Z=0 C=0	wt	paste("200 ", mu, "M")	resoB009.nd2	31	0.00220133	2	1
7027	#7027wt-bcx-25x2x-200um-60v40v-30p-resoB009.nd2 - Z=0 C=0	wt	paste("200 ", mu, "M")	resoB009.nd2	32	7.85699	47	6
7027	#7027wt-bcx-25x2x-200um-60v40v-30p-resoB009.nd2 - Z=0 C=0	wt	paste("200 ", mu, "M")	resoB009.nd2	33	0.312638	5	1
7027	#7027wt-bcx-25x2x-200um-60v40v-30p-resoB009.nd2 - Z=0 C=0	wt	paste("200 ", mu, "M")	resoB009.nd2	34	1.90397	24	2
7027	#7027wt-bcx-25x2x-200um-60v40v-30p-resoB009.nd2 - Z=0 C=0	wt	paste("200 ", mu, "M")	resoB009.nd2	35	5.10446	69	6
7027	#7027wt-bcx-25x2x-200um-60v40v-30p-resoB009.nd2 - Z=0 C=0	wt	paste("200 ", mu, "M")	resoB009.nd2	36	0	0	0
7027	#7027wt-bcx-25x2x-200um-60v40v-30p-resoB009.nd2 - Z=0 C=0	wt	paste("200 ", mu, "M")	resoB009.nd2	37	0	0	0
7027	#7027wt-bcx-25x2x-200um-60v40v-30p-resoB009.nd2 - Z=0 C=0	wt	paste("200 ", mu, "M")	resoB009.nd2	38	10.9571	40	4
7027	#7027wt-bcx-25x2x-200um-60v40v-30p-resoB009.nd2 - Z=0 C=0	wt	paste("200 ", mu, "M")	resoB009.nd2	39	0	0	0
7027	#7027wt-bcx-25x2x-200um-60v40v-30p-resoB009.nd2 - Z=0 C=0	wt	paste("200 ", mu, "M")	resoB009.nd2	40	0	0	0
7027	#7027wt-bcx-25x2x-250um-60v40v-35p-resoA006.nd2 - Z=0 C=0	wt	paste("250 ", mu, "M")	resoA006.nd2	1	0.229242	5	1
7027	#7027wt-bcx-25x2x-250um-60v40v-35p-resoA006.nd2 - Z=0 C=0	wt	paste("250 ", mu, "M")	resoA006.nd2	2	0	0	0
7027	#7027wt-bcx-25x2x-250um-60v40v-35p-resoA006.nd2 - Z=0 C=0	wt	paste("250 ", mu, "M")	resoA006.nd2	3	0	0	0
7027	#7027wt-bcx-25x2x-250um-60v40v-35p-resoA006.nd2 - Z=0 C=0	wt	paste("250 ", mu, "M")	resoA006.nd2	4	0.0452297	3	2
7027	#7027wt-bcx-25x2x-250um-60v40v-35p-resoA006.nd2 - Z=0 C=0	wt	paste("250 ", mu, "M")	resoA006.nd2	5	0	0	0
7027	#7027wt-bcx-25x2x-250um-60v40v-35p-resoA006.nd2 - Z=0 C=0	wt	paste("250 ", mu, "M")	resoA006.nd2	6	0	0	0
7027	#7027wt-bcx-25x2x-250um-60v40v-35p-resoA006.nd2 - Z=0 C=0	wt	paste("250 ", mu, "M")	resoA006.nd2	7	0	0	0
7027	#7027wt-bcx-25x2x-250um-60v40v-35p-resoA006.nd2 - Z=0 C=0	wt	paste("250 ", mu, "M")	resoA006.nd2	8	0	0	0
7027	#7027wt-bcx-25x2x-250um-60v40v-35p-resoA006.nd2 - Z=0 C=0	wt	paste("250 ", mu, "M")	resoA006.nd2	9	0.172938	3	1
7027	#7027wt-bcx-25x2x-250um-60v40v-35p-resoA006.nd2 - Z=0 C=0	wt	paste("250 ", mu, "M")	resoA006.nd2	10	2.30701	22	5
7027	#7027wt-bcx-25x2x-250um-60v40v-35p-resoA006.nd2 - Z=0 C=0	wt	paste("250 ", mu, "M")	resoA006.nd2	11	0	0	0
7027	#7027wt-bcx-25x2x-250um-60v40v-35p-resoA006.nd2 - Z=0 C=0	wt	paste("250 ", mu, "M")	resoA006.nd2	12	0	0	0
7027	#7027wt-bcx-25x2x-250um-60v40v-35p-resoA006.nd2 - Z=0 C=0	wt	paste("250 ", mu, "M")	resoA006.nd2	13	0	0	0
7027	#7027wt-bcx-25x2x-250um-60v40v-35p-resoA006.nd2 - Z=0 C=0	wt	paste("250 ", mu, "M")	resoA006.nd2	14	1.96999	19	3
7027	#7027wt-bcx-25x2x-250um-60v40v-35p-resoA006.nd2 - Z=0 C=0	wt	paste("250 ", mu, "M")	resoA006.nd2	15	1.94347	15	3
7027	#7027wt-bcx-25x2x-250um-60v40v-35p-resoA006.nd2 - Z=0 C=0	wt	paste("250 ", mu, "M")	resoA006.nd2	16	1.02428	14	5
7027	#7027wt-bcx-25x2x-250um-60v40v-35p-resoA006.nd2 - Z=0 C=0	wt	paste("250 ", mu, "M")	resoA006.nd2	17	9.08859	30	6
7027	#7027wt-bcx-25x2x-250um-60v40v-35p-resoA006.nd2 - Z=0 C=0	wt	paste("250 ", mu, "M")	resoA006.nd2	18	0	0	0
7027	#7027wt-bcx-25x2x-250um-60v40v-35p-resoA006.nd2 - Z=0 C=0	wt	paste("250 ", mu, "M")	resoA006.nd2	19	0.858681	12	4
7027	#7027wt-bcx-25x2x-250um-60v40v-35p-resoA006.nd2 - Z=0 C=0	wt	paste("250 ", mu, "M")	resoA006.nd2	20	0	0	0
7027	#7027wt-bcx-25x2x-250um-60v40v-35p-resoA006.nd2 - Z=0 C=0	wt	paste("250 ", mu, "M")	resoA006.nd2	21	11.7036	40	7
7027	#7027wt-bcx-25x2x-250um-60v40v-35p-resoA006.nd2 - Z=0 C=0	wt	paste("250 ", mu, "M")	resoA006.nd2	22	3.70833	35	7
7027	#7027wt-bcx-25x2x-250um-60v40v-35p-resoA006.nd2 - Z=0 C=0	wt	paste("250 ", mu, "M")	resoA006.nd2	23	0	0	0
7027	#7027wt-bcx-25x2x-250um-60v40v-35p-resoA006.nd2 - Z=0 C=0	wt	paste("250 ", mu, "M")	resoA006.nd2	24	1.04544	18	5
7027	#7027wt-bcx-25x2x-250um-60v40v-35p-resoA006.nd2 - Z=0 C=0	wt	paste("250 ", mu, "M")	resoA006.nd2	25	0	0	0
7027	#7027wt-bcx-25x2x-250um-60v40v-35p-resoA006.nd2 - Z=0 C=0	wt	paste("250 ", mu, "M")	resoA006.nd2	26	8.35399	49	7
7027	#7027wt-bcx-25x2x-250um-60v40v-35p-resoA006.nd2 - Z=0 C=0	wt	paste("250 ", mu, "M")	resoA006.nd2	27	0	0	0
7027	#7027wt-bcx-25x2x-250um-60v40v-35p-resoA006.nd2 - Z=0 C=0	wt	paste("250 ", mu, "M")	resoA006.nd2	28	0	0	0
7027	#7027wt-bcx-25x2x-250um-60v40v-35p-resoA006.nd2 - Z=0 C=0	wt	paste("250 ", mu, "M")	resoA006.nd2	29	0	0	0
7027	#7027wt-bcx-25x2x-250um-60v40v-35p-resoA006.nd2 - Z=0 C=0	wt	paste("250 ", mu, "M")	resoA006.nd2	30	1.47066	15	3
7027	#7027wt-bcx-25x2x-250um-60v40v-35p-resoA006.nd2 - Z=0 C=0	wt	paste("250 ", mu, "M")	resoA006.nd2	31	0	0	0
7027	#7027wt-bcx-25x2x-250um-60v40v-35p-resoA006.nd2 - Z=0 C=0	wt	paste("250 ", mu, "M")	resoA006.nd2	32	0.178202	5	1
7027	#7027wt-bcx-25x2x-250um-60v40v-35p-resoA006.nd2 - Z=0 C=0	wt	paste("250 ", mu, "M")	resoA006.nd2	33	0	0	0
7027	#7027wt-bcx-25x2x-250um-60v40v-35p-resoA006.nd2 - Z=0 C=0	wt	paste("250 ", mu, "M")	resoA006.nd2	34	0.269061	7	2
7027	#7027wt-bcx-25x2x-250um-60v40v-35p-resoA006.nd2 - Z=0 C=0	wt	paste("250 ", mu, "M")	resoA006.nd2	35	0	0	0
7027	#7027wt-bcx-25x2x-250um-60v40v-35p-resoA006.nd2 - Z=0 C=0	wt	paste("250 ", mu, "M")	resoA006.nd2	36	0.717028	9	2
7027	#7027wt-bcx-25x2x-250um-60v40v-35p-resoA006.nd2 - Z=0 C=0	wt	paste("250 ", mu, "M")	resoA006.nd2	37	0	0	0
7027	#7027wt-bcx-25x2x-250um-60v40v-35p-resoA006.nd2 - Z=0 C=0	wt	paste("250 ", mu, "M")	resoA006.nd2	38	0	0	0
7027	#7027wt-bcx-25x2x-250um-60v40v-35p-resoA006.nd2 - Z=0 C=0	wt	paste("250 ", mu, "M")	resoA006.nd2	39	4.01429	22	3
7027	#7027wt-bcx-25x2x-250um-60v40v-35p-resoA006.nd2 - Z=0 C=0	wt	paste("250 ", mu, "M")	resoA006.nd2	40	0.121481	3	1
7027	#7027wt-bcx-25x2x-250um-60v40v-35p-resoB010.nd2 - Z=0 C=0	wt	paste("250 ", mu, "M")	resoB010.nd2	1	0	0	0
7027	#7027wt-bcx-25x2x-250um-60v40v-35p-resoB010.nd2 - Z=0 C=0	wt	paste("250 ", mu, "M")	resoB010.nd2	2	2.5998	14	2
7027	#7027wt-bcx-25x2x-250um-60v40v-35p-resoB010.nd2 - Z=0 C=0	wt	paste("250 ", mu, "M")	resoB010.nd2	3	0	0	0
7027	#7027wt-bcx-25x2x-250um-60v40v-35p-resoB010.nd2 - Z=0 C=0	wt	paste("250 ", mu, "M")	resoB010.nd2	4	0	0	0
7027	#7027wt-bcx-25x2x-250um-60v40v-35p-resoB010.nd2 - Z=0 C=0	wt	paste("250 ", mu, "M")	resoB010.nd2	5	0	0	0
7027	#7027wt-bcx-25x2x-250um-60v40v-35p-resoB010.nd2 - Z=0 C=0	wt	paste("250 ", mu, "M")	resoB010.nd2	6	7.38271	18	2
7027	#7027wt-bcx-25x2x-250um-60v40v-35p-resoB010.nd2 - Z=0 C=0	wt	paste("250 ", mu, "M")	resoB010.nd2	7	0	0	0
7027	#7027wt-bcx-25x2x-250um-60v40v-35p-resoB010.nd2 - Z=0 C=0	wt	paste("250 ", mu, "M")	resoB010.nd2	8	0	0	0
7027	#7027wt-bcx-25x2x-250um-60v40v-35p-resoB010.nd2 - Z=0 C=0	wt	paste("250 ", mu, "M")	resoB010.nd2	9	1.1165	18	4
7027	#7027wt-bcx-25x2x-250um-60v40v-35p-resoB010.nd2 - Z=0 C=0	wt	paste("250 ", mu, "M")	resoB010.nd2	10	0	0	0
7027	#7027wt-bcx-25x2x-250um-60v40v-35p-resoB010.nd2 - Z=0 C=0	wt	paste("250 ", mu, "M")	resoB010.nd2	11	0	0	0
7027	#7027wt-bcx-25x2x-250um-60v40v-35p-resoB010.nd2 - Z=0 C=0	wt	paste("250 ", mu, "M")	resoB010.nd2	12	5.01065	13	1
7027	#7027wt-bcx-25x2x-250um-60v40v-35p-resoB010.nd2 - Z=0 C=0	wt	paste("250 ", mu, "M")	resoB010.nd2	13	0.480002	5	2
7027	#7027wt-bcx-25x2x-250um-60v40v-35p-resoB010.nd2 - Z=0 C=0	wt	paste("250 ", mu, "M")	resoB010.nd2	14	0.0145526	1	1
7027	#7027wt-bcx-25x2x-250um-60v40v-35p-resoB010.nd2 - Z=0 C=0	wt	paste("250 ", mu, "M")	resoB010.nd2	15	0.121509	5	1
7027	#7027wt-bcx-25x2x-250um-60v40v-35p-resoB010.nd2 - Z=0 C=0	wt	paste("250 ", mu, "M")	resoB010.nd2	16	0	0	0
7027	#7027wt-bcx-25x2x-250um-60v40v-35p-resoB010.nd2 - Z=0 C=0	wt	paste("250 ", mu, "M")	resoB010.nd2	17	0.111893	6	3
7027	#7027wt-bcx-25x2x-250um-60v40v-35p-resoB010.nd2 - Z=0 C=0	wt	paste("250 ", mu, "M")	resoB010.nd2	18	0	0	0
7027	#7027wt-bcx-25x2x-250um-60v40v-35p-resoB010.nd2 - Z=0 C=0	wt	paste("250 ", mu, "M")	resoB010.nd2	19	0	0	0
7027	#7027wt-bcx-25x2x-250um-60v40v-35p-resoB010.nd2 - Z=0 C=0	wt	paste("250 ", mu, "M")	resoB010.nd2	20	0.34523	5	1
7027	#7027wt-bcx-25x2x-250um-60v40v-35p-resoB010.nd2 - Z=0 C=0	wt	paste("250 ", mu, "M")	resoB010.nd2	21	21.2952	45	5
7027	#7027wt-bcx-25x2x-250um-60v40v-35p-resoB010.nd2 - Z=0 C=0	wt	paste("250 ", mu, "M")	resoB010.nd2	22	0	0	0
7027	#7027wt-bcx-25x2x-250um-60v40v-35p-resoB010.nd2 - Z=0 C=0	wt	paste("250 ", mu, "M")	resoB010.nd2	23	16.7791	28	2
7027	#7027wt-bcx-25x2x-250um-60v40v-35p-resoB010.nd2 - Z=0 C=0	wt	paste("250 ", mu, "M")	resoB010.nd2	24	7.86003	30	3
7027	#7027wt-bcx-25x2x-250um-60v40v-35p-resoB010.nd2 - Z=0 C=0	wt	paste("250 ", mu, "M")	resoB010.nd2	25	2.55668	10	1
7027	#7027wt-bcx-25x2x-250um-60v40v-35p-resoB010.nd2 - Z=0 C=0	wt	paste("250 ", mu, "M")	resoB010.nd2	26	0	0	0
7027	#7027wt-bcx-25x2x-250um-60v40v-35p-resoB010.nd2 - Z=0 C=0	wt	paste("250 ", mu, "M")	resoB010.nd2	27	17.6404	50	8
7027	#7027wt-bcx-25x2x-250um-60v40v-35p-resoB010.nd2 - Z=0 C=0	wt	paste("250 ", mu, "M")	resoB010.nd2	28	0	0	0
7027	#7027wt-bcx-25x2x-250um-60v40v-35p-resoB010.nd2 - Z=0 C=0	wt	paste("250 ", mu, "M")	resoB010.nd2	29	4.61319	32	6
7027	#7027wt-bcx-25x2x-250um-60v40v-35p-resoB010.nd2 - Z=0 C=0	wt	paste("250 ", mu, "M")	resoB010.nd2	30	0	0	0
7027	#7027wt-bcx-25x2x-250um-60v40v-35p-resoB010.nd2 - Z=0 C=0	wt	paste("250 ", mu, "M")	resoB010.nd2	31	11.7987	43	5
7027	#7027wt-bcx-25x2x-250um-60v40v-35p-resoB010.nd2 - Z=0 C=0	wt	paste("250 ", mu, "M")	resoB010.nd2	32	0	0	0
7027	#7027wt-bcx-25x2x-250um-60v40v-35p-resoB010.nd2 - Z=0 C=0	wt	paste("250 ", mu, "M")	resoB010.nd2	33	0.773536	7	1
7027	#7027wt-bcx-25x2x-250um-60v40v-35p-resoB010.nd2 - Z=0 C=0	wt	paste("250 ", mu, "M")	resoB010.nd2	34	0	0	0
7027	#7027wt-bcx-25x2x-250um-60v40v-35p-resoB010.nd2 - Z=0 C=0	wt	paste("250 ", mu, "M")	resoB010.nd2	35	6.07662	22	5
7027	#7027wt-bcx-25x2x-250um-60v40v-35p-resoB010.nd2 - Z=0 C=0	wt	paste("250 ", mu, "M")	resoB010.nd2	36	0	0	0
7027	#7027wt-bcx-25x2x-250um-60v40v-35p-resoB010.nd2 - Z=0 C=0	wt	paste("250 ", mu, "M")	resoB010.nd2	37	0	0	0
7027	#7027wt-bcx-25x2x-250um-60v40v-35p-resoB010.nd2 - Z=0 C=0	wt	paste("250 ", mu, "M")	resoB010.nd2	38	0	0	0
7027	#7027wt-bcx-25x2x-250um-60v40v-35p-resoB010.nd2 - Z=0 C=0	wt	paste("250 ", mu, "M")	resoB010.nd2	39	0	0	0
7027	#7027wt-bcx-25x2x-250um-60v40v-35p-resoB010.nd2 - Z=0 C=0	wt	paste("250 ", mu, "M")	resoB010.nd2	40	0	0	0
7028	#7028a2c-bcx-25x2x-200um-60v30v-30p-resoC003.nd2 - Z=0 C=0	a2	paste("200 ", mu, "M")	resoC003.nd2	1	0	0	0
7028	#7028a2c-bcx-25x2x-200um-60v30v-30p-resoC003.nd2 - Z=0 C=0	a2	paste("200 ", mu, "M")	resoC003.nd2	2	0	0	0
7028	#7028a2c-bcx-25x2x-200um-60v30v-30p-resoC003.nd2 - Z=0 C=0	a2	paste("200 ", mu, "M")	resoC003.nd2	3	0	0	0
7028	#7028a2c-bcx-25x2x-200um-60v30v-30p-resoC003.nd2 - Z=0 C=0	a2	paste("200 ", mu, "M")	resoC003.nd2	4	0.0116132	1	1
7028	#7028a2c-bcx-25x2x-200um-60v30v-30p-resoC003.nd2 - Z=0 C=0	a2	paste("200 ", mu, "M")	resoC003.nd2	5	0	0	0
7028	#7028a2c-bcx-25x2x-200um-60v30v-30p-resoC003.nd2 - Z=0 C=0	a2	paste("200 ", mu, "M")	resoC003.nd2	6	0	0	0
7028	#7028a2c-bcx-25x2x-200um-60v30v-30p-resoC003.nd2 - Z=0 C=0	a2	paste("200 ", mu, "M")	resoC003.nd2	7	0	0	0
7028	#7028a2c-bcx-25x2x-200um-60v30v-30p-resoC003.nd2 - Z=0 C=0	a2	paste("200 ", mu, "M")	resoC003.nd2	8	0	0	0
7028	#7028a2c-bcx-25x2x-200um-60v30v-30p-resoC003.nd2 - Z=0 C=0	a2	paste("200 ", mu, "M")	resoC003.nd2	9	0	0	0
7028	#7028a2c-bcx-25x2x-200um-60v30v-30p-resoC003.nd2 - Z=0 C=0	a2	paste("200 ", mu, "M")	resoC003.nd2	10	0.0198131	3	1
7028	#7028a2c-bcx-25x2x-200um-60v30v-30p-resoC003.nd2 - Z=0 C=0	a2	paste("200 ", mu, "M")	resoC003.nd2	11	0	0	0
7028	#7028a2c-bcx-25x2x-200um-60v30v-30p-resoC003.nd2 - Z=0 C=0	a2	paste("200 ", mu, "M")	resoC003.nd2	12	1.19753	15	4
7028	#7028a2c-bcx-25x2x-200um-60v30v-30p-resoC003.nd2 - Z=0 C=0	a2	paste("200 ", mu, "M")	resoC003.nd2	13	0.000691144	1	1
7028	#7028a2c-bcx-25x2x-200um-60v30v-30p-resoC003.nd2 - Z=0 C=0	a2	paste("200 ", mu, "M")	resoC003.nd2	14	0.0715807	4	2
7028	#7028a2c-bcx-25x2x-200um-60v30v-30p-resoC003.nd2 - Z=0 C=0	a2	paste("200 ", mu, "M")	resoC003.nd2	15	0	0	0
7028	#7028a2c-bcx-25x2x-200um-60v30v-30p-resoC003.nd2 - Z=0 C=0	a2	paste("200 ", mu, "M")	resoC003.nd2	16	0.209181	15	6
7028	#7028a2c-bcx-25x2x-200um-60v30v-30p-resoC003.nd2 - Z=0 C=0	a2	paste("200 ", mu, "M")	resoC003.nd2	17	0.00252066	1	1
7028	#7028a2c-bcx-25x2x-200um-60v30v-30p-resoC003.nd2 - Z=0 C=0	a2	paste("200 ", mu, "M")	resoC003.nd2	18	0.118773	9	3
7028	#7028a2c-bcx-25x2x-200um-60v30v-30p-resoC003.nd2 - Z=0 C=0	a2	paste("200 ", mu, "M")	resoC003.nd2	19	0	0	0
7028	#7028a2c-bcx-25x2x-200um-60v30v-30p-resoC003.nd2 - Z=0 C=0	a2	paste("200 ", mu, "M")	resoC003.nd2	20	0	0	0
7028	#7028a2c-bcx-25x2x-200um-60v30v-30p-resoC003.nd2 - Z=0 C=0	a2	paste("200 ", mu, "M")	resoC003.nd2	21	0.228641	12	4
7028	#7028a2c-bcx-25x2x-200um-60v30v-30p-resoC003.nd2 - Z=0 C=0	a2	paste("200 ", mu, "M")	resoC003.nd2	22	0.0308152	3	3
7028	#7028a2c-bcx-25x2x-200um-60v30v-30p-resoC003.nd2 - Z=0 C=0	a2	paste("200 ", mu, "M")	resoC003.nd2	23	0.0927736	13	3
7028	#7028a2c-bcx-25x2x-200um-60v30v-30p-resoC003.nd2 - Z=0 C=0	a2	paste("200 ", mu, "M")	resoC003.nd2	24	0	0	0
7028	#7028a2c-bcx-25x2x-200um-60v30v-30p-resoC003.nd2 - Z=0 C=0	a2	paste("200 ", mu, "M")	resoC003.nd2	25	0	0	0
7028	#7028a2c-bcx-25x2x-200um-60v30v-30p-resoC003.nd2 - Z=0 C=0	a2	paste("200 ", mu, "M")	resoC003.nd2	26	0	0	0
7028	#7028a2c-bcx-25x2x-200um-60v30v-30p-resoC003.nd2 - Z=0 C=0	a2	paste("200 ", mu, "M")	resoC003.nd2	27	0	0	0
7028	#7028a2c-bcx-25x2x-200um-60v30v-30p-resoC003.nd2 - Z=0 C=0	a2	paste("200 ", mu, "M")	resoC003.nd2	28	0	0	0
7028	#7028a2c-bcx-25x2x-200um-60v30v-30p-resoC003.nd2 - Z=0 C=0	a2	paste("200 ", mu, "M")	resoC003.nd2	29	0.000127473	1	1
7028	#7028a2c-bcx-25x2x-200um-60v30v-30p-resoC003.nd2 - Z=0 C=0	a2	paste("200 ", mu, "M")	resoC003.nd2	30	0	0	0
7028	#7028a2c-bcx-25x2x-200um-60v30v-30p-resoC003.nd2 - Z=0 C=0	a2	paste("200 ", mu, "M")	resoC003.nd2	31	0	0	0
7028	#7028a2c-bcx-25x2x-200um-60v30v-30p-resoC003.nd2 - Z=0 C=0	a2	paste("200 ", mu, "M")	resoC003.nd2	32	0	0	0
7028	#7028a2c-bcx-25x2x-200um-60v30v-30p-resoC003.nd2 - Z=0 C=0	a2	paste("200 ", mu, "M")	resoC003.nd2	33	0.260314	9	2
7028	#7028a2c-bcx-25x2x-200um-60v30v-30p-resoC003.nd2 - Z=0 C=0	a2	paste("200 ", mu, "M")	resoC003.nd2	34	0.0585986	4	1
7028	#7028a2c-bcx-25x2x-200um-60v30v-30p-resoC003.nd2 - Z=0 C=0	a2	paste("200 ", mu, "M")	resoC003.nd2	35	0	0	0
7028	#7028a2c-bcx-25x2x-200um-60v30v-30p-resoC003.nd2 - Z=0 C=0	a2	paste("200 ", mu, "M")	resoC003.nd2	36	0	0	0
7028	#7028a2c-bcx-25x2x-200um-60v30v-30p-resoC003.nd2 - Z=0 C=0	a2	paste("200 ", mu, "M")	resoC003.nd2	37	0	0	0
7028	#7028a2c-bcx-25x2x-200um-60v30v-30p-resoC003.nd2 - Z=0 C=0	a2	paste("200 ", mu, "M")	resoC003.nd2	38	0	0	0
7028	#7028a2c-bcx-25x2x-200um-60v30v-30p-resoC003.nd2 - Z=0 C=0	a2	paste("200 ", mu, "M")	resoC003.nd2	39	0	0	0
7028	#7028a2c-bcx-25x2x-200um-60v30v-30p-resoC003.nd2 - Z=0 C=0	a2	paste("200 ", mu, "M")	resoC003.nd2	40	0	0	0
7028	#7028a2c-bcx-25x2x-200um-70v45v-35p-resoD008.nd2 - Z=0 C=0	a2	paste("200 ", mu, "M")	resoD008.nd2	1	0	0	0
7028	#7028a2c-bcx-25x2x-200um-70v45v-35p-resoD008.nd2 - Z=0 C=0	a2	paste("200 ", mu, "M")	resoD008.nd2	2	0	0	0
7028	#7028a2c-bcx-25x2x-200um-70v45v-35p-resoD008.nd2 - Z=0 C=0	a2	paste("200 ", mu, "M")	resoD008.nd2	3	0	0	0
7028	#7028a2c-bcx-25x2x-200um-70v45v-35p-resoD008.nd2 - Z=0 C=0	a2	paste("200 ", mu, "M")	resoD008.nd2	4	0	0	0
7028	#7028a2c-bcx-25x2x-200um-70v45v-35p-resoD008.nd2 - Z=0 C=0	a2	paste("200 ", mu, "M")	resoD008.nd2	5	0	0	0
7028	#7028a2c-bcx-25x2x-200um-70v45v-35p-resoD008.nd2 - Z=0 C=0	a2	paste("200 ", mu, "M")	resoD008.nd2	6	0	0	0
7028	#7028a2c-bcx-25x2x-200um-70v45v-35p-resoD008.nd2 - Z=0 C=0	a2	paste("200 ", mu, "M")	resoD008.nd2	7	0	0	0
7028	#7028a2c-bcx-25x2x-200um-70v45v-35p-resoD008.nd2 - Z=0 C=0	a2	paste("200 ", mu, "M")	resoD008.nd2	8	0	0	0
7028	#7028a2c-bcx-25x2x-200um-70v45v-35p-resoD008.nd2 - Z=0 C=0	a2	paste("200 ", mu, "M")	resoD008.nd2	9	0	0	0
7028	#7028a2c-bcx-25x2x-200um-70v45v-35p-resoD008.nd2 - Z=0 C=0	a2	paste("200 ", mu, "M")	resoD008.nd2	10	0	0	0
7028	#7028a2c-bcx-25x2x-200um-70v45v-35p-resoD008.nd2 - Z=0 C=0	a2	paste("200 ", mu, "M")	resoD008.nd2	11	0	0	0
7028	#7028a2c-bcx-25x2x-200um-70v45v-35p-resoD008.nd2 - Z=0 C=0	a2	paste("200 ", mu, "M")	resoD008.nd2	12	0	0	0
7028	#7028a2c-bcx-25x2x-200um-70v45v-35p-resoD008.nd2 - Z=0 C=0	a2	paste("200 ", mu, "M")	resoD008.nd2	13	0	0	0
7028	#7028a2c-bcx-25x2x-200um-70v45v-35p-resoD008.nd2 - Z=0 C=0	a2	paste("200 ", mu, "M")	resoD008.nd2	14	0	0	0
7028	#7028a2c-bcx-25x2x-200um-70v45v-35p-resoD008.nd2 - Z=0 C=0	a2	paste("200 ", mu, "M")	resoD008.nd2	15	0	0	0
7028	#7028a2c-bcx-25x2x-200um-70v45v-35p-resoD008.nd2 - Z=0 C=0	a2	paste("200 ", mu, "M")	resoD008.nd2	16	0	0	0
7028	#7028a2c-bcx-25x2x-200um-70v45v-35p-resoD008.nd2 - Z=0 C=0	a2	paste("200 ", mu, "M")	resoD008.nd2	17	0	0	0
7028	#7028a2c-bcx-25x2x-200um-70v45v-35p-resoD008.nd2 - Z=0 C=0	a2	paste("200 ", mu, "M")	resoD008.nd2	18	0	0	0
7028	#7028a2c-bcx-25x2x-200um-70v45v-35p-resoD008.nd2 - Z=0 C=0	a2	paste("200 ", mu, "M")	resoD008.nd2	19	0	0	0
7028	#7028a2c-bcx-25x2x-200um-70v45v-35p-resoD008.nd2 - Z=0 C=0	a2	paste("200 ", mu, "M")	resoD008.nd2	20	0	0	0
7028	#7028a2c-bcx-25x2x-200um-70v45v-35p-resoD008.nd2 - Z=0 C=0	a2	paste("200 ", mu, "M")	resoD008.nd2	21	0	0	0
7028	#7028a2c-bcx-25x2x-200um-70v45v-35p-resoD008.nd2 - Z=0 C=0	a2	paste("200 ", mu, "M")	resoD008.nd2	22	0	0	0
7028	#7028a2c-bcx-25x2x-200um-70v45v-35p-resoD008.nd2 - Z=0 C=0	a2	paste("200 ", mu, "M")	resoD008.nd2	23	0	0	0
7028	#7028a2c-bcx-25x2x-200um-70v45v-35p-resoD008.nd2 - Z=0 C=0	a2	paste("200 ", mu, "M")	resoD008.nd2	24	0	0	0
7028	#7028a2c-bcx-25x2x-200um-70v45v-35p-resoD008.nd2 - Z=0 C=0	a2	paste("200 ", mu, "M")	resoD008.nd2	25	0	0	0
7028	#7028a2c-bcx-25x2x-200um-70v45v-35p-resoD008.nd2 - Z=0 C=0	a2	paste("200 ", mu, "M")	resoD008.nd2	26	0	0	0
7028	#7028a2c-bcx-25x2x-200um-70v45v-35p-resoD008.nd2 - Z=0 C=0	a2	paste("200 ", mu, "M")	resoD008.nd2	27	0	0	0
7028	#7028a2c-bcx-25x2x-200um-70v45v-35p-resoD008.nd2 - Z=0 C=0	a2	paste("200 ", mu, "M")	resoD008.nd2	28	0	0	0
7028	#7028a2c-bcx-25x2x-200um-70v45v-35p-resoD008.nd2 - Z=0 C=0	a2	paste("200 ", mu, "M")	resoD008.nd2	29	0	0	0
7028	#7028a2c-bcx-25x2x-200um-70v45v-35p-resoD008.nd2 - Z=0 C=0	a2	paste("200 ", mu, "M")	resoD008.nd2	30	0	0	0
7028	#7028a2c-bcx-25x2x-200um-70v45v-35p-resoD008.nd2 - Z=0 C=0	a2	paste("200 ", mu, "M")	resoD008.nd2	31	0	0	0
7028	#7028a2c-bcx-25x2x-200um-70v45v-35p-resoD008.nd2 - Z=0 C=0	a2	paste("200 ", mu, "M")	resoD008.nd2	32	0	0	0
7028	#7028a2c-bcx-25x2x-200um-70v45v-35p-resoD008.nd2 - Z=0 C=0	a2	paste("200 ", mu, "M")	resoD008.nd2	33	0	0	0
7028	#7028a2c-bcx-25x2x-200um-70v45v-35p-resoD008.nd2 - Z=0 C=0	a2	paste("200 ", mu, "M")	resoD008.nd2	34	0	0	0
7028	#7028a2c-bcx-25x2x-200um-70v45v-35p-resoD008.nd2 - Z=0 C=0	a2	paste("200 ", mu, "M")	resoD008.nd2	35	0	0	0
7028	#7028a2c-bcx-25x2x-200um-70v45v-35p-resoD008.nd2 - Z=0 C=0	a2	paste("200 ", mu, "M")	resoD008.nd2	36	3.31223	19	4
7028	#7028a2c-bcx-25x2x-200um-70v45v-35p-resoD008.nd2 - Z=0 C=0	a2	paste("200 ", mu, "M")	resoD008.nd2	37	0	0	0
7028	#7028a2c-bcx-25x2x-200um-70v45v-35p-resoD008.nd2 - Z=0 C=0	a2	paste("200 ", mu, "M")	resoD008.nd2	38	0	0	0
7028	#7028a2c-bcx-25x2x-200um-70v45v-35p-resoD008.nd2 - Z=0 C=0	a2	paste("200 ", mu, "M")	resoD008.nd2	39	0	0	0
7028	#7028a2c-bcx-25x2x-200um-70v45v-35p-resoD008.nd2 - Z=0 C=0	a2	paste("200 ", mu, "M")	resoD008.nd2	40	0	0	0
7028	#7028a2c-bcx-25x2x-250um-60v30v-40p-resoC004.nd2 - Z=0 C=0	a2	paste("250 ", mu, "M")	resoC004.nd2	1	0	0	0
7028	#7028a2c-bcx-25x2x-250um-60v30v-40p-resoC004.nd2 - Z=0 C=0	a2	paste("250 ", mu, "M")	resoC004.nd2	2	0	0	0
7028	#7028a2c-bcx-25x2x-250um-60v30v-40p-resoC004.nd2 - Z=0 C=0	a2	paste("250 ", mu, "M")	resoC004.nd2	3	0.174306	4	1
7028	#7028a2c-bcx-25x2x-250um-60v30v-40p-resoC004.nd2 - Z=0 C=0	a2	paste("250 ", mu, "M")	resoC004.nd2	4	0	0	0
7028	#7028a2c-bcx-25x2x-250um-60v30v-40p-resoC004.nd2 - Z=0 C=0	a2	paste("250 ", mu, "M")	resoC004.nd2	5	0	0	0
7028	#7028a2c-bcx-25x2x-250um-60v30v-40p-resoC004.nd2 - Z=0 C=0	a2	paste("250 ", mu, "M")	resoC004.nd2	6	0	0	0
7028	#7028a2c-bcx-25x2x-250um-60v30v-40p-resoC004.nd2 - Z=0 C=0	a2	paste("250 ", mu, "M")	resoC004.nd2	7	0	0	0
7028	#7028a2c-bcx-25x2x-250um-60v30v-40p-resoC004.nd2 - Z=0 C=0	a2	paste("250 ", mu, "M")	resoC004.nd2	8	0	0	0
7028	#7028a2c-bcx-25x2x-250um-60v30v-40p-resoC004.nd2 - Z=0 C=0	a2	paste("250 ", mu, "M")	resoC004.nd2	9	0	0	0
7028	#7028a2c-bcx-25x2x-250um-60v30v-40p-resoC004.nd2 - Z=0 C=0	a2	paste("250 ", mu, "M")	resoC004.nd2	10	0	0	0
7028	#7028a2c-bcx-25x2x-250um-60v30v-40p-resoC004.nd2 - Z=0 C=0	a2	paste("250 ", mu, "M")	resoC004.nd2	11	0	0	0
7028	#7028a2c-bcx-25x2x-250um-60v30v-40p-resoC004.nd2 - Z=0 C=0	a2	paste("250 ", mu, "M")	resoC004.nd2	12	2.22647	23	5
7028	#7028a2c-bcx-25x2x-250um-60v30v-40p-resoC004.nd2 - Z=0 C=0	a2	paste("250 ", mu, "M")	resoC004.nd2	13	0	0	0
7028	#7028a2c-bcx-25x2x-250um-60v30v-40p-resoC004.nd2 - Z=0 C=0	a2	paste("250 ", mu, "M")	resoC004.nd2	14	0	0	0
7028	#7028a2c-bcx-25x2x-250um-60v30v-40p-resoC004.nd2 - Z=0 C=0	a2	paste("250 ", mu, "M")	resoC004.nd2	15	0.193475	5	1
7028	#7028a2c-bcx-25x2x-250um-60v30v-40p-resoC004.nd2 - Z=0 C=0	a2	paste("250 ", mu, "M")	resoC004.nd2	16	0	0	0
7028	#7028a2c-bcx-25x2x-250um-60v30v-40p-resoC004.nd2 - Z=0 C=0	a2	paste("250 ", mu, "M")	resoC004.nd2	17	0	0	0
7028	#7028a2c-bcx-25x2x-250um-60v30v-40p-resoC004.nd2 - Z=0 C=0	a2	paste("250 ", mu, "M")	resoC004.nd2	18	0	0	0
7028	#7028a2c-bcx-25x2x-250um-60v30v-40p-resoC004.nd2 - Z=0 C=0	a2	paste("250 ", mu, "M")	resoC004.nd2	19	0	0	0
7028	#7028a2c-bcx-25x2x-250um-60v30v-40p-resoC004.nd2 - Z=0 C=0	a2	paste("250 ", mu, "M")	resoC004.nd2	20	0	0	0
7028	#7028a2c-bcx-25x2x-250um-60v30v-40p-resoC004.nd2 - Z=0 C=0	a2	paste("250 ", mu, "M")	resoC004.nd2	21	0	0	0
7028	#7028a2c-bcx-25x2x-250um-60v30v-40p-resoC004.nd2 - Z=0 C=0	a2	paste("250 ", mu, "M")	resoC004.nd2	22	0	0	0
7028	#7028a2c-bcx-25x2x-250um-60v30v-40p-resoC004.nd2 - Z=0 C=0	a2	paste("250 ", mu, "M")	resoC004.nd2	23	0	0	0
7028	#7028a2c-bcx-25x2x-250um-60v30v-40p-resoC004.nd2 - Z=0 C=0	a2	paste("250 ", mu, "M")	resoC004.nd2	24	0	0	0
7028	#7028a2c-bcx-25x2x-250um-60v30v-40p-resoC004.nd2 - Z=0 C=0	a2	paste("250 ", mu, "M")	resoC004.nd2	25	0	0	0
7028	#7028a2c-bcx-25x2x-250um-60v30v-40p-resoC004.nd2 - Z=0 C=0	a2	paste("250 ", mu, "M")	resoC004.nd2	26	0	0	0
7028	#7028a2c-bcx-25x2x-250um-60v30v-40p-resoC004.nd2 - Z=0 C=0	a2	paste("250 ", mu, "M")	resoC004.nd2	27	0	0	0
7028	#7028a2c-bcx-25x2x-250um-60v30v-40p-resoC004.nd2 - Z=0 C=0	a2	paste("250 ", mu, "M")	resoC004.nd2	28	0	0	0
7028	#7028a2c-bcx-25x2x-250um-60v30v-40p-resoC004.nd2 - Z=0 C=0	a2	paste("250 ", mu, "M")	resoC004.nd2	29	0.958162	7	1
7028	#7028a2c-bcx-25x2x-250um-60v30v-40p-resoC004.nd2 - Z=0 C=0	a2	paste("250 ", mu, "M")	resoC004.nd2	30	0	0	0
7028	#7028a2c-bcx-25x2x-250um-60v30v-40p-resoC004.nd2 - Z=0 C=0	a2	paste("250 ", mu, "M")	resoC004.nd2	31	0	0	0
7028	#7028a2c-bcx-25x2x-250um-60v30v-40p-resoC004.nd2 - Z=0 C=0	a2	paste("250 ", mu, "M")	resoC004.nd2	32	2.51615	8	1
7028	#7028a2c-bcx-25x2x-250um-60v30v-40p-resoC004.nd2 - Z=0 C=0	a2	paste("250 ", mu, "M")	resoC004.nd2	33	0	0	0
7028	#7028a2c-bcx-25x2x-250um-60v30v-40p-resoC004.nd2 - Z=0 C=0	a2	paste("250 ", mu, "M")	resoC004.nd2	34	0	0	0
7028	#7028a2c-bcx-25x2x-250um-60v30v-40p-resoC004.nd2 - Z=0 C=0	a2	paste("250 ", mu, "M")	resoC004.nd2	35	0	0	0
7028	#7028a2c-bcx-25x2x-250um-60v30v-40p-resoC004.nd2 - Z=0 C=0	a2	paste("250 ", mu, "M")	resoC004.nd2	36	0.0193644	2	1
7028	#7028a2c-bcx-25x2x-250um-60v30v-40p-resoC004.nd2 - Z=0 C=0	a2	paste("250 ", mu, "M")	resoC004.nd2	37	0	0	0
7028	#7028a2c-bcx-25x2x-250um-60v30v-40p-resoC004.nd2 - Z=0 C=0	a2	paste("250 ", mu, "M")	resoC004.nd2	38	0	0	0
7028	#7028a2c-bcx-25x2x-250um-60v30v-40p-resoC004.nd2 - Z=0 C=0	a2	paste("250 ", mu, "M")	resoC004.nd2	39	0	0	0
7028	#7028a2c-bcx-25x2x-250um-60v30v-40p-resoC004.nd2 - Z=0 C=0	a2	paste("250 ", mu, "M")	resoC004.nd2	40	0	0	0
7028	#7028a2c-bcx-25x2x-250um-70v50v-40p-resoD009.nd2 - Z=0 C=0	a2	paste("250 ", mu, "M")	resoD009.nd2	1	0	0	0
7028	#7028a2c-bcx-25x2x-250um-70v50v-40p-resoD009.nd2 - Z=0 C=0	a2	paste("250 ", mu, "M")	resoD009.nd2	2	0	0	0
7028	#7028a2c-bcx-25x2x-250um-70v50v-40p-resoD009.nd2 - Z=0 C=0	a2	paste("250 ", mu, "M")	resoD009.nd2	3	0	0	0
7028	#7028a2c-bcx-25x2x-250um-70v50v-40p-resoD009.nd2 - Z=0 C=0	a2	paste("250 ", mu, "M")	resoD009.nd2	4	0	0	0
7028	#7028a2c-bcx-25x2x-250um-70v50v-40p-resoD009.nd2 - Z=0 C=0	a2	paste("250 ", mu, "M")	resoD009.nd2	5	0	0	0
7028	#7028a2c-bcx-25x2x-250um-70v50v-40p-resoD009.nd2 - Z=0 C=0	a2	paste("250 ", mu, "M")	resoD009.nd2	6	0	0	0
7028	#7028a2c-bcx-25x2x-250um-70v50v-40p-resoD009.nd2 - Z=0 C=0	a2	paste("250 ", mu, "M")	resoD009.nd2	7	0	0	0
7028	#7028a2c-bcx-25x2x-250um-70v50v-40p-resoD009.nd2 - Z=0 C=0	a2	paste("250 ", mu, "M")	resoD009.nd2	8	0	0	0
7028	#7028a2c-bcx-25x2x-250um-70v50v-40p-resoD009.nd2 - Z=0 C=0	a2	paste("250 ", mu, "M")	resoD009.nd2	9	0	0	0
7028	#7028a2c-bcx-25x2x-250um-70v50v-40p-resoD009.nd2 - Z=0 C=0	a2	paste("250 ", mu, "M")	resoD009.nd2	10	0	0	0
7028	#7028a2c-bcx-25x2x-250um-70v50v-40p-resoD009.nd2 - Z=0 C=0	a2	paste("250 ", mu, "M")	resoD009.nd2	11	9.08719	15	1
7028	#7028a2c-bcx-25x2x-250um-70v50v-40p-resoD009.nd2 - Z=0 C=0	a2	paste("250 ", mu, "M")	resoD009.nd2	12	0	0	0
7028	#7028a2c-bcx-25x2x-250um-70v50v-40p-resoD009.nd2 - Z=0 C=0	a2	paste("250 ", mu, "M")	resoD009.nd2	13	0.184888	4	1
7028	#7028a2c-bcx-25x2x-250um-70v50v-40p-resoD009.nd2 - Z=0 C=0	a2	paste("250 ", mu, "M")	resoD009.nd2	14	0	0	0
7028	#7028a2c-bcx-25x2x-250um-70v50v-40p-resoD009.nd2 - Z=0 C=0	a2	paste("250 ", mu, "M")	resoD009.nd2	15	0	0	0
7028	#7028a2c-bcx-25x2x-250um-70v50v-40p-resoD009.nd2 - Z=0 C=0	a2	paste("250 ", mu, "M")	resoD009.nd2	16	0	0	0
7028	#7028a2c-bcx-25x2x-250um-70v50v-40p-resoD009.nd2 - Z=0 C=0	a2	paste("250 ", mu, "M")	resoD009.nd2	17	3.34907	25	4
7028	#7028a2c-bcx-25x2x-250um-70v50v-40p-resoD009.nd2 - Z=0 C=0	a2	paste("250 ", mu, "M")	resoD009.nd2	18	0	0	0
7028	#7028a2c-bcx-25x2x-250um-70v50v-40p-resoD009.nd2 - Z=0 C=0	a2	paste("250 ", mu, "M")	resoD009.nd2	19	0	0	0
7028	#7028a2c-bcx-25x2x-250um-70v50v-40p-resoD009.nd2 - Z=0 C=0	a2	paste("250 ", mu, "M")	resoD009.nd2	20	0	0	0
7028	#7028a2c-bcx-25x2x-250um-70v50v-40p-resoD009.nd2 - Z=0 C=0	a2	paste("250 ", mu, "M")	resoD009.nd2	21	0	0	0
7028	#7028a2c-bcx-25x2x-250um-70v50v-40p-resoD009.nd2 - Z=0 C=0	a2	paste("250 ", mu, "M")	resoD009.nd2	22	0	0	0
7028	#7028a2c-bcx-25x2x-250um-70v50v-40p-resoD009.nd2 - Z=0 C=0	a2	paste("250 ", mu, "M")	resoD009.nd2	23	0	0	0
7028	#7028a2c-bcx-25x2x-250um-70v50v-40p-resoD009.nd2 - Z=0 C=0	a2	paste("250 ", mu, "M")	resoD009.nd2	24	0	0	0
7028	#7028a2c-bcx-25x2x-250um-70v50v-40p-resoD009.nd2 - Z=0 C=0	a2	paste("250 ", mu, "M")	resoD009.nd2	25	0	0	0
7028	#7028a2c-bcx-25x2x-250um-70v50v-40p-resoD009.nd2 - Z=0 C=0	a2	paste("250 ", mu, "M")	resoD009.nd2	26	0.0273003	3	1
7028	#7028a2c-bcx-25x2x-250um-70v50v-40p-resoD009.nd2 - Z=0 C=0	a2	paste("250 ", mu, "M")	resoD009.nd2	27	0	0	0
7028	#7028a2c-bcx-25x2x-250um-70v50v-40p-resoD009.nd2 - Z=0 C=0	a2	paste("250 ", mu, "M")	resoD009.nd2	28	0	0	0
7028	#7028a2c-bcx-25x2x-250um-70v50v-40p-resoD009.nd2 - Z=0 C=0	a2	paste("250 ", mu, "M")	resoD009.nd2	29	0	0	0
7028	#7028a2c-bcx-25x2x-250um-70v50v-40p-resoD009.nd2 - Z=0 C=0	a2	paste("250 ", mu, "M")	resoD009.nd2	30	0	0	0
7028	#7028a2c-bcx-25x2x-250um-70v50v-40p-resoD009.nd2 - Z=0 C=0	a2	paste("250 ", mu, "M")	resoD009.nd2	31	0	0	0
7028	#7028a2c-bcx-25x2x-250um-70v50v-40p-resoD009.nd2 - Z=0 C=0	a2	paste("250 ", mu, "M")	resoD009.nd2	32	0	0	0
7028	#7028a2c-bcx-25x2x-250um-70v50v-40p-resoD009.nd2 - Z=0 C=0	a2	paste("250 ", mu, "M")	resoD009.nd2	33	0.0645373	4	2
7028	#7028a2c-bcx-25x2x-250um-70v50v-40p-resoD009.nd2 - Z=0 C=0	a2	paste("250 ", mu, "M")	resoD009.nd2	34	0	0	0
7028	#7028a2c-bcx-25x2x-250um-70v50v-40p-resoD009.nd2 - Z=0 C=0	a2	paste("250 ", mu, "M")	resoD009.nd2	35	0	0	0
7028	#7028a2c-bcx-25x2x-250um-70v50v-40p-resoD009.nd2 - Z=0 C=0	a2	paste("250 ", mu, "M")	resoD009.nd2	36	0	0	0
7028	#7028a2c-bcx-25x2x-250um-70v50v-40p-resoD009.nd2 - Z=0 C=0	a2	paste("250 ", mu, "M")	resoD009.nd2	37	0	0	0
7028	#7028a2c-bcx-25x2x-250um-70v50v-40p-resoD009.nd2 - Z=0 C=0	a2	paste("250 ", mu, "M")	resoD009.nd2	38	0	0	0
7028	#7028a2c-bcx-25x2x-250um-70v50v-40p-resoD009.nd2 - Z=0 C=0	a2	paste("250 ", mu, "M")	resoD009.nd2	39	0	0	0
7028	#7028a2c-bcx-25x2x-250um-70v50v-40p-resoD009.nd2 - Z=0 C=0	a2	paste("250 ", mu, "M")	resoD009.nd2	40	0	0	0
7029	#7029wt-bcx-25x2x-200um-65v50v-30p-resolA002.nd2 - Z=0 C=0	wt	paste("200 ", mu, "M")	resolA002.nd2	1	3.36606	30	6
7029	#7029wt-bcx-25x2x-200um-65v50v-30p-resolA002.nd2 - Z=0 C=0	wt	paste("200 ", mu, "M")	resolA002.nd2	2	0.350924	6	1
7029	#7029wt-bcx-25x2x-200um-65v50v-30p-resolA002.nd2 - Z=0 C=0	wt	paste("200 ", mu, "M")	resolA002.nd2	3	0	0	0
7029	#7029wt-bcx-25x2x-200um-65v50v-30p-resolA002.nd2 - Z=0 C=0	wt	paste("200 ", mu, "M")	resolA002.nd2	4	0	0	0
7029	#7029wt-bcx-25x2x-200um-65v50v-30p-resolA002.nd2 - Z=0 C=0	wt	paste("200 ", mu, "M")	resolA002.nd2	5	2.17188	17	3
7029	#7029wt-bcx-25x2x-200um-65v50v-30p-resolA002.nd2 - Z=0 C=0	wt	paste("200 ", mu, "M")	resolA002.nd2	6	18.9577	30	3
7029	#7029wt-bcx-25x2x-200um-65v50v-30p-resolA002.nd2 - Z=0 C=0	wt	paste("200 ", mu, "M")	resolA002.nd2	7	0	0	0
7029	#7029wt-bcx-25x2x-200um-65v50v-30p-resolA002.nd2 - Z=0 C=0	wt	paste("200 ", mu, "M")	resolA002.nd2	8	15.0331	45	5
7029	#7029wt-bcx-25x2x-200um-65v50v-30p-resolA002.nd2 - Z=0 C=0	wt	paste("200 ", mu, "M")	resolA002.nd2	9	0.858848	10	2
7029	#7029wt-bcx-25x2x-200um-65v50v-30p-resolA002.nd2 - Z=0 C=0	wt	paste("200 ", mu, "M")	resolA002.nd2	10	0	0	0
7029	#7029wt-bcx-25x2x-200um-65v50v-30p-resolA002.nd2 - Z=0 C=0	wt	paste("200 ", mu, "M")	resolA002.nd2	11	8.2911	29	5
7029	#7029wt-bcx-25x2x-200um-65v50v-30p-resolA002.nd2 - Z=0 C=0	wt	paste("200 ", mu, "M")	resolA002.nd2	12	0	0	0
7029	#7029wt-bcx-25x2x-200um-65v50v-30p-resolA002.nd2 - Z=0 C=0	wt	paste("200 ", mu, "M")	resolA002.nd2	13	0	0	0
7029	#7029wt-bcx-25x2x-200um-65v50v-30p-resolA002.nd2 - Z=0 C=0	wt	paste("200 ", mu, "M")	resolA002.nd2	14	0	0	0
7029	#7029wt-bcx-25x2x-200um-65v50v-30p-resolA002.nd2 - Z=0 C=0	wt	paste("200 ", mu, "M")	resolA002.nd2	15	0	0	0
7029	#7029wt-bcx-25x2x-200um-65v50v-30p-resolA002.nd2 - Z=0 C=0	wt	paste("200 ", mu, "M")	resolA002.nd2	16	0	0	0
7029	#7029wt-bcx-25x2x-200um-65v50v-30p-resolA002.nd2 - Z=0 C=0	wt	paste("200 ", mu, "M")	resolA002.nd2	17	0	0	0
7029	#7029wt-bcx-25x2x-200um-65v50v-30p-resolA002.nd2 - Z=0 C=0	wt	paste("200 ", mu, "M")	resolA002.nd2	18	0	0	0
7029	#7029wt-bcx-25x2x-200um-65v50v-30p-resolA002.nd2 - Z=0 C=0	wt	paste("200 ", mu, "M")	resolA002.nd2	19	0	0	0
7029	#7029wt-bcx-25x2x-200um-65v50v-30p-resolA002.nd2 - Z=0 C=0	wt	paste("200 ", mu, "M")	resolA002.nd2	20	0	0	0
7029	#7029wt-bcx-25x2x-200um-65v50v-30p-resolA002.nd2 - Z=0 C=0	wt	paste("200 ", mu, "M")	resolA002.nd2	21	0	0	0
7029	#7029wt-bcx-25x2x-200um-65v50v-30p-resolA002.nd2 - Z=0 C=0	wt	paste("200 ", mu, "M")	resolA002.nd2	22	0	0	0
7029	#7029wt-bcx-25x2x-200um-65v50v-30p-resolA002.nd2 - Z=0 C=0	wt	paste("200 ", mu, "M")	resolA002.nd2	23	0	0	0
7029	#7029wt-bcx-25x2x-200um-65v50v-30p-resolA002.nd2 - Z=0 C=0	wt	paste("200 ", mu, "M")	resolA002.nd2	24	1.31878	11	2
7029	#7029wt-bcx-25x2x-200um-65v50v-30p-resolA002.nd2 - Z=0 C=0	wt	paste("200 ", mu, "M")	resolA002.nd2	25	6.36912	47	6
7029	#7029wt-bcx-25x2x-200um-65v50v-30p-resolA002.nd2 - Z=0 C=0	wt	paste("200 ", mu, "M")	resolA002.nd2	26	0	0	0
7029	#7029wt-bcx-25x2x-200um-65v50v-30p-resolA002.nd2 - Z=0 C=0	wt	paste("200 ", mu, "M")	resolA002.nd2	27	0	0	0
7029	#7029wt-bcx-25x2x-200um-65v50v-30p-resolA002.nd2 - Z=0 C=0	wt	paste("200 ", mu, "M")	resolA002.nd2	28	0	0	0
7029	#7029wt-bcx-25x2x-200um-65v50v-30p-resolA002.nd2 - Z=0 C=0	wt	paste("200 ", mu, "M")	resolA002.nd2	29	0	0	0
7029	#7029wt-bcx-25x2x-200um-65v50v-30p-resolA002.nd2 - Z=0 C=0	wt	paste("200 ", mu, "M")	resolA002.nd2	30	3.52777	26	4
7029	#7029wt-bcx-25x2x-200um-65v50v-30p-resolA002.nd2 - Z=0 C=0	wt	paste("200 ", mu, "M")	resolA002.nd2	31	5.71067	28	5
7029	#7029wt-bcx-25x2x-200um-65v50v-30p-resolA002.nd2 - Z=0 C=0	wt	paste("200 ", mu, "M")	resolA002.nd2	32	0.685836	10	3
7029	#7029wt-bcx-25x2x-200um-65v50v-30p-resolA002.nd2 - Z=0 C=0	wt	paste("200 ", mu, "M")	resolA002.nd2	33	0	0	0
7029	#7029wt-bcx-25x2x-200um-65v50v-30p-resolA002.nd2 - Z=0 C=0	wt	paste("200 ", mu, "M")	resolA002.nd2	34	0	0	0
7029	#7029wt-bcx-25x2x-200um-65v50v-30p-resolA002.nd2 - Z=0 C=0	wt	paste("200 ", mu, "M")	resolA002.nd2	35	0.540051	11	2
7029	#7029wt-bcx-25x2x-200um-65v50v-30p-resolA002.nd2 - Z=0 C=0	wt	paste("200 ", mu, "M")	resolA002.nd2	36	0	0	0
7029	#7029wt-bcx-25x2x-200um-65v50v-30p-resolA002.nd2 - Z=0 C=0	wt	paste("200 ", mu, "M")	resolA002.nd2	37	0	0	0
7029	#7029wt-bcx-25x2x-200um-65v50v-30p-resolA002.nd2 - Z=0 C=0	wt	paste("200 ", mu, "M")	resolA002.nd2	38	0	0	0
7029	#7029wt-bcx-25x2x-200um-65v50v-30p-resolA002.nd2 - Z=0 C=0	wt	paste("200 ", mu, "M")	resolA002.nd2	39	0	0	0
7029	#7029wt-bcx-25x2x-200um-65v50v-30p-resolA002.nd2 - Z=0 C=0	wt	paste("200 ", mu, "M")	resolA002.nd2	40	0	0	0
7029	#7029wt-bcx-25x2x-200um-70v45v-35p-resoB007.nd2 - Z=0 C=0	wt	paste("200 ", mu, "M")	resoB007.nd2	1	5.83751	37	5
7029	#7029wt-bcx-25x2x-200um-70v45v-35p-resoB007.nd2 - Z=0 C=0	wt	paste("200 ", mu, "M")	resoB007.nd2	2	12.6572	29	2
7029	#7029wt-bcx-25x2x-200um-70v45v-35p-resoB007.nd2 - Z=0 C=0	wt	paste("200 ", mu, "M")	resoB007.nd2	3	0.628963	6	2
7029	#7029wt-bcx-25x2x-200um-70v45v-35p-resoB007.nd2 - Z=0 C=0	wt	paste("200 ", mu, "M")	resoB007.nd2	4	0	0	0
7029	#7029wt-bcx-25x2x-200um-70v45v-35p-resoB007.nd2 - Z=0 C=0	wt	paste("200 ", mu, "M")	resoB007.nd2	5	0	0	0
7029	#7029wt-bcx-25x2x-200um-70v45v-35p-resoB007.nd2 - Z=0 C=0	wt	paste("200 ", mu, "M")	resoB007.nd2	6	0.153451	7	1
7029	#7029wt-bcx-25x2x-200um-70v45v-35p-resoB007.nd2 - Z=0 C=0	wt	paste("200 ", mu, "M")	resoB007.nd2	7	0.145236	4	1
7029	#7029wt-bcx-25x2x-200um-70v45v-35p-resoB007.nd2 - Z=0 C=0	wt	paste("200 ", mu, "M")	resoB007.nd2	8	0	0	0
7029	#7029wt-bcx-25x2x-200um-70v45v-35p-resoB007.nd2 - Z=0 C=0	wt	paste("200 ", mu, "M")	resoB007.nd2	9	0	0	0
7029	#7029wt-bcx-25x2x-200um-70v45v-35p-resoB007.nd2 - Z=0 C=0	wt	paste("200 ", mu, "M")	resoB007.nd2	10	4.23565	23	3
7029	#7029wt-bcx-25x2x-200um-70v45v-35p-resoB007.nd2 - Z=0 C=0	wt	paste("200 ", mu, "M")	resoB007.nd2	11	5.30327	16	3
7029	#7029wt-bcx-25x2x-200um-70v45v-35p-resoB007.nd2 - Z=0 C=0	wt	paste("200 ", mu, "M")	resoB007.nd2	12	0	0	0
7029	#7029wt-bcx-25x2x-200um-70v45v-35p-resoB007.nd2 - Z=0 C=0	wt	paste("200 ", mu, "M")	resoB007.nd2	13	5.07618	32	7
7029	#7029wt-bcx-25x2x-200um-70v45v-35p-resoB007.nd2 - Z=0 C=0	wt	paste("200 ", mu, "M")	resoB007.nd2	14	0.824834	10	2
7029	#7029wt-bcx-25x2x-200um-70v45v-35p-resoB007.nd2 - Z=0 C=0	wt	paste("200 ", mu, "M")	resoB007.nd2	15	0	0	0
7029	#7029wt-bcx-25x2x-200um-70v45v-35p-resoB007.nd2 - Z=0 C=0	wt	paste("200 ", mu, "M")	resoB007.nd2	16	1.11201	21	7
7029	#7029wt-bcx-25x2x-200um-70v45v-35p-resoB007.nd2 - Z=0 C=0	wt	paste("200 ", mu, "M")	resoB007.nd2	17	0	0	0
7029	#7029wt-bcx-25x2x-200um-70v45v-35p-resoB007.nd2 - Z=0 C=0	wt	paste("200 ", mu, "M")	resoB007.nd2	18	3.56518	26	4
7029	#7029wt-bcx-25x2x-200um-70v45v-35p-resoB007.nd2 - Z=0 C=0	wt	paste("200 ", mu, "M")	resoB007.nd2	19	0.0304084	2	1
7029	#7029wt-bcx-25x2x-200um-70v45v-35p-resoB007.nd2 - Z=0 C=0	wt	paste("200 ", mu, "M")	resoB007.nd2	20	0	0	0
7029	#7029wt-bcx-25x2x-200um-70v45v-35p-resoB007.nd2 - Z=0 C=0	wt	paste("200 ", mu, "M")	resoB007.nd2	21	0	0	0
7029	#7029wt-bcx-25x2x-200um-70v45v-35p-resoB007.nd2 - Z=0 C=0	wt	paste("200 ", mu, "M")	resoB007.nd2	22	0	0	0
7029	#7029wt-bcx-25x2x-200um-70v45v-35p-resoB007.nd2 - Z=0 C=0	wt	paste("200 ", mu, "M")	resoB007.nd2	23	0	0	0
7029	#7029wt-bcx-25x2x-200um-70v45v-35p-resoB007.nd2 - Z=0 C=0	wt	paste("200 ", mu, "M")	resoB007.nd2	24	0	0	0
7029	#7029wt-bcx-25x2x-200um-70v45v-35p-resoB007.nd2 - Z=0 C=0	wt	paste("200 ", mu, "M")	resoB007.nd2	25	0	0	0
7029	#7029wt-bcx-25x2x-200um-70v45v-35p-resoB007.nd2 - Z=0 C=0	wt	paste("200 ", mu, "M")	resoB007.nd2	26	5.20875	27	4
7029	#7029wt-bcx-25x2x-200um-70v45v-35p-resoB007.nd2 - Z=0 C=0	wt	paste("200 ", mu, "M")	resoB007.nd2	27	0	0	0
7029	#7029wt-bcx-25x2x-200um-70v45v-35p-resoB007.nd2 - Z=0 C=0	wt	paste("200 ", mu, "M")	resoB007.nd2	28	0	0	0
7029	#7029wt-bcx-25x2x-200um-70v45v-35p-resoB007.nd2 - Z=0 C=0	wt	paste("200 ", mu, "M")	resoB007.nd2	29	0	0	0
7029	#7029wt-bcx-25x2x-200um-70v45v-35p-resoB007.nd2 - Z=0 C=0	wt	paste("200 ", mu, "M")	resoB007.nd2	30	0	0	0
7029	#7029wt-bcx-25x2x-200um-70v45v-35p-resoB007.nd2 - Z=0 C=0	wt	paste("200 ", mu, "M")	resoB007.nd2	31	0	0	0
7029	#7029wt-bcx-25x2x-200um-70v45v-35p-resoB007.nd2 - Z=0 C=0	wt	paste("200 ", mu, "M")	resoB007.nd2	32	0	0	0
7029	#7029wt-bcx-25x2x-200um-70v45v-35p-resoB007.nd2 - Z=0 C=0	wt	paste("200 ", mu, "M")	resoB007.nd2	33	0	0	0
7029	#7029wt-bcx-25x2x-200um-70v45v-35p-resoB007.nd2 - Z=0 C=0	wt	paste("200 ", mu, "M")	resoB007.nd2	34	0	0	0
7029	#7029wt-bcx-25x2x-200um-70v45v-35p-resoB007.nd2 - Z=0 C=0	wt	paste("200 ", mu, "M")	resoB007.nd2	35	0	0	0
7029	#7029wt-bcx-25x2x-200um-70v45v-35p-resoB007.nd2 - Z=0 C=0	wt	paste("200 ", mu, "M")	resoB007.nd2	36	0	0	0
7029	#7029wt-bcx-25x2x-200um-70v45v-35p-resoB007.nd2 - Z=0 C=0	wt	paste("200 ", mu, "M")	resoB007.nd2	37	0	0	0
7029	#7029wt-bcx-25x2x-200um-70v45v-35p-resoB007.nd2 - Z=0 C=0	wt	paste("200 ", mu, "M")	resoB007.nd2	38	0	0	0
7029	#7029wt-bcx-25x2x-200um-70v45v-35p-resoB007.nd2 - Z=0 C=0	wt	paste("200 ", mu, "M")	resoB007.nd2	39	0	0	0
7029	#7029wt-bcx-25x2x-200um-70v45v-35p-resoB007.nd2 - Z=0 C=0	wt	paste("200 ", mu, "M")	resoB007.nd2	40	0	0	0
7029	#7029wt-bcx-25x2x-250um-65v50v-40p-resolA003.nd2 - Z=0 C=0	wt	paste("250 ", mu, "M")	resolA003.nd2	1	0	0	0
7029	#7029wt-bcx-25x2x-250um-65v50v-40p-resolA003.nd2 - Z=0 C=0	wt	paste("250 ", mu, "M")	resolA003.nd2	2	0	0	0
7029	#7029wt-bcx-25x2x-250um-65v50v-40p-resolA003.nd2 - Z=0 C=0	wt	paste("250 ", mu, "M")	resolA003.nd2	3	0.024167	2	1
7029	#7029wt-bcx-25x2x-250um-65v50v-40p-resolA003.nd2 - Z=0 C=0	wt	paste("250 ", mu, "M")	resolA003.nd2	4	9.51336	36	6
7029	#7029wt-bcx-25x2x-250um-65v50v-40p-resolA003.nd2 - Z=0 C=0	wt	paste("250 ", mu, "M")	resolA003.nd2	5	16.7425	50	7
7029	#7029wt-bcx-25x2x-250um-65v50v-40p-resolA003.nd2 - Z=0 C=0	wt	paste("250 ", mu, "M")	resolA003.nd2	6	1.34674	11	2
7029	#7029wt-bcx-25x2x-250um-65v50v-40p-resolA003.nd2 - Z=0 C=0	wt	paste("250 ", mu, "M")	resolA003.nd2	7	0.510397	14	4
7029	#7029wt-bcx-25x2x-250um-65v50v-40p-resolA003.nd2 - Z=0 C=0	wt	paste("250 ", mu, "M")	resolA003.nd2	8	0	0	0
7029	#7029wt-bcx-25x2x-250um-65v50v-40p-resolA003.nd2 - Z=0 C=0	wt	paste("250 ", mu, "M")	resolA003.nd2	9	5.032	16	1
7029	#7029wt-bcx-25x2x-250um-65v50v-40p-resolA003.nd2 - Z=0 C=0	wt	paste("250 ", mu, "M")	resolA003.nd2	10	0	0	0
7029	#7029wt-bcx-25x2x-250um-65v50v-40p-resolA003.nd2 - Z=0 C=0	wt	paste("250 ", mu, "M")	resolA003.nd2	11	2.70186	19	3
7029	#7029wt-bcx-25x2x-250um-65v50v-40p-resolA003.nd2 - Z=0 C=0	wt	paste("250 ", mu, "M")	resolA003.nd2	12	0	0	0
7029	#7029wt-bcx-25x2x-250um-65v50v-40p-resolA003.nd2 - Z=0 C=0	wt	paste("250 ", mu, "M")	resolA003.nd2	13	0	0	0
7029	#7029wt-bcx-25x2x-250um-65v50v-40p-resolA003.nd2 - Z=0 C=0	wt	paste("250 ", mu, "M")	resolA003.nd2	14	0.036558	2	1
7029	#7029wt-bcx-25x2x-250um-65v50v-40p-resolA003.nd2 - Z=0 C=0	wt	paste("250 ", mu, "M")	resolA003.nd2	15	0	0	0
7029	#7029wt-bcx-25x2x-250um-65v50v-40p-resolA003.nd2 - Z=0 C=0	wt	paste("250 ", mu, "M")	resolA003.nd2	16	2.62511	27	4
7029	#7029wt-bcx-25x2x-250um-65v50v-40p-resolA003.nd2 - Z=0 C=0	wt	paste("250 ", mu, "M")	resolA003.nd2	17	0	0	0
7029	#7029wt-bcx-25x2x-250um-65v50v-40p-resolA003.nd2 - Z=0 C=0	wt	paste("250 ", mu, "M")	resolA003.nd2	18	0	0	0
7029	#7029wt-bcx-25x2x-250um-65v50v-40p-resolA003.nd2 - Z=0 C=0	wt	paste("250 ", mu, "M")	resolA003.nd2	19	0	0	0
7029	#7029wt-bcx-25x2x-250um-65v50v-40p-resolA003.nd2 - Z=0 C=0	wt	paste("250 ", mu, "M")	resolA003.nd2	20	0	0	0
7029	#7029wt-bcx-25x2x-250um-65v50v-40p-resolA003.nd2 - Z=0 C=0	wt	paste("250 ", mu, "M")	resolA003.nd2	21	0	0	0
7029	#7029wt-bcx-25x2x-250um-65v50v-40p-resolA003.nd2 - Z=0 C=0	wt	paste("250 ", mu, "M")	resolA003.nd2	22	0	0	0
7029	#7029wt-bcx-25x2x-250um-65v50v-40p-resolA003.nd2 - Z=0 C=0	wt	paste("250 ", mu, "M")	resolA003.nd2	23	0	0	0
7029	#7029wt-bcx-25x2x-250um-65v50v-40p-resolA003.nd2 - Z=0 C=0	wt	paste("250 ", mu, "M")	resolA003.nd2	24	2.80398	27	4
7029	#7029wt-bcx-25x2x-250um-65v50v-40p-resolA003.nd2 - Z=0 C=0	wt	paste("250 ", mu, "M")	resolA003.nd2	25	0	0	0
7029	#7029wt-bcx-25x2x-250um-65v50v-40p-resolA003.nd2 - Z=0 C=0	wt	paste("250 ", mu, "M")	resolA003.nd2	26	0	0	0
7029	#7029wt-bcx-25x2x-250um-65v50v-40p-resolA003.nd2 - Z=0 C=0	wt	paste("250 ", mu, "M")	resolA003.nd2	27	0	0	0
7029	#7029wt-bcx-25x2x-250um-65v50v-40p-resolA003.nd2 - Z=0 C=0	wt	paste("250 ", mu, "M")	resolA003.nd2	28	0	0	0
7029	#7029wt-bcx-25x2x-250um-65v50v-40p-resolA003.nd2 - Z=0 C=0	wt	paste("250 ", mu, "M")	resolA003.nd2	29	0	0	0
7029	#7029wt-bcx-25x2x-250um-65v50v-40p-resolA003.nd2 - Z=0 C=0	wt	paste("250 ", mu, "M")	resolA003.nd2	30	0	0	0
7029	#7029wt-bcx-25x2x-250um-65v50v-40p-resolA003.nd2 - Z=0 C=0	wt	paste("250 ", mu, "M")	resolA003.nd2	31	0	0	0
7029	#7029wt-bcx-25x2x-250um-65v50v-40p-resolA003.nd2 - Z=0 C=0	wt	paste("250 ", mu, "M")	resolA003.nd2	32	5.42697	41	8
7029	#7029wt-bcx-25x2x-250um-65v50v-40p-resolA003.nd2 - Z=0 C=0	wt	paste("250 ", mu, "M")	resolA003.nd2	33	1.72178	12	2
7029	#7029wt-bcx-25x2x-250um-65v50v-40p-resolA003.nd2 - Z=0 C=0	wt	paste("250 ", mu, "M")	resolA003.nd2	34	0.0736675	4	1
7029	#7029wt-bcx-25x2x-250um-65v50v-40p-resolA003.nd2 - Z=0 C=0	wt	paste("250 ", mu, "M")	resolA003.nd2	35	0.0289633	3	1
7029	#7029wt-bcx-25x2x-250um-65v50v-40p-resolA003.nd2 - Z=0 C=0	wt	paste("250 ", mu, "M")	resolA003.nd2	36	0	0	0
7029	#7029wt-bcx-25x2x-250um-65v50v-40p-resolA003.nd2 - Z=0 C=0	wt	paste("250 ", mu, "M")	resolA003.nd2	37	0	0	0
7029	#7029wt-bcx-25x2x-250um-65v50v-40p-resolA003.nd2 - Z=0 C=0	wt	paste("250 ", mu, "M")	resolA003.nd2	38	0.184621	4	1
7029	#7029wt-bcx-25x2x-250um-65v50v-40p-resolA003.nd2 - Z=0 C=0	wt	paste("250 ", mu, "M")	resolA003.nd2	39	0	0	0
7029	#7029wt-bcx-25x2x-250um-65v50v-40p-resolA003.nd2 - Z=0 C=0	wt	paste("250 ", mu, "M")	resolA003.nd2	40	0	0	0
7029	#7029wt-bcx-25x2x-250um-75v55v-40p-resoB008.nd2 - Z=0 C=0	wt	paste("250 ", mu, "M")	resoB008.nd2	1	0	0	0
7029	#7029wt-bcx-25x2x-250um-75v55v-40p-resoB008.nd2 - Z=0 C=0	wt	paste("250 ", mu, "M")	resoB008.nd2	2	0	0	0
7029	#7029wt-bcx-25x2x-250um-75v55v-40p-resoB008.nd2 - Z=0 C=0	wt	paste("250 ", mu, "M")	resoB008.nd2	3	0.497354	7	2
7029	#7029wt-bcx-25x2x-250um-75v55v-40p-resoB008.nd2 - Z=0 C=0	wt	paste("250 ", mu, "M")	resoB008.nd2	4	0	0	0
7029	#7029wt-bcx-25x2x-250um-75v55v-40p-resoB008.nd2 - Z=0 C=0	wt	paste("250 ", mu, "M")	resoB008.nd2	5	0.330399	5	1
7029	#7029wt-bcx-25x2x-250um-75v55v-40p-resoB008.nd2 - Z=0 C=0	wt	paste("250 ", mu, "M")	resoB008.nd2	6	0	0	0
7029	#7029wt-bcx-25x2x-250um-75v55v-40p-resoB008.nd2 - Z=0 C=0	wt	paste("250 ", mu, "M")	resoB008.nd2	7	0	0	0
7029	#7029wt-bcx-25x2x-250um-75v55v-40p-resoB008.nd2 - Z=0 C=0	wt	paste("250 ", mu, "M")	resoB008.nd2	8	0	0	0
7029	#7029wt-bcx-25x2x-250um-75v55v-40p-resoB008.nd2 - Z=0 C=0	wt	paste("250 ", mu, "M")	resoB008.nd2	9	0	0	0
7029	#7029wt-bcx-25x2x-250um-75v55v-40p-resoB008.nd2 - Z=0 C=0	wt	paste("250 ", mu, "M")	resoB008.nd2	10	0	0	0
7029	#7029wt-bcx-25x2x-250um-75v55v-40p-resoB008.nd2 - Z=0 C=0	wt	paste("250 ", mu, "M")	resoB008.nd2	11	0	0	0
7029	#7029wt-bcx-25x2x-250um-75v55v-40p-resoB008.nd2 - Z=0 C=0	wt	paste("250 ", mu, "M")	resoB008.nd2	12	0	0	0
7029	#7029wt-bcx-25x2x-250um-75v55v-40p-resoB008.nd2 - Z=0 C=0	wt	paste("250 ", mu, "M")	resoB008.nd2	13	0	0	0
7029	#7029wt-bcx-25x2x-250um-75v55v-40p-resoB008.nd2 - Z=0 C=0	wt	paste("250 ", mu, "M")	resoB008.nd2	14	0	0	0
7029	#7029wt-bcx-25x2x-250um-75v55v-40p-resoB008.nd2 - Z=0 C=0	wt	paste("250 ", mu, "M")	resoB008.nd2	15	0.00222641	1	1
7029	#7029wt-bcx-25x2x-250um-75v55v-40p-resoB008.nd2 - Z=0 C=0	wt	paste("250 ", mu, "M")	resoB008.nd2	16	0	0	0
7029	#7029wt-bcx-25x2x-250um-75v55v-40p-resoB008.nd2 - Z=0 C=0	wt	paste("250 ", mu, "M")	resoB008.nd2	17	0	0	0
7029	#7029wt-bcx-25x2x-250um-75v55v-40p-resoB008.nd2 - Z=0 C=0	wt	paste("250 ", mu, "M")	resoB008.nd2	18	0	0	0
7029	#7029wt-bcx-25x2x-250um-75v55v-40p-resoB008.nd2 - Z=0 C=0	wt	paste("250 ", mu, "M")	resoB008.nd2	19	0.402041	10	3
7029	#7029wt-bcx-25x2x-250um-75v55v-40p-resoB008.nd2 - Z=0 C=0	wt	paste("250 ", mu, "M")	resoB008.nd2	20	0	0	0
7029	#7029wt-bcx-25x2x-250um-75v55v-40p-resoB008.nd2 - Z=0 C=0	wt	paste("250 ", mu, "M")	resoB008.nd2	21	0	0	0
7029	#7029wt-bcx-25x2x-250um-75v55v-40p-resoB008.nd2 - Z=0 C=0	wt	paste("250 ", mu, "M")	resoB008.nd2	22	0	0	0
7029	#7029wt-bcx-25x2x-250um-75v55v-40p-resoB008.nd2 - Z=0 C=0	wt	paste("250 ", mu, "M")	resoB008.nd2	23	0.199713	5	1
7029	#7029wt-bcx-25x2x-250um-75v55v-40p-resoB008.nd2 - Z=0 C=0	wt	paste("250 ", mu, "M")	resoB008.nd2	24	0	0	0
7029	#7029wt-bcx-25x2x-250um-75v55v-40p-resoB008.nd2 - Z=0 C=0	wt	paste("250 ", mu, "M")	resoB008.nd2	25	0.190188	7	3
7029	#7029wt-bcx-25x2x-250um-75v55v-40p-resoB008.nd2 - Z=0 C=0	wt	paste("250 ", mu, "M")	resoB008.nd2	26	0	0	0
7029	#7029wt-bcx-25x2x-250um-75v55v-40p-resoB008.nd2 - Z=0 C=0	wt	paste("250 ", mu, "M")	resoB008.nd2	27	0	0	0
7029	#7029wt-bcx-25x2x-250um-75v55v-40p-resoB008.nd2 - Z=0 C=0	wt	paste("250 ", mu, "M")	resoB008.nd2	28	0	0	0
7029	#7029wt-bcx-25x2x-250um-75v55v-40p-resoB008.nd2 - Z=0 C=0	wt	paste("250 ", mu, "M")	resoB008.nd2	29	0	0	0
7029	#7029wt-bcx-25x2x-250um-75v55v-40p-resoB008.nd2 - Z=0 C=0	wt	paste("250 ", mu, "M")	resoB008.nd2	30	0	0	0
7029	#7029wt-bcx-25x2x-250um-75v55v-40p-resoB008.nd2 - Z=0 C=0	wt	paste("250 ", mu, "M")	resoB008.nd2	31	0	0	0
7029	#7029wt-bcx-25x2x-250um-75v55v-40p-resoB008.nd2 - Z=0 C=0	wt	paste("250 ", mu, "M")	resoB008.nd2	32	0	0	0
7029	#7029wt-bcx-25x2x-250um-75v55v-40p-resoB008.nd2 - Z=0 C=0	wt	paste("250 ", mu, "M")	resoB008.nd2	33	0	0	0
7029	#7029wt-bcx-25x2x-250um-75v55v-40p-resoB008.nd2 - Z=0 C=0	wt	paste("250 ", mu, "M")	resoB008.nd2	34	0	0	0
7029	#7029wt-bcx-25x2x-250um-75v55v-40p-resoB008.nd2 - Z=0 C=0	wt	paste("250 ", mu, "M")	resoB008.nd2	35	0	0	0
7029	#7029wt-bcx-25x2x-250um-75v55v-40p-resoB008.nd2 - Z=0 C=0	wt	paste("250 ", mu, "M")	resoB008.nd2	36	0	0	0
7029	#7029wt-bcx-25x2x-250um-75v55v-40p-resoB008.nd2 - Z=0 C=0	wt	paste("250 ", mu, "M")	resoB008.nd2	37	0	0	0
7029	#7029wt-bcx-25x2x-250um-75v55v-40p-resoB008.nd2 - Z=0 C=0	wt	paste("250 ", mu, "M")	resoB008.nd2	38	0	0	0
7029	#7029wt-bcx-25x2x-250um-75v55v-40p-resoB008.nd2 - Z=0 C=0	wt	paste("250 ", mu, "M")	resoB008.nd2	39	0	0	0
7029	#7029wt-bcx-25x2x-250um-75v55v-40p-resoB008.nd2 - Z=0 C=0	wt	paste("250 ", mu, "M")	resoB008.nd2	40	1.56524	7	1
7030	#7030a2c-bcx-25x2x-200um-65v55v-30p-resoB017.nd2 - Z=0 C=0	a2	paste("200 ", mu, "M")	resoB017.nd2	1	0.0528306	5	1
7030	#7030a2c-bcx-25x2x-200um-65v55v-30p-resoB017.nd2 - Z=0 C=0	a2	paste("200 ", mu, "M")	resoB017.nd2	2	0	0	0
7030	#7030a2c-bcx-25x2x-200um-65v55v-30p-resoB017.nd2 - Z=0 C=0	a2	paste("200 ", mu, "M")	resoB017.nd2	3	0	0	0
7030	#7030a2c-bcx-25x2x-200um-65v55v-30p-resoB017.nd2 - Z=0 C=0	a2	paste("200 ", mu, "M")	resoB017.nd2	4	0.0129784	1	1
7030	#7030a2c-bcx-25x2x-200um-65v55v-30p-resoB017.nd2 - Z=0 C=0	a2	paste("200 ", mu, "M")	resoB017.nd2	5	0.314166	4	1
7030	#7030a2c-bcx-25x2x-200um-65v55v-30p-resoB017.nd2 - Z=0 C=0	a2	paste("200 ", mu, "M")	resoB017.nd2	6	0	0	0
7030	#7030a2c-bcx-25x2x-200um-65v55v-30p-resoB017.nd2 - Z=0 C=0	a2	paste("200 ", mu, "M")	resoB017.nd2	7	0	0	0
7030	#7030a2c-bcx-25x2x-200um-65v55v-30p-resoB017.nd2 - Z=0 C=0	a2	paste("200 ", mu, "M")	resoB017.nd2	8	0.0110212	2	1
7030	#7030a2c-bcx-25x2x-200um-65v55v-30p-resoB017.nd2 - Z=0 C=0	a2	paste("200 ", mu, "M")	resoB017.nd2	9	0	0	0
7030	#7030a2c-bcx-25x2x-200um-65v55v-30p-resoB017.nd2 - Z=0 C=0	a2	paste("200 ", mu, "M")	resoB017.nd2	10	0.109958	5	1
7030	#7030a2c-bcx-25x2x-200um-65v55v-30p-resoB017.nd2 - Z=0 C=0	a2	paste("200 ", mu, "M")	resoB017.nd2	11	0	0	0
7030	#7030a2c-bcx-25x2x-200um-65v55v-30p-resoB017.nd2 - Z=0 C=0	a2	paste("200 ", mu, "M")	resoB017.nd2	12	11.1332	23	2
7030	#7030a2c-bcx-25x2x-200um-65v55v-30p-resoB017.nd2 - Z=0 C=0	a2	paste("200 ", mu, "M")	resoB017.nd2	13	21.2937	49	4
7030	#7030a2c-bcx-25x2x-200um-65v55v-30p-resoB017.nd2 - Z=0 C=0	a2	paste("200 ", mu, "M")	resoB017.nd2	14	0	0	0
7030	#7030a2c-bcx-25x2x-200um-65v55v-30p-resoB017.nd2 - Z=0 C=0	a2	paste("200 ", mu, "M")	resoB017.nd2	15	0.0112279	1	1
7030	#7030a2c-bcx-25x2x-200um-65v55v-30p-resoB017.nd2 - Z=0 C=0	a2	paste("200 ", mu, "M")	resoB017.nd2	16	0	0	0
7030	#7030a2c-bcx-25x2x-200um-65v55v-30p-resoB017.nd2 - Z=0 C=0	a2	paste("200 ", mu, "M")	resoB017.nd2	17	0	0	0
7030	#7030a2c-bcx-25x2x-200um-65v55v-30p-resoB017.nd2 - Z=0 C=0	a2	paste("200 ", mu, "M")	resoB017.nd2	18	0	0	0
7030	#7030a2c-bcx-25x2x-200um-65v55v-30p-resoB017.nd2 - Z=0 C=0	a2	paste("200 ", mu, "M")	resoB017.nd2	19	0	0	0
7030	#7030a2c-bcx-25x2x-200um-65v55v-30p-resoB017.nd2 - Z=0 C=0	a2	paste("200 ", mu, "M")	resoB017.nd2	20	0.00139094	1	1
7030	#7030a2c-bcx-25x2x-200um-65v55v-30p-resoB017.nd2 - Z=0 C=0	a2	paste("200 ", mu, "M")	resoB017.nd2	21	0	0	0
7030	#7030a2c-bcx-25x2x-200um-65v55v-30p-resoB017.nd2 - Z=0 C=0	a2	paste("200 ", mu, "M")	resoB017.nd2	22	0	0	0
7030	#7030a2c-bcx-25x2x-200um-65v55v-30p-resoB017.nd2 - Z=0 C=0	a2	paste("200 ", mu, "M")	resoB017.nd2	23	0	0	0
7030	#7030a2c-bcx-25x2x-200um-65v55v-30p-resoB017.nd2 - Z=0 C=0	a2	paste("200 ", mu, "M")	resoB017.nd2	24	0	0	0
7030	#7030a2c-bcx-25x2x-200um-65v55v-30p-resoB017.nd2 - Z=0 C=0	a2	paste("200 ", mu, "M")	resoB017.nd2	25	0	0	0
7030	#7030a2c-bcx-25x2x-200um-65v55v-30p-resoB017.nd2 - Z=0 C=0	a2	paste("200 ", mu, "M")	resoB017.nd2	26	0.0538444	3	2
7030	#7030a2c-bcx-25x2x-200um-65v55v-30p-resoB017.nd2 - Z=0 C=0	a2	paste("200 ", mu, "M")	resoB017.nd2	27	0	0	0
7030	#7030a2c-bcx-25x2x-200um-65v55v-30p-resoB017.nd2 - Z=0 C=0	a2	paste("200 ", mu, "M")	resoB017.nd2	28	0.701861	10	2
7030	#7030a2c-bcx-25x2x-200um-65v55v-30p-resoB017.nd2 - Z=0 C=0	a2	paste("200 ", mu, "M")	resoB017.nd2	29	0.00740909	2	1
7030	#7030a2c-bcx-25x2x-200um-65v55v-30p-resoB017.nd2 - Z=0 C=0	a2	paste("200 ", mu, "M")	resoB017.nd2	30	0.175259	6	2
7030	#7030a2c-bcx-25x2x-200um-65v55v-30p-resoB017.nd2 - Z=0 C=0	a2	paste("200 ", mu, "M")	resoB017.nd2	31	0.0534812	3	1
7030	#7030a2c-bcx-25x2x-200um-65v55v-30p-resoB017.nd2 - Z=0 C=0	a2	paste("200 ", mu, "M")	resoB017.nd2	32	0.00941038	1	1
7030	#7030a2c-bcx-25x2x-200um-65v55v-30p-resoB017.nd2 - Z=0 C=0	a2	paste("200 ", mu, "M")	resoB017.nd2	33	0.292375	7	3
7030	#7030a2c-bcx-25x2x-200um-65v55v-30p-resoB017.nd2 - Z=0 C=0	a2	paste("200 ", mu, "M")	resoB017.nd2	34	0	0	0
7030	#7030a2c-bcx-25x2x-200um-65v55v-30p-resoB017.nd2 - Z=0 C=0	a2	paste("200 ", mu, "M")	resoB017.nd2	35	0.228276	6	1
7030	#7030a2c-bcx-25x2x-200um-65v55v-30p-resoB017.nd2 - Z=0 C=0	a2	paste("200 ", mu, "M")	resoB017.nd2	36	0	0	0
7030	#7030a2c-bcx-25x2x-200um-65v55v-30p-resoB017.nd2 - Z=0 C=0	a2	paste("200 ", mu, "M")	resoB017.nd2	37	0	0	0
7030	#7030a2c-bcx-25x2x-200um-65v55v-30p-resoB017.nd2 - Z=0 C=0	a2	paste("200 ", mu, "M")	resoB017.nd2	38	0	0	0
7030	#7030a2c-bcx-25x2x-200um-65v55v-30p-resoB017.nd2 - Z=0 C=0	a2	paste("200 ", mu, "M")	resoB017.nd2	39	0	0	0
7030	#7030a2c-bcx-25x2x-200um-65v55v-30p-resoB017.nd2 - Z=0 C=0	a2	paste("200 ", mu, "M")	resoB017.nd2	40	0.0153756	3	1
7030	#7030a2c-bcx-25x2x-200um-70v50v-30p-resoA012.nd2 - Z=0 C=0	a2	paste("200 ", mu, "M")	resoA012.nd2	1	0	0	0
7030	#7030a2c-bcx-25x2x-200um-70v50v-30p-resoA012.nd2 - Z=0 C=0	a2	paste("200 ", mu, "M")	resoA012.nd2	2	0	0	0
7030	#7030a2c-bcx-25x2x-200um-70v50v-30p-resoA012.nd2 - Z=0 C=0	a2	paste("200 ", mu, "M")	resoA012.nd2	3	0	0	0
7030	#7030a2c-bcx-25x2x-200um-70v50v-30p-resoA012.nd2 - Z=0 C=0	a2	paste("200 ", mu, "M")	resoA012.nd2	4	23.0405	39	4
7030	#7030a2c-bcx-25x2x-200um-70v50v-30p-resoA012.nd2 - Z=0 C=0	a2	paste("200 ", mu, "M")	resoA012.nd2	5	0.494304	6	1
7030	#7030a2c-bcx-25x2x-200um-70v50v-30p-resoA012.nd2 - Z=0 C=0	a2	paste("200 ", mu, "M")	resoA012.nd2	6	0.0141908	1	1
7030	#7030a2c-bcx-25x2x-200um-70v50v-30p-resoA012.nd2 - Z=0 C=0	a2	paste("200 ", mu, "M")	resoA012.nd2	7	0	0	0
7030	#7030a2c-bcx-25x2x-200um-70v50v-30p-resoA012.nd2 - Z=0 C=0	a2	paste("200 ", mu, "M")	resoA012.nd2	8	0	0	0
7030	#7030a2c-bcx-25x2x-200um-70v50v-30p-resoA012.nd2 - Z=0 C=0	a2	paste("200 ", mu, "M")	resoA012.nd2	9	5.29926	14	2
7030	#7030a2c-bcx-25x2x-200um-70v50v-30p-resoA012.nd2 - Z=0 C=0	a2	paste("200 ", mu, "M")	resoA012.nd2	10	0	0	0
7030	#7030a2c-bcx-25x2x-200um-70v50v-30p-resoA012.nd2 - Z=0 C=0	a2	paste("200 ", mu, "M")	resoA012.nd2	11	0	0	0
7030	#7030a2c-bcx-25x2x-200um-70v50v-30p-resoA012.nd2 - Z=0 C=0	a2	paste("200 ", mu, "M")	resoA012.nd2	12	1.16262	12	2
7030	#7030a2c-bcx-25x2x-200um-70v50v-30p-resoA012.nd2 - Z=0 C=0	a2	paste("200 ", mu, "M")	resoA012.nd2	13	0.00700613	1	1
7030	#7030a2c-bcx-25x2x-200um-70v50v-30p-resoA012.nd2 - Z=0 C=0	a2	paste("200 ", mu, "M")	resoA012.nd2	14	0	0	0
7030	#7030a2c-bcx-25x2x-200um-70v50v-30p-resoA012.nd2 - Z=0 C=0	a2	paste("200 ", mu, "M")	resoA012.nd2	15	4.19035	10	1
7030	#7030a2c-bcx-25x2x-200um-70v50v-30p-resoA012.nd2 - Z=0 C=0	a2	paste("200 ", mu, "M")	resoA012.nd2	16	0	0	0
7030	#7030a2c-bcx-25x2x-200um-70v50v-30p-resoA012.nd2 - Z=0 C=0	a2	paste("200 ", mu, "M")	resoA012.nd2	17	0	0	0
7030	#7030a2c-bcx-25x2x-200um-70v50v-30p-resoA012.nd2 - Z=0 C=0	a2	paste("200 ", mu, "M")	resoA012.nd2	18	0	0	0
7030	#7030a2c-bcx-25x2x-200um-70v50v-30p-resoA012.nd2 - Z=0 C=0	a2	paste("200 ", mu, "M")	resoA012.nd2	19	0	0	0
7030	#7030a2c-bcx-25x2x-200um-70v50v-30p-resoA012.nd2 - Z=0 C=0	a2	paste("200 ", mu, "M")	resoA012.nd2	20	0	0	0
7030	#7030a2c-bcx-25x2x-200um-70v50v-30p-resoA012.nd2 - Z=0 C=0	a2	paste("200 ", mu, "M")	resoA012.nd2	21	0	0	0
7030	#7030a2c-bcx-25x2x-200um-70v50v-30p-resoA012.nd2 - Z=0 C=0	a2	paste("200 ", mu, "M")	resoA012.nd2	22	0	0	0
7030	#7030a2c-bcx-25x2x-200um-70v50v-30p-resoA012.nd2 - Z=0 C=0	a2	paste("200 ", mu, "M")	resoA012.nd2	23	0	0	0
7030	#7030a2c-bcx-25x2x-200um-70v50v-30p-resoA012.nd2 - Z=0 C=0	a2	paste("200 ", mu, "M")	resoA012.nd2	24	0	0	0
7030	#7030a2c-bcx-25x2x-200um-70v50v-30p-resoA012.nd2 - Z=0 C=0	a2	paste("200 ", mu, "M")	resoA012.nd2	25	0	0	0
7030	#7030a2c-bcx-25x2x-200um-70v50v-30p-resoA012.nd2 - Z=0 C=0	a2	paste("200 ", mu, "M")	resoA012.nd2	26	0.627516	9	2
7030	#7030a2c-bcx-25x2x-200um-70v50v-30p-resoA012.nd2 - Z=0 C=0	a2	paste("200 ", mu, "M")	resoA012.nd2	27	0.737388	19	4
7030	#7030a2c-bcx-25x2x-200um-70v50v-30p-resoA012.nd2 - Z=0 C=0	a2	paste("200 ", mu, "M")	resoA012.nd2	28	0	0	0
7030	#7030a2c-bcx-25x2x-200um-70v50v-30p-resoA012.nd2 - Z=0 C=0	a2	paste("200 ", mu, "M")	resoA012.nd2	29	0	0	0
7030	#7030a2c-bcx-25x2x-200um-70v50v-30p-resoA012.nd2 - Z=0 C=0	a2	paste("200 ", mu, "M")	resoA012.nd2	30	0	0	0
7030	#7030a2c-bcx-25x2x-200um-70v50v-30p-resoA012.nd2 - Z=0 C=0	a2	paste("200 ", mu, "M")	resoA012.nd2	31	0	0	0
7030	#7030a2c-bcx-25x2x-200um-70v50v-30p-resoA012.nd2 - Z=0 C=0	a2	paste("200 ", mu, "M")	resoA012.nd2	32	0.834556	7	1
7030	#7030a2c-bcx-25x2x-200um-70v50v-30p-resoA012.nd2 - Z=0 C=0	a2	paste("200 ", mu, "M")	resoA012.nd2	33	0.341305	10	3
7030	#7030a2c-bcx-25x2x-200um-70v50v-30p-resoA012.nd2 - Z=0 C=0	a2	paste("200 ", mu, "M")	resoA012.nd2	34	0	0	0
7030	#7030a2c-bcx-25x2x-200um-70v50v-30p-resoA012.nd2 - Z=0 C=0	a2	paste("200 ", mu, "M")	resoA012.nd2	35	0.786724	18	3
7030	#7030a2c-bcx-25x2x-200um-70v50v-30p-resoA012.nd2 - Z=0 C=0	a2	paste("200 ", mu, "M")	resoA012.nd2	36	0.115602	9	3
7030	#7030a2c-bcx-25x2x-200um-70v50v-30p-resoA012.nd2 - Z=0 C=0	a2	paste("200 ", mu, "M")	resoA012.nd2	37	0	0	0
7030	#7030a2c-bcx-25x2x-200um-70v50v-30p-resoA012.nd2 - Z=0 C=0	a2	paste("200 ", mu, "M")	resoA012.nd2	38	0	0	0
7030	#7030a2c-bcx-25x2x-200um-70v50v-30p-resoA012.nd2 - Z=0 C=0	a2	paste("200 ", mu, "M")	resoA012.nd2	39	0	0	0
7030	#7030a2c-bcx-25x2x-200um-70v50v-30p-resoA012.nd2 - Z=0 C=0	a2	paste("200 ", mu, "M")	resoA012.nd2	40	0	0	0
7030	#7030a2c-bcx-25x2x-250um-70v50v-35p-resoA013.nd2 - Z=0 C=0	a2	paste("250 ", mu, "M")	resoA013.nd2	1	0	0	0
7030	#7030a2c-bcx-25x2x-250um-70v50v-35p-resoA013.nd2 - Z=0 C=0	a2	paste("250 ", mu, "M")	resoA013.nd2	2	0	0	0
7030	#7030a2c-bcx-25x2x-250um-70v50v-35p-resoA013.nd2 - Z=0 C=0	a2	paste("250 ", mu, "M")	resoA013.nd2	3	0.100185	3	1
7030	#7030a2c-bcx-25x2x-250um-70v50v-35p-resoA013.nd2 - Z=0 C=0	a2	paste("250 ", mu, "M")	resoA013.nd2	4	4.1243	17	3
7030	#7030a2c-bcx-25x2x-250um-70v50v-35p-resoA013.nd2 - Z=0 C=0	a2	paste("250 ", mu, "M")	resoA013.nd2	5	0	0	0
7030	#7030a2c-bcx-25x2x-250um-70v50v-35p-resoA013.nd2 - Z=0 C=0	a2	paste("250 ", mu, "M")	resoA013.nd2	6	0.140034	4	1
7030	#7030a2c-bcx-25x2x-250um-70v50v-35p-resoA013.nd2 - Z=0 C=0	a2	paste("250 ", mu, "M")	resoA013.nd2	7	0	0	0
7030	#7030a2c-bcx-25x2x-250um-70v50v-35p-resoA013.nd2 - Z=0 C=0	a2	paste("250 ", mu, "M")	resoA013.nd2	8	0.183977	7	4
7030	#7030a2c-bcx-25x2x-250um-70v50v-35p-resoA013.nd2 - Z=0 C=0	a2	paste("250 ", mu, "M")	resoA013.nd2	9	3.48984	22	4
7030	#7030a2c-bcx-25x2x-250um-70v50v-35p-resoA013.nd2 - Z=0 C=0	a2	paste("250 ", mu, "M")	resoA013.nd2	10	0.0439459	2	1
7030	#7030a2c-bcx-25x2x-250um-70v50v-35p-resoA013.nd2 - Z=0 C=0	a2	paste("250 ", mu, "M")	resoA013.nd2	11	0.00820331	1	1
7030	#7030a2c-bcx-25x2x-250um-70v50v-35p-resoA013.nd2 - Z=0 C=0	a2	paste("250 ", mu, "M")	resoA013.nd2	12	0	0	0
7030	#7030a2c-bcx-25x2x-250um-70v50v-35p-resoA013.nd2 - Z=0 C=0	a2	paste("250 ", mu, "M")	resoA013.nd2	13	0	0	0
7030	#7030a2c-bcx-25x2x-250um-70v50v-35p-resoA013.nd2 - Z=0 C=0	a2	paste("250 ", mu, "M")	resoA013.nd2	14	0	0	0
7030	#7030a2c-bcx-25x2x-250um-70v50v-35p-resoA013.nd2 - Z=0 C=0	a2	paste("250 ", mu, "M")	resoA013.nd2	15	0.05903	2	1
7030	#7030a2c-bcx-25x2x-250um-70v50v-35p-resoA013.nd2 - Z=0 C=0	a2	paste("250 ", mu, "M")	resoA013.nd2	16	0	0	0
7030	#7030a2c-bcx-25x2x-250um-70v50v-35p-resoA013.nd2 - Z=0 C=0	a2	paste("250 ", mu, "M")	resoA013.nd2	17	0	0	0
7030	#7030a2c-bcx-25x2x-250um-70v50v-35p-resoA013.nd2 - Z=0 C=0	a2	paste("250 ", mu, "M")	resoA013.nd2	18	0.0186435	2	1
7030	#7030a2c-bcx-25x2x-250um-70v50v-35p-resoA013.nd2 - Z=0 C=0	a2	paste("250 ", mu, "M")	resoA013.nd2	19	0	0	0
7030	#7030a2c-bcx-25x2x-250um-70v50v-35p-resoA013.nd2 - Z=0 C=0	a2	paste("250 ", mu, "M")	resoA013.nd2	20	0	0	0
7030	#7030a2c-bcx-25x2x-250um-70v50v-35p-resoA013.nd2 - Z=0 C=0	a2	paste("250 ", mu, "M")	resoA013.nd2	21	5.28349	18	2
7030	#7030a2c-bcx-25x2x-250um-70v50v-35p-resoA013.nd2 - Z=0 C=0	a2	paste("250 ", mu, "M")	resoA013.nd2	22	2.09225	14	2
7030	#7030a2c-bcx-25x2x-250um-70v50v-35p-resoA013.nd2 - Z=0 C=0	a2	paste("250 ", mu, "M")	resoA013.nd2	23	0.0897345	4	1
7030	#7030a2c-bcx-25x2x-250um-70v50v-35p-resoA013.nd2 - Z=0 C=0	a2	paste("250 ", mu, "M")	resoA013.nd2	24	0	0	0
7030	#7030a2c-bcx-25x2x-250um-70v50v-35p-resoA013.nd2 - Z=0 C=0	a2	paste("250 ", mu, "M")	resoA013.nd2	25	0	0	0
7030	#7030a2c-bcx-25x2x-250um-70v50v-35p-resoA013.nd2 - Z=0 C=0	a2	paste("250 ", mu, "M")	resoA013.nd2	26	10.7248	25	2
7030	#7030a2c-bcx-25x2x-250um-70v50v-35p-resoA013.nd2 - Z=0 C=0	a2	paste("250 ", mu, "M")	resoA013.nd2	27	0	0	0
7030	#7030a2c-bcx-25x2x-250um-70v50v-35p-resoA013.nd2 - Z=0 C=0	a2	paste("250 ", mu, "M")	resoA013.nd2	28	0	0	0
7030	#7030a2c-bcx-25x2x-250um-70v50v-35p-resoA013.nd2 - Z=0 C=0	a2	paste("250 ", mu, "M")	resoA013.nd2	29	0	0	0
7030	#7030a2c-bcx-25x2x-250um-70v50v-35p-resoA013.nd2 - Z=0 C=0	a2	paste("250 ", mu, "M")	resoA013.nd2	30	1.14613	9	2
7030	#7030a2c-bcx-25x2x-250um-70v50v-35p-resoA013.nd2 - Z=0 C=0	a2	paste("250 ", mu, "M")	resoA013.nd2	31	0	0	0
7030	#7030a2c-bcx-25x2x-250um-70v50v-35p-resoA013.nd2 - Z=0 C=0	a2	paste("250 ", mu, "M")	resoA013.nd2	32	0.091911	5	1
7030	#7030a2c-bcx-25x2x-250um-70v50v-35p-resoA013.nd2 - Z=0 C=0	a2	paste("250 ", mu, "M")	resoA013.nd2	33	0	0	0
7030	#7030a2c-bcx-25x2x-250um-70v50v-35p-resoA013.nd2 - Z=0 C=0	a2	paste("250 ", mu, "M")	resoA013.nd2	34	0	0	0
7030	#7030a2c-bcx-25x2x-250um-70v50v-35p-resoA013.nd2 - Z=0 C=0	a2	paste("250 ", mu, "M")	resoA013.nd2	35	0	0	0
7030	#7030a2c-bcx-25x2x-250um-70v50v-35p-resoA013.nd2 - Z=0 C=0	a2	paste("250 ", mu, "M")	resoA013.nd2	36	0.0358458	4	1
7030	#7030a2c-bcx-25x2x-250um-70v50v-35p-resoA013.nd2 - Z=0 C=0	a2	paste("250 ", mu, "M")	resoA013.nd2	37	0	0	0
7030	#7030a2c-bcx-25x2x-250um-70v50v-35p-resoA013.nd2 - Z=0 C=0	a2	paste("250 ", mu, "M")	resoA013.nd2	38	0.0125229	1	1
7030	#7030a2c-bcx-25x2x-250um-70v50v-35p-resoA013.nd2 - Z=0 C=0	a2	paste("250 ", mu, "M")	resoA013.nd2	39	0	0	0
7030	#7030a2c-bcx-25x2x-250um-70v50v-35p-resoA013.nd2 - Z=0 C=0	a2	paste("250 ", mu, "M")	resoA013.nd2	40	0	0	0
7030	#7030a2c-bcx-25x2x-250um-70v60v-40p-resoB018.nd2 - Z=0 C=0	a2	paste("250 ", mu, "M")	resoB018.nd2	1	0.412282	10	2
7030	#7030a2c-bcx-25x2x-250um-70v60v-40p-resoB018.nd2 - Z=0 C=0	a2	paste("250 ", mu, "M")	resoB018.nd2	2	0	0	0
7030	#7030a2c-bcx-25x2x-250um-70v60v-40p-resoB018.nd2 - Z=0 C=0	a2	paste("250 ", mu, "M")	resoB018.nd2	3	0	0	0
7030	#7030a2c-bcx-25x2x-250um-70v60v-40p-resoB018.nd2 - Z=0 C=0	a2	paste("250 ", mu, "M")	resoB018.nd2	4	0	0	0
7030	#7030a2c-bcx-25x2x-250um-70v60v-40p-resoB018.nd2 - Z=0 C=0	a2	paste("250 ", mu, "M")	resoB018.nd2	5	0.863435	14	2
7030	#7030a2c-bcx-25x2x-250um-70v60v-40p-resoB018.nd2 - Z=0 C=0	a2	paste("250 ", mu, "M")	resoB018.nd2	6	0.190978	4	1
7030	#7030a2c-bcx-25x2x-250um-70v60v-40p-resoB018.nd2 - Z=0 C=0	a2	paste("250 ", mu, "M")	resoB018.nd2	7	0	0	0
7030	#7030a2c-bcx-25x2x-250um-70v60v-40p-resoB018.nd2 - Z=0 C=0	a2	paste("250 ", mu, "M")	resoB018.nd2	8	0	0	0
7030	#7030a2c-bcx-25x2x-250um-70v60v-40p-resoB018.nd2 - Z=0 C=0	a2	paste("250 ", mu, "M")	resoB018.nd2	9	0	0	0
7030	#7030a2c-bcx-25x2x-250um-70v60v-40p-resoB018.nd2 - Z=0 C=0	a2	paste("250 ", mu, "M")	resoB018.nd2	10	0	0	0
7030	#7030a2c-bcx-25x2x-250um-70v60v-40p-resoB018.nd2 - Z=0 C=0	a2	paste("250 ", mu, "M")	resoB018.nd2	11	7.9355	31	6
7030	#7030a2c-bcx-25x2x-250um-70v60v-40p-resoB018.nd2 - Z=0 C=0	a2	paste("250 ", mu, "M")	resoB018.nd2	12	0	0	0
7030	#7030a2c-bcx-25x2x-250um-70v60v-40p-resoB018.nd2 - Z=0 C=0	a2	paste("250 ", mu, "M")	resoB018.nd2	13	0	0	0
7030	#7030a2c-bcx-25x2x-250um-70v60v-40p-resoB018.nd2 - Z=0 C=0	a2	paste("250 ", mu, "M")	resoB018.nd2	14	0	0	0
7030	#7030a2c-bcx-25x2x-250um-70v60v-40p-resoB018.nd2 - Z=0 C=0	a2	paste("250 ", mu, "M")	resoB018.nd2	15	0	0	0
7030	#7030a2c-bcx-25x2x-250um-70v60v-40p-resoB018.nd2 - Z=0 C=0	a2	paste("250 ", mu, "M")	resoB018.nd2	16	0	0	0
7030	#7030a2c-bcx-25x2x-250um-70v60v-40p-resoB018.nd2 - Z=0 C=0	a2	paste("250 ", mu, "M")	resoB018.nd2	17	0	0	0
7030	#7030a2c-bcx-25x2x-250um-70v60v-40p-resoB018.nd2 - Z=0 C=0	a2	paste("250 ", mu, "M")	resoB018.nd2	18	0	0	0
7030	#7030a2c-bcx-25x2x-250um-70v60v-40p-resoB018.nd2 - Z=0 C=0	a2	paste("250 ", mu, "M")	resoB018.nd2	19	0	0	0
7030	#7030a2c-bcx-25x2x-250um-70v60v-40p-resoB018.nd2 - Z=0 C=0	a2	paste("250 ", mu, "M")	resoB018.nd2	20	0	0	0
7030	#7030a2c-bcx-25x2x-250um-70v60v-40p-resoB018.nd2 - Z=0 C=0	a2	paste("250 ", mu, "M")	resoB018.nd2	21	0	0	0
7030	#7030a2c-bcx-25x2x-250um-70v60v-40p-resoB018.nd2 - Z=0 C=0	a2	paste("250 ", mu, "M")	resoB018.nd2	22	0	0	0
7030	#7030a2c-bcx-25x2x-250um-70v60v-40p-resoB018.nd2 - Z=0 C=0	a2	paste("250 ", mu, "M")	resoB018.nd2	23	3.9962	23	3
7030	#7030a2c-bcx-25x2x-250um-70v60v-40p-resoB018.nd2 - Z=0 C=0	a2	paste("250 ", mu, "M")	resoB018.nd2	24	3.76385	13	2
7030	#7030a2c-bcx-25x2x-250um-70v60v-40p-resoB018.nd2 - Z=0 C=0	a2	paste("250 ", mu, "M")	resoB018.nd2	25	0.46319	5	1
7030	#7030a2c-bcx-25x2x-250um-70v60v-40p-resoB018.nd2 - Z=0 C=0	a2	paste("250 ", mu, "M")	resoB018.nd2	26	0.0013632	1	1
7030	#7030a2c-bcx-25x2x-250um-70v60v-40p-resoB018.nd2 - Z=0 C=0	a2	paste("250 ", mu, "M")	resoB018.nd2	27	0	0	0
7030	#7030a2c-bcx-25x2x-250um-70v60v-40p-resoB018.nd2 - Z=0 C=0	a2	paste("250 ", mu, "M")	resoB018.nd2	28	0	0	0
7030	#7030a2c-bcx-25x2x-250um-70v60v-40p-resoB018.nd2 - Z=0 C=0	a2	paste("250 ", mu, "M")	resoB018.nd2	29	0	0	0
7030	#7030a2c-bcx-25x2x-250um-70v60v-40p-resoB018.nd2 - Z=0 C=0	a2	paste("250 ", mu, "M")	resoB018.nd2	30	0	0	0
7030	#7030a2c-bcx-25x2x-250um-70v60v-40p-resoB018.nd2 - Z=0 C=0	a2	paste("250 ", mu, "M")	resoB018.nd2	31	0	0	0
7030	#7030a2c-bcx-25x2x-250um-70v60v-40p-resoB018.nd2 - Z=0 C=0	a2	paste("250 ", mu, "M")	resoB018.nd2	32	0	0	0
7030	#7030a2c-bcx-25x2x-250um-70v60v-40p-resoB018.nd2 - Z=0 C=0	a2	paste("250 ", mu, "M")	resoB018.nd2	33	0	0	0
7030	#7030a2c-bcx-25x2x-250um-70v60v-40p-resoB018.nd2 - Z=0 C=0	a2	paste("250 ", mu, "M")	resoB018.nd2	34	0.400244	12	3
7030	#7030a2c-bcx-25x2x-250um-70v60v-40p-resoB018.nd2 - Z=0 C=0	a2	paste("250 ", mu, "M")	resoB018.nd2	35	0	0	0
7030	#7030a2c-bcx-25x2x-250um-70v60v-40p-resoB018.nd2 - Z=0 C=0	a2	paste("250 ", mu, "M")	resoB018.nd2	36	14.3502	51	6
7030	#7030a2c-bcx-25x2x-250um-70v60v-40p-resoB018.nd2 - Z=0 C=0	a2	paste("250 ", mu, "M")	resoB018.nd2	37	0	0	0
7030	#7030a2c-bcx-25x2x-250um-70v60v-40p-resoB018.nd2 - Z=0 C=0	a2	paste("250 ", mu, "M")	resoB018.nd2	38	0	0	0
7030	#7030a2c-bcx-25x2x-250um-70v60v-40p-resoB018.nd2 - Z=0 C=0	a2	paste("250 ", mu, "M")	resoB018.nd2	39	0	0	0
7030	#7030a2c-bcx-25x2x-250um-70v60v-40p-resoB018.nd2 - Z=0 C=0	a2	paste("250 ", mu, "M")	resoB018.nd2	40	0	0	0
7280	#7280wt-bcx-25x2x-200um-65v55v-30p-resoB006.nd2 - Z=0 C=0	wt	paste("200 ", mu, "M")	resoB006.nd2	1	7.87	32	6
7280	#7280wt-bcx-25x2x-200um-65v55v-30p-resoB006.nd2 - Z=0 C=0	wt	paste("200 ", mu, "M")	resoB006.nd2	2	0	0	0
7280	#7280wt-bcx-25x2x-200um-65v55v-30p-resoB006.nd2 - Z=0 C=0	wt	paste("200 ", mu, "M")	resoB006.nd2	3	1.05671	10	3
7280	#7280wt-bcx-25x2x-200um-65v55v-30p-resoB006.nd2 - Z=0 C=0	wt	paste("200 ", mu, "M")	resoB006.nd2	4	0	0	0
7280	#7280wt-bcx-25x2x-200um-65v55v-30p-resoB006.nd2 - Z=0 C=0	wt	paste("200 ", mu, "M")	resoB006.nd2	5	0	0	0
7280	#7280wt-bcx-25x2x-200um-65v55v-30p-resoB006.nd2 - Z=0 C=0	wt	paste("200 ", mu, "M")	resoB006.nd2	6	0.336168	5	1
7280	#7280wt-bcx-25x2x-200um-65v55v-30p-resoB006.nd2 - Z=0 C=0	wt	paste("200 ", mu, "M")	resoB006.nd2	7	0.0222897	3	1
7280	#7280wt-bcx-25x2x-200um-65v55v-30p-resoB006.nd2 - Z=0 C=0	wt	paste("200 ", mu, "M")	resoB006.nd2	8	0	0	0
7280	#7280wt-bcx-25x2x-200um-65v55v-30p-resoB006.nd2 - Z=0 C=0	wt	paste("200 ", mu, "M")	resoB006.nd2	9	0.632969	8	2
7280	#7280wt-bcx-25x2x-200um-65v55v-30p-resoB006.nd2 - Z=0 C=0	wt	paste("200 ", mu, "M")	resoB006.nd2	10	0	0	0
7280	#7280wt-bcx-25x2x-200um-65v55v-30p-resoB006.nd2 - Z=0 C=0	wt	paste("200 ", mu, "M")	resoB006.nd2	11	0	0	0
7280	#7280wt-bcx-25x2x-200um-65v55v-30p-resoB006.nd2 - Z=0 C=0	wt	paste("200 ", mu, "M")	resoB006.nd2	12	2.08857	20	3
7280	#7280wt-bcx-25x2x-200um-65v55v-30p-resoB006.nd2 - Z=0 C=0	wt	paste("200 ", mu, "M")	resoB006.nd2	13	1.18388	6	1
7280	#7280wt-bcx-25x2x-200um-65v55v-30p-resoB006.nd2 - Z=0 C=0	wt	paste("200 ", mu, "M")	resoB006.nd2	14	0	0	0
7280	#7280wt-bcx-25x2x-200um-65v55v-30p-resoB006.nd2 - Z=0 C=0	wt	paste("200 ", mu, "M")	resoB006.nd2	15	0	0	0
7280	#7280wt-bcx-25x2x-200um-65v55v-30p-resoB006.nd2 - Z=0 C=0	wt	paste("200 ", mu, "M")	resoB006.nd2	16	0	0	0
7280	#7280wt-bcx-25x2x-200um-65v55v-30p-resoB006.nd2 - Z=0 C=0	wt	paste("200 ", mu, "M")	resoB006.nd2	17	0	0	0
7280	#7280wt-bcx-25x2x-200um-65v55v-30p-resoB006.nd2 - Z=0 C=0	wt	paste("200 ", mu, "M")	resoB006.nd2	18	0	0	0
7280	#7280wt-bcx-25x2x-200um-65v55v-30p-resoB006.nd2 - Z=0 C=0	wt	paste("200 ", mu, "M")	resoB006.nd2	19	4.41607	19	3
7280	#7280wt-bcx-25x2x-200um-65v55v-30p-resoB006.nd2 - Z=0 C=0	wt	paste("200 ", mu, "M")	resoB006.nd2	20	0	0	0
7280	#7280wt-bcx-25x2x-200um-65v55v-30p-resoB006.nd2 - Z=0 C=0	wt	paste("200 ", mu, "M")	resoB006.nd2	21	0	0	0
7280	#7280wt-bcx-25x2x-200um-65v55v-30p-resoB006.nd2 - Z=0 C=0	wt	paste("200 ", mu, "M")	resoB006.nd2	22	0	0	0
7280	#7280wt-bcx-25x2x-200um-65v55v-30p-resoB006.nd2 - Z=0 C=0	wt	paste("200 ", mu, "M")	resoB006.nd2	23	0	0	0
7280	#7280wt-bcx-25x2x-200um-65v55v-30p-resoB006.nd2 - Z=0 C=0	wt	paste("200 ", mu, "M")	resoB006.nd2	24	0	0	0
7280	#7280wt-bcx-25x2x-200um-65v55v-30p-resoB006.nd2 - Z=0 C=0	wt	paste("200 ", mu, "M")	resoB006.nd2	25	0	0	0
7280	#7280wt-bcx-25x2x-200um-65v55v-30p-resoB006.nd2 - Z=0 C=0	wt	paste("200 ", mu, "M")	resoB006.nd2	26	0	0	0
7280	#7280wt-bcx-25x2x-200um-65v55v-30p-resoB006.nd2 - Z=0 C=0	wt	paste("200 ", mu, "M")	resoB006.nd2	27	0	0	0
7280	#7280wt-bcx-25x2x-200um-65v55v-30p-resoB006.nd2 - Z=0 C=0	wt	paste("200 ", mu, "M")	resoB006.nd2	28	0	0	0
7280	#7280wt-bcx-25x2x-200um-65v55v-30p-resoB006.nd2 - Z=0 C=0	wt	paste("200 ", mu, "M")	resoB006.nd2	29	0	0	0
7280	#7280wt-bcx-25x2x-200um-65v55v-30p-resoB006.nd2 - Z=0 C=0	wt	paste("200 ", mu, "M")	resoB006.nd2	30	0	0	0
7280	#7280wt-bcx-25x2x-200um-65v55v-30p-resoB006.nd2 - Z=0 C=0	wt	paste("200 ", mu, "M")	resoB006.nd2	31	1.44163	7	1
7280	#7280wt-bcx-25x2x-200um-65v55v-30p-resoB006.nd2 - Z=0 C=0	wt	paste("200 ", mu, "M")	resoB006.nd2	32	0	0	0
7280	#7280wt-bcx-25x2x-200um-65v55v-30p-resoB006.nd2 - Z=0 C=0	wt	paste("200 ", mu, "M")	resoB006.nd2	33	0.0531392	3	1
7280	#7280wt-bcx-25x2x-200um-65v55v-30p-resoB006.nd2 - Z=0 C=0	wt	paste("200 ", mu, "M")	resoB006.nd2	34	0	0	0
7280	#7280wt-bcx-25x2x-200um-65v55v-30p-resoB006.nd2 - Z=0 C=0	wt	paste("200 ", mu, "M")	resoB006.nd2	35	1.02306	9	1
7280	#7280wt-bcx-25x2x-200um-65v55v-30p-resoB006.nd2 - Z=0 C=0	wt	paste("200 ", mu, "M")	resoB006.nd2	36	0	0	0
7280	#7280wt-bcx-25x2x-200um-65v55v-30p-resoB006.nd2 - Z=0 C=0	wt	paste("200 ", mu, "M")	resoB006.nd2	37	24.1161	42	4
7280	#7280wt-bcx-25x2x-200um-65v55v-30p-resoB006.nd2 - Z=0 C=0	wt	paste("200 ", mu, "M")	resoB006.nd2	38	1.29907	8	2
7280	#7280wt-bcx-25x2x-200um-65v55v-30p-resoB006.nd2 - Z=0 C=0	wt	paste("200 ", mu, "M")	resoB006.nd2	39	0	0	0
7280	#7280wt-bcx-25x2x-200um-65v55v-30p-resoB006.nd2 - Z=0 C=0	wt	paste("200 ", mu, "M")	resoB006.nd2	40	0	0	0
7280	#7280wt-bcx-25x2x-200um-65v60v-30p-resoA002.nd2 - Z=0 C=0	wt	paste("200 ", mu, "M")	resoA002.nd2	1	0	0	0
7280	#7280wt-bcx-25x2x-200um-65v60v-30p-resoA002.nd2 - Z=0 C=0	wt	paste("200 ", mu, "M")	resoA002.nd2	2	0	0	0
7280	#7280wt-bcx-25x2x-200um-65v60v-30p-resoA002.nd2 - Z=0 C=0	wt	paste("200 ", mu, "M")	resoA002.nd2	3	0	0	0
7280	#7280wt-bcx-25x2x-200um-65v60v-30p-resoA002.nd2 - Z=0 C=0	wt	paste("200 ", mu, "M")	resoA002.nd2	4	0	0	0
7280	#7280wt-bcx-25x2x-200um-65v60v-30p-resoA002.nd2 - Z=0 C=0	wt	paste("200 ", mu, "M")	resoA002.nd2	5	0	0	0
7280	#7280wt-bcx-25x2x-200um-65v60v-30p-resoA002.nd2 - Z=0 C=0	wt	paste("200 ", mu, "M")	resoA002.nd2	6	9.41251	37	6
7280	#7280wt-bcx-25x2x-200um-65v60v-30p-resoA002.nd2 - Z=0 C=0	wt	paste("200 ", mu, "M")	resoA002.nd2	7	0	0	0
7280	#7280wt-bcx-25x2x-200um-65v60v-30p-resoA002.nd2 - Z=0 C=0	wt	paste("200 ", mu, "M")	resoA002.nd2	8	0.0153702	1	1
7280	#7280wt-bcx-25x2x-200um-65v60v-30p-resoA002.nd2 - Z=0 C=0	wt	paste("200 ", mu, "M")	resoA002.nd2	9	0	0	0
7280	#7280wt-bcx-25x2x-200um-65v60v-30p-resoA002.nd2 - Z=0 C=0	wt	paste("200 ", mu, "M")	resoA002.nd2	10	0	0	0
7280	#7280wt-bcx-25x2x-200um-65v60v-30p-resoA002.nd2 - Z=0 C=0	wt	paste("200 ", mu, "M")	resoA002.nd2	11	0	0	0
7280	#7280wt-bcx-25x2x-200um-65v60v-30p-resoA002.nd2 - Z=0 C=0	wt	paste("200 ", mu, "M")	resoA002.nd2	12	0	0	0
7280	#7280wt-bcx-25x2x-200um-65v60v-30p-resoA002.nd2 - Z=0 C=0	wt	paste("200 ", mu, "M")	resoA002.nd2	13	0	0	0
7280	#7280wt-bcx-25x2x-200um-65v60v-30p-resoA002.nd2 - Z=0 C=0	wt	paste("200 ", mu, "M")	resoA002.nd2	14	0	0	0
7280	#7280wt-bcx-25x2x-200um-65v60v-30p-resoA002.nd2 - Z=0 C=0	wt	paste("200 ", mu, "M")	resoA002.nd2	15	8.3864	99	3
7280	#7280wt-bcx-25x2x-200um-65v60v-30p-resoA002.nd2 - Z=0 C=0	wt	paste("200 ", mu, "M")	resoA002.nd2	16	0	0	0
7280	#7280wt-bcx-25x2x-200um-65v60v-30p-resoA002.nd2 - Z=0 C=0	wt	paste("200 ", mu, "M")	resoA002.nd2	17	0	0	0
7280	#7280wt-bcx-25x2x-200um-65v60v-30p-resoA002.nd2 - Z=0 C=0	wt	paste("200 ", mu, "M")	resoA002.nd2	18	0	0	0
7280	#7280wt-bcx-25x2x-200um-65v60v-30p-resoA002.nd2 - Z=0 C=0	wt	paste("200 ", mu, "M")	resoA002.nd2	19	0	0	0
7280	#7280wt-bcx-25x2x-200um-65v60v-30p-resoA002.nd2 - Z=0 C=0	wt	paste("200 ", mu, "M")	resoA002.nd2	20	0	0	0
7280	#7280wt-bcx-25x2x-200um-65v60v-30p-resoA002.nd2 - Z=0 C=0	wt	paste("200 ", mu, "M")	resoA002.nd2	21	0	0	0
7280	#7280wt-bcx-25x2x-200um-65v60v-30p-resoA002.nd2 - Z=0 C=0	wt	paste("200 ", mu, "M")	resoA002.nd2	22	23.729	61	9
7280	#7280wt-bcx-25x2x-200um-65v60v-30p-resoA002.nd2 - Z=0 C=0	wt	paste("200 ", mu, "M")	resoA002.nd2	23	0	0	0
7280	#7280wt-bcx-25x2x-200um-65v60v-30p-resoA002.nd2 - Z=0 C=0	wt	paste("200 ", mu, "M")	resoA002.nd2	24	0	0	0
7280	#7280wt-bcx-25x2x-200um-65v60v-30p-resoA002.nd2 - Z=0 C=0	wt	paste("200 ", mu, "M")	resoA002.nd2	25	0.0395818	2	1
7280	#7280wt-bcx-25x2x-200um-65v60v-30p-resoA002.nd2 - Z=0 C=0	wt	paste("200 ", mu, "M")	resoA002.nd2	26	0	0	0
7280	#7280wt-bcx-25x2x-200um-65v60v-30p-resoA002.nd2 - Z=0 C=0	wt	paste("200 ", mu, "M")	resoA002.nd2	27	0	0	0
7280	#7280wt-bcx-25x2x-200um-65v60v-30p-resoA002.nd2 - Z=0 C=0	wt	paste("200 ", mu, "M")	resoA002.nd2	28	17.8561	31	2
7280	#7280wt-bcx-25x2x-200um-65v60v-30p-resoA002.nd2 - Z=0 C=0	wt	paste("200 ", mu, "M")	resoA002.nd2	29	3.79391	27	6
7280	#7280wt-bcx-25x2x-200um-65v60v-30p-resoA002.nd2 - Z=0 C=0	wt	paste("200 ", mu, "M")	resoA002.nd2	30	0	0	0
7280	#7280wt-bcx-25x2x-200um-65v60v-30p-resoA002.nd2 - Z=0 C=0	wt	paste("200 ", mu, "M")	resoA002.nd2	31	0	0	0
7280	#7280wt-bcx-25x2x-200um-65v60v-30p-resoA002.nd2 - Z=0 C=0	wt	paste("200 ", mu, "M")	resoA002.nd2	32	0	0	0
7280	#7280wt-bcx-25x2x-200um-65v60v-30p-resoA002.nd2 - Z=0 C=0	wt	paste("200 ", mu, "M")	resoA002.nd2	33	0	0	0
7280	#7280wt-bcx-25x2x-200um-65v60v-30p-resoA002.nd2 - Z=0 C=0	wt	paste("200 ", mu, "M")	resoA002.nd2	34	4.15096	43	12
7280	#7280wt-bcx-25x2x-200um-65v60v-30p-resoA002.nd2 - Z=0 C=0	wt	paste("200 ", mu, "M")	resoA002.nd2	35	0	0	0
7280	#7280wt-bcx-25x2x-200um-65v60v-30p-resoA002.nd2 - Z=0 C=0	wt	paste("200 ", mu, "M")	resoA002.nd2	36	0	0	0
7280	#7280wt-bcx-25x2x-200um-65v60v-30p-resoA002.nd2 - Z=0 C=0	wt	paste("200 ", mu, "M")	resoA002.nd2	37	0	0	0
7280	#7280wt-bcx-25x2x-200um-65v60v-30p-resoA002.nd2 - Z=0 C=0	wt	paste("200 ", mu, "M")	resoA002.nd2	38	0	0	0
7280	#7280wt-bcx-25x2x-200um-65v60v-30p-resoA002.nd2 - Z=0 C=0	wt	paste("200 ", mu, "M")	resoA002.nd2	39	0	0	0
7280	#7280wt-bcx-25x2x-200um-65v60v-30p-resoA002.nd2 - Z=0 C=0	wt	paste("200 ", mu, "M")	resoA002.nd2	40	0	0	0
7280	#7280wt-bcx-25x2x-250um-65v55v-40p-resoB007.nd2 - Z=0 C=0	wt	paste("250 ", mu, "M")	resoB007.nd2	1	0	0	0
7280	#7280wt-bcx-25x2x-250um-65v55v-40p-resoB007.nd2 - Z=0 C=0	wt	paste("250 ", mu, "M")	resoB007.nd2	2	0.236121	6	1
7280	#7280wt-bcx-25x2x-250um-65v55v-40p-resoB007.nd2 - Z=0 C=0	wt	paste("250 ", mu, "M")	resoB007.nd2	3	0	0	0
7280	#7280wt-bcx-25x2x-250um-65v55v-40p-resoB007.nd2 - Z=0 C=0	wt	paste("250 ", mu, "M")	resoB007.nd2	4	0	0	0
7280	#7280wt-bcx-25x2x-250um-65v55v-40p-resoB007.nd2 - Z=0 C=0	wt	paste("250 ", mu, "M")	resoB007.nd2	5	0	0	0
7280	#7280wt-bcx-25x2x-250um-65v55v-40p-resoB007.nd2 - Z=0 C=0	wt	paste("250 ", mu, "M")	resoB007.nd2	6	0	0	0
7280	#7280wt-bcx-25x2x-250um-65v55v-40p-resoB007.nd2 - Z=0 C=0	wt	paste("250 ", mu, "M")	resoB007.nd2	7	0	0	0
7280	#7280wt-bcx-25x2x-250um-65v55v-40p-resoB007.nd2 - Z=0 C=0	wt	paste("250 ", mu, "M")	resoB007.nd2	8	0	0	0
7280	#7280wt-bcx-25x2x-250um-65v55v-40p-resoB007.nd2 - Z=0 C=0	wt	paste("250 ", mu, "M")	resoB007.nd2	9	0.00901581	1	1
7280	#7280wt-bcx-25x2x-250um-65v55v-40p-resoB007.nd2 - Z=0 C=0	wt	paste("250 ", mu, "M")	resoB007.nd2	10	0	0	0
7280	#7280wt-bcx-25x2x-250um-65v55v-40p-resoB007.nd2 - Z=0 C=0	wt	paste("250 ", mu, "M")	resoB007.nd2	11	0.00246241	1	1
7280	#7280wt-bcx-25x2x-250um-65v55v-40p-resoB007.nd2 - Z=0 C=0	wt	paste("250 ", mu, "M")	resoB007.nd2	12	0	0	0
7280	#7280wt-bcx-25x2x-250um-65v55v-40p-resoB007.nd2 - Z=0 C=0	wt	paste("250 ", mu, "M")	resoB007.nd2	13	0	0	0
7280	#7280wt-bcx-25x2x-250um-65v55v-40p-resoB007.nd2 - Z=0 C=0	wt	paste("250 ", mu, "M")	resoB007.nd2	14	9.31714	50	9
7280	#7280wt-bcx-25x2x-250um-65v55v-40p-resoB007.nd2 - Z=0 C=0	wt	paste("250 ", mu, "M")	resoB007.nd2	15	3.09738	31	8
7280	#7280wt-bcx-25x2x-250um-65v55v-40p-resoB007.nd2 - Z=0 C=0	wt	paste("250 ", mu, "M")	resoB007.nd2	16	19.5289	29	3
7280	#7280wt-bcx-25x2x-250um-65v55v-40p-resoB007.nd2 - Z=0 C=0	wt	paste("250 ", mu, "M")	resoB007.nd2	17	1.75605	17	4
7280	#7280wt-bcx-25x2x-250um-65v55v-40p-resoB007.nd2 - Z=0 C=0	wt	paste("250 ", mu, "M")	resoB007.nd2	18	2.30351	21	4
7280	#7280wt-bcx-25x2x-250um-65v55v-40p-resoB007.nd2 - Z=0 C=0	wt	paste("250 ", mu, "M")	resoB007.nd2	19	0.504384	10	3
7280	#7280wt-bcx-25x2x-250um-65v55v-40p-resoB007.nd2 - Z=0 C=0	wt	paste("250 ", mu, "M")	resoB007.nd2	20	0	0	0
7280	#7280wt-bcx-25x2x-250um-65v55v-40p-resoB007.nd2 - Z=0 C=0	wt	paste("250 ", mu, "M")	resoB007.nd2	21	18.6902	58	8
7280	#7280wt-bcx-25x2x-250um-65v55v-40p-resoB007.nd2 - Z=0 C=0	wt	paste("250 ", mu, "M")	resoB007.nd2	22	0	0	0
7280	#7280wt-bcx-25x2x-250um-65v55v-40p-resoB007.nd2 - Z=0 C=0	wt	paste("250 ", mu, "M")	resoB007.nd2	23	2.63169	16	2
7280	#7280wt-bcx-25x2x-250um-65v55v-40p-resoB007.nd2 - Z=0 C=0	wt	paste("250 ", mu, "M")	resoB007.nd2	24	0	0	0
7280	#7280wt-bcx-25x2x-250um-65v55v-40p-resoB007.nd2 - Z=0 C=0	wt	paste("250 ", mu, "M")	resoB007.nd2	25	3.96826	26	6
7280	#7280wt-bcx-25x2x-250um-65v55v-40p-resoB007.nd2 - Z=0 C=0	wt	paste("250 ", mu, "M")	resoB007.nd2	26	0	0	0
7280	#7280wt-bcx-25x2x-250um-65v55v-40p-resoB007.nd2 - Z=0 C=0	wt	paste("250 ", mu, "M")	resoB007.nd2	27	0	0	0
7280	#7280wt-bcx-25x2x-250um-65v55v-40p-resoB007.nd2 - Z=0 C=0	wt	paste("250 ", mu, "M")	resoB007.nd2	28	0	0	0
7280	#7280wt-bcx-25x2x-250um-65v55v-40p-resoB007.nd2 - Z=0 C=0	wt	paste("250 ", mu, "M")	resoB007.nd2	29	7.48043	38	8
7280	#7280wt-bcx-25x2x-250um-65v55v-40p-resoB007.nd2 - Z=0 C=0	wt	paste("250 ", mu, "M")	resoB007.nd2	30	0	0	0
7280	#7280wt-bcx-25x2x-250um-65v55v-40p-resoB007.nd2 - Z=0 C=0	wt	paste("250 ", mu, "M")	resoB007.nd2	31	7.99736	34	5
7280	#7280wt-bcx-25x2x-250um-65v55v-40p-resoB007.nd2 - Z=0 C=0	wt	paste("250 ", mu, "M")	resoB007.nd2	32	0	0	0
7280	#7280wt-bcx-25x2x-250um-65v55v-40p-resoB007.nd2 - Z=0 C=0	wt	paste("250 ", mu, "M")	resoB007.nd2	33	0	0	0
7280	#7280wt-bcx-25x2x-250um-65v55v-40p-resoB007.nd2 - Z=0 C=0	wt	paste("250 ", mu, "M")	resoB007.nd2	34	6.27817	17	1
7280	#7280wt-bcx-25x2x-250um-65v55v-40p-resoB007.nd2 - Z=0 C=0	wt	paste("250 ", mu, "M")	resoB007.nd2	35	3.49094	20	3
7280	#7280wt-bcx-25x2x-250um-65v55v-40p-resoB007.nd2 - Z=0 C=0	wt	paste("250 ", mu, "M")	resoB007.nd2	36	0.604435	11	4
7280	#7280wt-bcx-25x2x-250um-65v55v-40p-resoB007.nd2 - Z=0 C=0	wt	paste("250 ", mu, "M")	resoB007.nd2	37	0	0	0
7280	#7280wt-bcx-25x2x-250um-65v55v-40p-resoB007.nd2 - Z=0 C=0	wt	paste("250 ", mu, "M")	resoB007.nd2	38	2.63223	19	2
7280	#7280wt-bcx-25x2x-250um-65v55v-40p-resoB007.nd2 - Z=0 C=0	wt	paste("250 ", mu, "M")	resoB007.nd2	39	2.07547	21	4
7280	#7280wt-bcx-25x2x-250um-65v55v-40p-resoB007.nd2 - Z=0 C=0	wt	paste("250 ", mu, "M")	resoB007.nd2	40	3.24644	14	2
7280	#7280wt-bcx-25x2x-250um-65v70v-35p-resoA003.nd2 - Z=0 C=0	wt	paste("250 ", mu, "M")	resoA003.nd2	1	0.0186948	2	1
7280	#7280wt-bcx-25x2x-250um-65v70v-35p-resoA003.nd2 - Z=0 C=0	wt	paste("250 ", mu, "M")	resoA003.nd2	2	4.10797	24	5
7280	#7280wt-bcx-25x2x-250um-65v70v-35p-resoA003.nd2 - Z=0 C=0	wt	paste("250 ", mu, "M")	resoA003.nd2	3	0	0	0
7280	#7280wt-bcx-25x2x-250um-65v70v-35p-resoA003.nd2 - Z=0 C=0	wt	paste("250 ", mu, "M")	resoA003.nd2	4	0	0	0
7280	#7280wt-bcx-25x2x-250um-65v70v-35p-resoA003.nd2 - Z=0 C=0	wt	paste("250 ", mu, "M")	resoA003.nd2	5	0	0	0
7280	#7280wt-bcx-25x2x-250um-65v70v-35p-resoA003.nd2 - Z=0 C=0	wt	paste("250 ", mu, "M")	resoA003.nd2	6	0	0	0
7280	#7280wt-bcx-25x2x-250um-65v70v-35p-resoA003.nd2 - Z=0 C=0	wt	paste("250 ", mu, "M")	resoA003.nd2	7	0	0	0
7280	#7280wt-bcx-25x2x-250um-65v70v-35p-resoA003.nd2 - Z=0 C=0	wt	paste("250 ", mu, "M")	resoA003.nd2	8	0	0	0
7280	#7280wt-bcx-25x2x-250um-65v70v-35p-resoA003.nd2 - Z=0 C=0	wt	paste("250 ", mu, "M")	resoA003.nd2	9	1.34918	11	2
7280	#7280wt-bcx-25x2x-250um-65v70v-35p-resoA003.nd2 - Z=0 C=0	wt	paste("250 ", mu, "M")	resoA003.nd2	10	0	0	0
7280	#7280wt-bcx-25x2x-250um-65v70v-35p-resoA003.nd2 - Z=0 C=0	wt	paste("250 ", mu, "M")	resoA003.nd2	11	3.46531	21	4
7280	#7280wt-bcx-25x2x-250um-65v70v-35p-resoA003.nd2 - Z=0 C=0	wt	paste("250 ", mu, "M")	resoA003.nd2	12	0	0	0
7280	#7280wt-bcx-25x2x-250um-65v70v-35p-resoA003.nd2 - Z=0 C=0	wt	paste("250 ", mu, "M")	resoA003.nd2	13	0	0	0
7280	#7280wt-bcx-25x2x-250um-65v70v-35p-resoA003.nd2 - Z=0 C=0	wt	paste("250 ", mu, "M")	resoA003.nd2	14	0	0	0
7280	#7280wt-bcx-25x2x-250um-65v70v-35p-resoA003.nd2 - Z=0 C=0	wt	paste("250 ", mu, "M")	resoA003.nd2	15	0.287444	8	2
7280	#7280wt-bcx-25x2x-250um-65v70v-35p-resoA003.nd2 - Z=0 C=0	wt	paste("250 ", mu, "M")	resoA003.nd2	16	2.82091	26	4
7280	#7280wt-bcx-25x2x-250um-65v70v-35p-resoA003.nd2 - Z=0 C=0	wt	paste("250 ", mu, "M")	resoA003.nd2	17	0.112499	3	1
7280	#7280wt-bcx-25x2x-250um-65v70v-35p-resoA003.nd2 - Z=0 C=0	wt	paste("250 ", mu, "M")	resoA003.nd2	18	0.70104	11	3
7280	#7280wt-bcx-25x2x-250um-65v70v-35p-resoA003.nd2 - Z=0 C=0	wt	paste("250 ", mu, "M")	resoA003.nd2	19	0.259274	6	2
7280	#7280wt-bcx-25x2x-250um-65v70v-35p-resoA003.nd2 - Z=0 C=0	wt	paste("250 ", mu, "M")	resoA003.nd2	20	0	0	0
7280	#7280wt-bcx-25x2x-250um-65v70v-35p-resoA003.nd2 - Z=0 C=0	wt	paste("250 ", mu, "M")	resoA003.nd2	21	0	0	0
7280	#7280wt-bcx-25x2x-250um-65v70v-35p-resoA003.nd2 - Z=0 C=0	wt	paste("250 ", mu, "M")	resoA003.nd2	22	0	0	0
7280	#7280wt-bcx-25x2x-250um-65v70v-35p-resoA003.nd2 - Z=0 C=0	wt	paste("250 ", mu, "M")	resoA003.nd2	23	0	0	0
7280	#7280wt-bcx-25x2x-250um-65v70v-35p-resoA003.nd2 - Z=0 C=0	wt	paste("250 ", mu, "M")	resoA003.nd2	24	0	0	0
7280	#7280wt-bcx-25x2x-250um-65v70v-35p-resoA003.nd2 - Z=0 C=0	wt	paste("250 ", mu, "M")	resoA003.nd2	25	0	0	0
7280	#7280wt-bcx-25x2x-250um-65v70v-35p-resoA003.nd2 - Z=0 C=0	wt	paste("250 ", mu, "M")	resoA003.nd2	26	0.0521177	3	1
7280	#7280wt-bcx-25x2x-250um-65v70v-35p-resoA003.nd2 - Z=0 C=0	wt	paste("250 ", mu, "M")	resoA003.nd2	27	0	0	0
7280	#7280wt-bcx-25x2x-250um-65v70v-35p-resoA003.nd2 - Z=0 C=0	wt	paste("250 ", mu, "M")	resoA003.nd2	28	0	0	0
7280	#7280wt-bcx-25x2x-250um-65v70v-35p-resoA003.nd2 - Z=0 C=0	wt	paste("250 ", mu, "M")	resoA003.nd2	29	0	0	0
7280	#7280wt-bcx-25x2x-250um-65v70v-35p-resoA003.nd2 - Z=0 C=0	wt	paste("250 ", mu, "M")	resoA003.nd2	30	0	0	0
7280	#7280wt-bcx-25x2x-250um-65v70v-35p-resoA003.nd2 - Z=0 C=0	wt	paste("250 ", mu, "M")	resoA003.nd2	31	0.211138	5	1
7280	#7280wt-bcx-25x2x-250um-65v70v-35p-resoA003.nd2 - Z=0 C=0	wt	paste("250 ", mu, "M")	resoA003.nd2	32	1.2335	16	4
7280	#7280wt-bcx-25x2x-250um-65v70v-35p-resoA003.nd2 - Z=0 C=0	wt	paste("250 ", mu, "M")	resoA003.nd2	33	0	0	0
7280	#7280wt-bcx-25x2x-250um-65v70v-35p-resoA003.nd2 - Z=0 C=0	wt	paste("250 ", mu, "M")	resoA003.nd2	34	0	0	0
7280	#7280wt-bcx-25x2x-250um-65v70v-35p-resoA003.nd2 - Z=0 C=0	wt	paste("250 ", mu, "M")	resoA003.nd2	35	0	0	0
7280	#7280wt-bcx-25x2x-250um-65v70v-35p-resoA003.nd2 - Z=0 C=0	wt	paste("250 ", mu, "M")	resoA003.nd2	36	0	0	0
7280	#7280wt-bcx-25x2x-250um-65v70v-35p-resoA003.nd2 - Z=0 C=0	wt	paste("250 ", mu, "M")	resoA003.nd2	37	7.05815	43	6
7280	#7280wt-bcx-25x2x-250um-65v70v-35p-resoA003.nd2 - Z=0 C=0	wt	paste("250 ", mu, "M")	resoA003.nd2	38	0	0	0
7280	#7280wt-bcx-25x2x-250um-65v70v-35p-resoA003.nd2 - Z=0 C=0	wt	paste("250 ", mu, "M")	resoA003.nd2	39	0.778568	8	1
7280	#7280wt-bcx-25x2x-250um-65v70v-35p-resoA003.nd2 - Z=0 C=0	wt	paste("250 ", mu, "M")	resoA003.nd2	40	0	0	0
7281	#7281a2c-bcx-25x2x-200um-65v60v-30p-resoD015.nd2 - Z=0 C=0	a2	paste("200 ", mu, "M")	resoD015.nd2	1	0	0	0
7281	#7281a2c-bcx-25x2x-200um-65v60v-30p-resoD015.nd2 - Z=0 C=0	a2	paste("200 ", mu, "M")	resoD015.nd2	2	0	0	0
7281	#7281a2c-bcx-25x2x-200um-65v60v-30p-resoD015.nd2 - Z=0 C=0	a2	paste("200 ", mu, "M")	resoD015.nd2	3	0	0	0
7281	#7281a2c-bcx-25x2x-200um-65v60v-30p-resoD015.nd2 - Z=0 C=0	a2	paste("200 ", mu, "M")	resoD015.nd2	4	1.40939	10	1
7281	#7281a2c-bcx-25x2x-200um-65v60v-30p-resoD015.nd2 - Z=0 C=0	a2	paste("200 ", mu, "M")	resoD015.nd2	5	0.0919396	9	3
7281	#7281a2c-bcx-25x2x-200um-65v60v-30p-resoD015.nd2 - Z=0 C=0	a2	paste("200 ", mu, "M")	resoD015.nd2	6	3.10651	26	5
7281	#7281a2c-bcx-25x2x-200um-65v60v-30p-resoD015.nd2 - Z=0 C=0	a2	paste("200 ", mu, "M")	resoD015.nd2	7	0	0	0
7281	#7281a2c-bcx-25x2x-200um-65v60v-30p-resoD015.nd2 - Z=0 C=0	a2	paste("200 ", mu, "M")	resoD015.nd2	8	0	0	0
7281	#7281a2c-bcx-25x2x-200um-65v60v-30p-resoD015.nd2 - Z=0 C=0	a2	paste("200 ", mu, "M")	resoD015.nd2	9	0	0	0
7281	#7281a2c-bcx-25x2x-200um-65v60v-30p-resoD015.nd2 - Z=0 C=0	a2	paste("200 ", mu, "M")	resoD015.nd2	10	0	0	0
7281	#7281a2c-bcx-25x2x-200um-65v60v-30p-resoD015.nd2 - Z=0 C=0	a2	paste("200 ", mu, "M")	resoD015.nd2	11	0	0	0
7281	#7281a2c-bcx-25x2x-200um-65v60v-30p-resoD015.nd2 - Z=0 C=0	a2	paste("200 ", mu, "M")	resoD015.nd2	12	0	0	0
7281	#7281a2c-bcx-25x2x-200um-65v60v-30p-resoD015.nd2 - Z=0 C=0	a2	paste("200 ", mu, "M")	resoD015.nd2	13	0	0	0
7281	#7281a2c-bcx-25x2x-200um-65v60v-30p-resoD015.nd2 - Z=0 C=0	a2	paste("200 ", mu, "M")	resoD015.nd2	14	0	0	0
7281	#7281a2c-bcx-25x2x-200um-65v60v-30p-resoD015.nd2 - Z=0 C=0	a2	paste("200 ", mu, "M")	resoD015.nd2	15	0	0	0
7281	#7281a2c-bcx-25x2x-200um-65v60v-30p-resoD015.nd2 - Z=0 C=0	a2	paste("200 ", mu, "M")	resoD015.nd2	16	0	0	0
7281	#7281a2c-bcx-25x2x-200um-65v60v-30p-resoD015.nd2 - Z=0 C=0	a2	paste("200 ", mu, "M")	resoD015.nd2	17	0	0	0
7281	#7281a2c-bcx-25x2x-200um-65v60v-30p-resoD015.nd2 - Z=0 C=0	a2	paste("200 ", mu, "M")	resoD015.nd2	18	0	0	0
7281	#7281a2c-bcx-25x2x-200um-65v60v-30p-resoD015.nd2 - Z=0 C=0	a2	paste("200 ", mu, "M")	resoD015.nd2	19	0	0	0
7281	#7281a2c-bcx-25x2x-200um-65v60v-30p-resoD015.nd2 - Z=0 C=0	a2	paste("200 ", mu, "M")	resoD015.nd2	20	0	0	0
7281	#7281a2c-bcx-25x2x-200um-65v60v-30p-resoD015.nd2 - Z=0 C=0	a2	paste("200 ", mu, "M")	resoD015.nd2	21	0	0	0
7281	#7281a2c-bcx-25x2x-200um-65v60v-30p-resoD015.nd2 - Z=0 C=0	a2	paste("200 ", mu, "M")	resoD015.nd2	22	0	0	0
7281	#7281a2c-bcx-25x2x-200um-65v60v-30p-resoD015.nd2 - Z=0 C=0	a2	paste("200 ", mu, "M")	resoD015.nd2	23	0	0	0
7281	#7281a2c-bcx-25x2x-200um-65v60v-30p-resoD015.nd2 - Z=0 C=0	a2	paste("200 ", mu, "M")	resoD015.nd2	24	0	0	0
7281	#7281a2c-bcx-25x2x-200um-65v60v-30p-resoD015.nd2 - Z=0 C=0	a2	paste("200 ", mu, "M")	resoD015.nd2	25	0	0	0
7281	#7281a2c-bcx-25x2x-200um-65v60v-30p-resoD015.nd2 - Z=0 C=0	a2	paste("200 ", mu, "M")	resoD015.nd2	26	0	0	0
7281	#7281a2c-bcx-25x2x-200um-65v60v-30p-resoD015.nd2 - Z=0 C=0	a2	paste("200 ", mu, "M")	resoD015.nd2	27	0	0	0
7281	#7281a2c-bcx-25x2x-200um-65v60v-30p-resoD015.nd2 - Z=0 C=0	a2	paste("200 ", mu, "M")	resoD015.nd2	28	0	0	0
7281	#7281a2c-bcx-25x2x-200um-65v60v-30p-resoD015.nd2 - Z=0 C=0	a2	paste("200 ", mu, "M")	resoD015.nd2	29	0.582656	6	1
7281	#7281a2c-bcx-25x2x-200um-65v60v-30p-resoD015.nd2 - Z=0 C=0	a2	paste("200 ", mu, "M")	resoD015.nd2	30	0	0	0
7281	#7281a2c-bcx-25x2x-200um-65v60v-30p-resoD015.nd2 - Z=0 C=0	a2	paste("200 ", mu, "M")	resoD015.nd2	31	0	0	0
7281	#7281a2c-bcx-25x2x-200um-65v60v-30p-resoD015.nd2 - Z=0 C=0	a2	paste("200 ", mu, "M")	resoD015.nd2	32	0.109932	5	1
7281	#7281a2c-bcx-25x2x-200um-65v60v-30p-resoD015.nd2 - Z=0 C=0	a2	paste("200 ", mu, "M")	resoD015.nd2	33	0	0	0
7281	#7281a2c-bcx-25x2x-200um-65v60v-30p-resoD015.nd2 - Z=0 C=0	a2	paste("200 ", mu, "M")	resoD015.nd2	34	0	0	0
7281	#7281a2c-bcx-25x2x-200um-65v60v-30p-resoD015.nd2 - Z=0 C=0	a2	paste("200 ", mu, "M")	resoD015.nd2	35	0	0	0
7281	#7281a2c-bcx-25x2x-200um-65v60v-30p-resoD015.nd2 - Z=0 C=0	a2	paste("200 ", mu, "M")	resoD015.nd2	36	0	0	0
7281	#7281a2c-bcx-25x2x-200um-65v60v-30p-resoD015.nd2 - Z=0 C=0	a2	paste("200 ", mu, "M")	resoD015.nd2	37	0	0	0
7281	#7281a2c-bcx-25x2x-200um-65v60v-30p-resoD015.nd2 - Z=0 C=0	a2	paste("200 ", mu, "M")	resoD015.nd2	38	0	0	0
7281	#7281a2c-bcx-25x2x-200um-65v60v-30p-resoD015.nd2 - Z=0 C=0	a2	paste("200 ", mu, "M")	resoD015.nd2	39	0	0	0
7281	#7281a2c-bcx-25x2x-200um-65v60v-30p-resoD015.nd2 - Z=0 C=0	a2	paste("200 ", mu, "M")	resoD015.nd2	40	0	0	0
7281	#7281a2c-bcx-25x2x-200um-70v60v-30p-resoE019.nd2 - Z=0 C=0	a2	paste("200 ", mu, "M")	resoE019.nd2	1	0	0	0
7281	#7281a2c-bcx-25x2x-200um-70v60v-30p-resoE019.nd2 - Z=0 C=0	a2	paste("200 ", mu, "M")	resoE019.nd2	2	0	0	0
7281	#7281a2c-bcx-25x2x-200um-70v60v-30p-resoE019.nd2 - Z=0 C=0	a2	paste("200 ", mu, "M")	resoE019.nd2	3	1.43828	17	2
7281	#7281a2c-bcx-25x2x-200um-70v60v-30p-resoE019.nd2 - Z=0 C=0	a2	paste("200 ", mu, "M")	resoE019.nd2	4	0	0	0
7281	#7281a2c-bcx-25x2x-200um-70v60v-30p-resoE019.nd2 - Z=0 C=0	a2	paste("200 ", mu, "M")	resoE019.nd2	5	0	0	0
7281	#7281a2c-bcx-25x2x-200um-70v60v-30p-resoE019.nd2 - Z=0 C=0	a2	paste("200 ", mu, "M")	resoE019.nd2	6	0	0	0
7281	#7281a2c-bcx-25x2x-200um-70v60v-30p-resoE019.nd2 - Z=0 C=0	a2	paste("200 ", mu, "M")	resoE019.nd2	7	1.05489	7	1
7281	#7281a2c-bcx-25x2x-200um-70v60v-30p-resoE019.nd2 - Z=0 C=0	a2	paste("200 ", mu, "M")	resoE019.nd2	8	0	0	0
7281	#7281a2c-bcx-25x2x-200um-70v60v-30p-resoE019.nd2 - Z=0 C=0	a2	paste("200 ", mu, "M")	resoE019.nd2	9	0	0	0
7281	#7281a2c-bcx-25x2x-200um-70v60v-30p-resoE019.nd2 - Z=0 C=0	a2	paste("200 ", mu, "M")	resoE019.nd2	10	0	0	0
7281	#7281a2c-bcx-25x2x-200um-70v60v-30p-resoE019.nd2 - Z=0 C=0	a2	paste("200 ", mu, "M")	resoE019.nd2	11	0	0	0
7281	#7281a2c-bcx-25x2x-200um-70v60v-30p-resoE019.nd2 - Z=0 C=0	a2	paste("200 ", mu, "M")	resoE019.nd2	12	0	0	0
7281	#7281a2c-bcx-25x2x-200um-70v60v-30p-resoE019.nd2 - Z=0 C=0	a2	paste("200 ", mu, "M")	resoE019.nd2	13	0.967342	8	1
7281	#7281a2c-bcx-25x2x-200um-70v60v-30p-resoE019.nd2 - Z=0 C=0	a2	paste("200 ", mu, "M")	resoE019.nd2	14	0	0	0
7281	#7281a2c-bcx-25x2x-200um-70v60v-30p-resoE019.nd2 - Z=0 C=0	a2	paste("200 ", mu, "M")	resoE019.nd2	15	0	0	0
7281	#7281a2c-bcx-25x2x-200um-70v60v-30p-resoE019.nd2 - Z=0 C=0	a2	paste("200 ", mu, "M")	resoE019.nd2	16	0	0	0
7281	#7281a2c-bcx-25x2x-200um-70v60v-30p-resoE019.nd2 - Z=0 C=0	a2	paste("200 ", mu, "M")	resoE019.nd2	17	0.00325644	1	1
7281	#7281a2c-bcx-25x2x-200um-70v60v-30p-resoE019.nd2 - Z=0 C=0	a2	paste("200 ", mu, "M")	resoE019.nd2	18	0	0	0
7281	#7281a2c-bcx-25x2x-200um-70v60v-30p-resoE019.nd2 - Z=0 C=0	a2	paste("200 ", mu, "M")	resoE019.nd2	19	0	0	0
7281	#7281a2c-bcx-25x2x-200um-70v60v-30p-resoE019.nd2 - Z=0 C=0	a2	paste("200 ", mu, "M")	resoE019.nd2	20	0	0	0
7281	#7281a2c-bcx-25x2x-200um-70v60v-30p-resoE019.nd2 - Z=0 C=0	a2	paste("200 ", mu, "M")	resoE019.nd2	21	0.246737	8	3
7281	#7281a2c-bcx-25x2x-200um-70v60v-30p-resoE019.nd2 - Z=0 C=0	a2	paste("200 ", mu, "M")	resoE019.nd2	22	0	0	0
7281	#7281a2c-bcx-25x2x-200um-70v60v-30p-resoE019.nd2 - Z=0 C=0	a2	paste("200 ", mu, "M")	resoE019.nd2	23	0	0	0
7281	#7281a2c-bcx-25x2x-200um-70v60v-30p-resoE019.nd2 - Z=0 C=0	a2	paste("200 ", mu, "M")	resoE019.nd2	24	0	0	0
7281	#7281a2c-bcx-25x2x-200um-70v60v-30p-resoE019.nd2 - Z=0 C=0	a2	paste("200 ", mu, "M")	resoE019.nd2	25	0	0	0
7281	#7281a2c-bcx-25x2x-200um-70v60v-30p-resoE019.nd2 - Z=0 C=0	a2	paste("200 ", mu, "M")	resoE019.nd2	26	0	0	0
7281	#7281a2c-bcx-25x2x-200um-70v60v-30p-resoE019.nd2 - Z=0 C=0	a2	paste("200 ", mu, "M")	resoE019.nd2	27	0	0	0
7281	#7281a2c-bcx-25x2x-200um-70v60v-30p-resoE019.nd2 - Z=0 C=0	a2	paste("200 ", mu, "M")	resoE019.nd2	28	0	0	0
7281	#7281a2c-bcx-25x2x-200um-70v60v-30p-resoE019.nd2 - Z=0 C=0	a2	paste("200 ", mu, "M")	resoE019.nd2	29	0	0	0
7281	#7281a2c-bcx-25x2x-200um-70v60v-30p-resoE019.nd2 - Z=0 C=0	a2	paste("200 ", mu, "M")	resoE019.nd2	30	4.74675	26	3
7281	#7281a2c-bcx-25x2x-200um-70v60v-30p-resoE019.nd2 - Z=0 C=0	a2	paste("200 ", mu, "M")	resoE019.nd2	31	0	0	0
7281	#7281a2c-bcx-25x2x-200um-70v60v-30p-resoE019.nd2 - Z=0 C=0	a2	paste("200 ", mu, "M")	resoE019.nd2	32	0	0	0
7281	#7281a2c-bcx-25x2x-200um-70v60v-30p-resoE019.nd2 - Z=0 C=0	a2	paste("200 ", mu, "M")	resoE019.nd2	33	0	0	0
7281	#7281a2c-bcx-25x2x-200um-70v60v-30p-resoE019.nd2 - Z=0 C=0	a2	paste("200 ", mu, "M")	resoE019.nd2	34	0.108203	6	2
7281	#7281a2c-bcx-25x2x-200um-70v60v-30p-resoE019.nd2 - Z=0 C=0	a2	paste("200 ", mu, "M")	resoE019.nd2	35	0	0	0
7281	#7281a2c-bcx-25x2x-200um-70v60v-30p-resoE019.nd2 - Z=0 C=0	a2	paste("200 ", mu, "M")	resoE019.nd2	36	0	0	0
7281	#7281a2c-bcx-25x2x-200um-70v60v-30p-resoE019.nd2 - Z=0 C=0	a2	paste("200 ", mu, "M")	resoE019.nd2	37	0.012102	1	1
7281	#7281a2c-bcx-25x2x-200um-70v60v-30p-resoE019.nd2 - Z=0 C=0	a2	paste("200 ", mu, "M")	resoE019.nd2	38	0	0	0
7281	#7281a2c-bcx-25x2x-200um-70v60v-30p-resoE019.nd2 - Z=0 C=0	a2	paste("200 ", mu, "M")	resoE019.nd2	39	0	0	0
7281	#7281a2c-bcx-25x2x-200um-70v60v-30p-resoE019.nd2 - Z=0 C=0	a2	paste("200 ", mu, "M")	resoE019.nd2	40	0.0741359	3	1
7281	#7281a2c-bcx-25x2x-250um-70v60v-40p-resoD016.nd2 - Z=0 C=0	a2	paste("250 ", mu, "M")	resoD016.nd2	1	0	0	0
7281	#7281a2c-bcx-25x2x-250um-70v60v-40p-resoD016.nd2 - Z=0 C=0	a2	paste("250 ", mu, "M")	resoD016.nd2	2	0.548936	15	3
7281	#7281a2c-bcx-25x2x-250um-70v60v-40p-resoD016.nd2 - Z=0 C=0	a2	paste("250 ", mu, "M")	resoD016.nd2	3	0.0200013	4	2
7281	#7281a2c-bcx-25x2x-250um-70v60v-40p-resoD016.nd2 - Z=0 C=0	a2	paste("250 ", mu, "M")	resoD016.nd2	4	0	0	0
7281	#7281a2c-bcx-25x2x-250um-70v60v-40p-resoD016.nd2 - Z=0 C=0	a2	paste("250 ", mu, "M")	resoD016.nd2	5	0	0	0
7281	#7281a2c-bcx-25x2x-250um-70v60v-40p-resoD016.nd2 - Z=0 C=0	a2	paste("250 ", mu, "M")	resoD016.nd2	6	0	0	0
7281	#7281a2c-bcx-25x2x-250um-70v60v-40p-resoD016.nd2 - Z=0 C=0	a2	paste("250 ", mu, "M")	resoD016.nd2	7	0	0	0
7281	#7281a2c-bcx-25x2x-250um-70v60v-40p-resoD016.nd2 - Z=0 C=0	a2	paste("250 ", mu, "M")	resoD016.nd2	8	0	0	0
7281	#7281a2c-bcx-25x2x-250um-70v60v-40p-resoD016.nd2 - Z=0 C=0	a2	paste("250 ", mu, "M")	resoD016.nd2	9	0.0556265	7	2
7281	#7281a2c-bcx-25x2x-250um-70v60v-40p-resoD016.nd2 - Z=0 C=0	a2	paste("250 ", mu, "M")	resoD016.nd2	10	0.00501818	1	1
7281	#7281a2c-bcx-25x2x-250um-70v60v-40p-resoD016.nd2 - Z=0 C=0	a2	paste("250 ", mu, "M")	resoD016.nd2	11	0	0	0
7281	#7281a2c-bcx-25x2x-250um-70v60v-40p-resoD016.nd2 - Z=0 C=0	a2	paste("250 ", mu, "M")	resoD016.nd2	12	0	0	0
7281	#7281a2c-bcx-25x2x-250um-70v60v-40p-resoD016.nd2 - Z=0 C=0	a2	paste("250 ", mu, "M")	resoD016.nd2	13	0	0	0
7281	#7281a2c-bcx-25x2x-250um-70v60v-40p-resoD016.nd2 - Z=0 C=0	a2	paste("250 ", mu, "M")	resoD016.nd2	14	0	0	0
7281	#7281a2c-bcx-25x2x-250um-70v60v-40p-resoD016.nd2 - Z=0 C=0	a2	paste("250 ", mu, "M")	resoD016.nd2	15	0	0	0
7281	#7281a2c-bcx-25x2x-250um-70v60v-40p-resoD016.nd2 - Z=0 C=0	a2	paste("250 ", mu, "M")	resoD016.nd2	16	0	0	0
7281	#7281a2c-bcx-25x2x-250um-70v60v-40p-resoD016.nd2 - Z=0 C=0	a2	paste("250 ", mu, "M")	resoD016.nd2	17	0	0	0
7281	#7281a2c-bcx-25x2x-250um-70v60v-40p-resoD016.nd2 - Z=0 C=0	a2	paste("250 ", mu, "M")	resoD016.nd2	18	0	0	0
7281	#7281a2c-bcx-25x2x-250um-70v60v-40p-resoD016.nd2 - Z=0 C=0	a2	paste("250 ", mu, "M")	resoD016.nd2	19	0.84941	12	4
7281	#7281a2c-bcx-25x2x-250um-70v60v-40p-resoD016.nd2 - Z=0 C=0	a2	paste("250 ", mu, "M")	resoD016.nd2	20	0	0	0
7281	#7281a2c-bcx-25x2x-250um-70v60v-40p-resoD016.nd2 - Z=0 C=0	a2	paste("250 ", mu, "M")	resoD016.nd2	21	0	0	0
7281	#7281a2c-bcx-25x2x-250um-70v60v-40p-resoD016.nd2 - Z=0 C=0	a2	paste("250 ", mu, "M")	resoD016.nd2	22	0	0	0
7281	#7281a2c-bcx-25x2x-250um-70v60v-40p-resoD016.nd2 - Z=0 C=0	a2	paste("250 ", mu, "M")	resoD016.nd2	23	0.0533818	3	2
7281	#7281a2c-bcx-25x2x-250um-70v60v-40p-resoD016.nd2 - Z=0 C=0	a2	paste("250 ", mu, "M")	resoD016.nd2	24	0	0	0
7281	#7281a2c-bcx-25x2x-250um-70v60v-40p-resoD016.nd2 - Z=0 C=0	a2	paste("250 ", mu, "M")	resoD016.nd2	25	0	0	0
7281	#7281a2c-bcx-25x2x-250um-70v60v-40p-resoD016.nd2 - Z=0 C=0	a2	paste("250 ", mu, "M")	resoD016.nd2	26	0	0	0
7281	#7281a2c-bcx-25x2x-250um-70v60v-40p-resoD016.nd2 - Z=0 C=0	a2	paste("250 ", mu, "M")	resoD016.nd2	27	0	0	0
7281	#7281a2c-bcx-25x2x-250um-70v60v-40p-resoD016.nd2 - Z=0 C=0	a2	paste("250 ", mu, "M")	resoD016.nd2	28	0	0	0
7281	#7281a2c-bcx-25x2x-250um-70v60v-40p-resoD016.nd2 - Z=0 C=0	a2	paste("250 ", mu, "M")	resoD016.nd2	29	0	0	0
7281	#7281a2c-bcx-25x2x-250um-70v60v-40p-resoD016.nd2 - Z=0 C=0	a2	paste("250 ", mu, "M")	resoD016.nd2	30	0	0	0
7281	#7281a2c-bcx-25x2x-250um-70v60v-40p-resoD016.nd2 - Z=0 C=0	a2	paste("250 ", mu, "M")	resoD016.nd2	31	0	0	0
7281	#7281a2c-bcx-25x2x-250um-70v60v-40p-resoD016.nd2 - Z=0 C=0	a2	paste("250 ", mu, "M")	resoD016.nd2	32	0	0	0
7281	#7281a2c-bcx-25x2x-250um-70v60v-40p-resoD016.nd2 - Z=0 C=0	a2	paste("250 ", mu, "M")	resoD016.nd2	33	0	0	0
7281	#7281a2c-bcx-25x2x-250um-70v60v-40p-resoD016.nd2 - Z=0 C=0	a2	paste("250 ", mu, "M")	resoD016.nd2	34	0	0	0
7281	#7281a2c-bcx-25x2x-250um-70v60v-40p-resoD016.nd2 - Z=0 C=0	a2	paste("250 ", mu, "M")	resoD016.nd2	35	0	0	0
7281	#7281a2c-bcx-25x2x-250um-70v60v-40p-resoD016.nd2 - Z=0 C=0	a2	paste("250 ", mu, "M")	resoD016.nd2	36	0	0	0
7281	#7281a2c-bcx-25x2x-250um-70v60v-40p-resoD016.nd2 - Z=0 C=0	a2	paste("250 ", mu, "M")	resoD016.nd2	37	0	0	0
7281	#7281a2c-bcx-25x2x-250um-70v60v-40p-resoD016.nd2 - Z=0 C=0	a2	paste("250 ", mu, "M")	resoD016.nd2	38	0	0	0
7281	#7281a2c-bcx-25x2x-250um-70v60v-40p-resoD016.nd2 - Z=0 C=0	a2	paste("250 ", mu, "M")	resoD016.nd2	39	0	0	0
7281	#7281a2c-bcx-25x2x-250um-70v60v-40p-resoD016.nd2 - Z=0 C=0	a2	paste("250 ", mu, "M")	resoD016.nd2	40	0	0	0
7281	#7281a2c-bcx-25x2x-250um-70v60v-40p-resoE020.nd2 - Z=0 C=0	a2	paste("250 ", mu, "M")	resoE020.nd2	1	0	0	0
7281	#7281a2c-bcx-25x2x-250um-70v60v-40p-resoE020.nd2 - Z=0 C=0	a2	paste("250 ", mu, "M")	resoE020.nd2	2	0	0	0
7281	#7281a2c-bcx-25x2x-250um-70v60v-40p-resoE020.nd2 - Z=0 C=0	a2	paste("250 ", mu, "M")	resoE020.nd2	3	0.324306	6	2
7281	#7281a2c-bcx-25x2x-250um-70v60v-40p-resoE020.nd2 - Z=0 C=0	a2	paste("250 ", mu, "M")	resoE020.nd2	4	0	0	0
7281	#7281a2c-bcx-25x2x-250um-70v60v-40p-resoE020.nd2 - Z=0 C=0	a2	paste("250 ", mu, "M")	resoE020.nd2	5	0	0	0
7281	#7281a2c-bcx-25x2x-250um-70v60v-40p-resoE020.nd2 - Z=0 C=0	a2	paste("250 ", mu, "M")	resoE020.nd2	6	0	0	0
7281	#7281a2c-bcx-25x2x-250um-70v60v-40p-resoE020.nd2 - Z=0 C=0	a2	paste("250 ", mu, "M")	resoE020.nd2	7	0.480805	9	4
7281	#7281a2c-bcx-25x2x-250um-70v60v-40p-resoE020.nd2 - Z=0 C=0	a2	paste("250 ", mu, "M")	resoE020.nd2	8	0	0	0
7281	#7281a2c-bcx-25x2x-250um-70v60v-40p-resoE020.nd2 - Z=0 C=0	a2	paste("250 ", mu, "M")	resoE020.nd2	9	0	0	0
7281	#7281a2c-bcx-25x2x-250um-70v60v-40p-resoE020.nd2 - Z=0 C=0	a2	paste("250 ", mu, "M")	resoE020.nd2	10	0	0	0
7281	#7281a2c-bcx-25x2x-250um-70v60v-40p-resoE020.nd2 - Z=0 C=0	a2	paste("250 ", mu, "M")	resoE020.nd2	11	0	0	0
7281	#7281a2c-bcx-25x2x-250um-70v60v-40p-resoE020.nd2 - Z=0 C=0	a2	paste("250 ", mu, "M")	resoE020.nd2	12	0.560514	8	2
7281	#7281a2c-bcx-25x2x-250um-70v60v-40p-resoE020.nd2 - Z=0 C=0	a2	paste("250 ", mu, "M")	resoE020.nd2	13	0	0	0
7281	#7281a2c-bcx-25x2x-250um-70v60v-40p-resoE020.nd2 - Z=0 C=0	a2	paste("250 ", mu, "M")	resoE020.nd2	14	0	0	0
7281	#7281a2c-bcx-25x2x-250um-70v60v-40p-resoE020.nd2 - Z=0 C=0	a2	paste("250 ", mu, "M")	resoE020.nd2	15	0	0	0
7281	#7281a2c-bcx-25x2x-250um-70v60v-40p-resoE020.nd2 - Z=0 C=0	a2	paste("250 ", mu, "M")	resoE020.nd2	16	0	0	0
7281	#7281a2c-bcx-25x2x-250um-70v60v-40p-resoE020.nd2 - Z=0 C=0	a2	paste("250 ", mu, "M")	resoE020.nd2	17	0	0	0
7281	#7281a2c-bcx-25x2x-250um-70v60v-40p-resoE020.nd2 - Z=0 C=0	a2	paste("250 ", mu, "M")	resoE020.nd2	18	0	0	0
7281	#7281a2c-bcx-25x2x-250um-70v60v-40p-resoE020.nd2 - Z=0 C=0	a2	paste("250 ", mu, "M")	resoE020.nd2	19	0	0	0
7281	#7281a2c-bcx-25x2x-250um-70v60v-40p-resoE020.nd2 - Z=0 C=0	a2	paste("250 ", mu, "M")	resoE020.nd2	20	0	0	0
7281	#7281a2c-bcx-25x2x-250um-70v60v-40p-resoE020.nd2 - Z=0 C=0	a2	paste("250 ", mu, "M")	resoE020.nd2	21	9.13717	42	7
7281	#7281a2c-bcx-25x2x-250um-70v60v-40p-resoE020.nd2 - Z=0 C=0	a2	paste("250 ", mu, "M")	resoE020.nd2	22	0	0	0
7281	#7281a2c-bcx-25x2x-250um-70v60v-40p-resoE020.nd2 - Z=0 C=0	a2	paste("250 ", mu, "M")	resoE020.nd2	23	0	0	0
7281	#7281a2c-bcx-25x2x-250um-70v60v-40p-resoE020.nd2 - Z=0 C=0	a2	paste("250 ", mu, "M")	resoE020.nd2	24	0	0	0
7281	#7281a2c-bcx-25x2x-250um-70v60v-40p-resoE020.nd2 - Z=0 C=0	a2	paste("250 ", mu, "M")	resoE020.nd2	25	0	0	0
7281	#7281a2c-bcx-25x2x-250um-70v60v-40p-resoE020.nd2 - Z=0 C=0	a2	paste("250 ", mu, "M")	resoE020.nd2	26	0	0	0
7281	#7281a2c-bcx-25x2x-250um-70v60v-40p-resoE020.nd2 - Z=0 C=0	a2	paste("250 ", mu, "M")	resoE020.nd2	27	1.05805	15	4
7281	#7281a2c-bcx-25x2x-250um-70v60v-40p-resoE020.nd2 - Z=0 C=0	a2	paste("250 ", mu, "M")	resoE020.nd2	28	0	0	0
7281	#7281a2c-bcx-25x2x-250um-70v60v-40p-resoE020.nd2 - Z=0 C=0	a2	paste("250 ", mu, "M")	resoE020.nd2	29	0	0	0
7281	#7281a2c-bcx-25x2x-250um-70v60v-40p-resoE020.nd2 - Z=0 C=0	a2	paste("250 ", mu, "M")	resoE020.nd2	30	0	0	0
7281	#7281a2c-bcx-25x2x-250um-70v60v-40p-resoE020.nd2 - Z=0 C=0	a2	paste("250 ", mu, "M")	resoE020.nd2	31	0	0	0
7281	#7281a2c-bcx-25x2x-250um-70v60v-40p-resoE020.nd2 - Z=0 C=0	a2	paste("250 ", mu, "M")	resoE020.nd2	32	0	0	0
7281	#7281a2c-bcx-25x2x-250um-70v60v-40p-resoE020.nd2 - Z=0 C=0	a2	paste("250 ", mu, "M")	resoE020.nd2	33	0	0	0
7281	#7281a2c-bcx-25x2x-250um-70v60v-40p-resoE020.nd2 - Z=0 C=0	a2	paste("250 ", mu, "M")	resoE020.nd2	34	0	0	0
7281	#7281a2c-bcx-25x2x-250um-70v60v-40p-resoE020.nd2 - Z=0 C=0	a2	paste("250 ", mu, "M")	resoE020.nd2	35	0.443811	5	1
7281	#7281a2c-bcx-25x2x-250um-70v60v-40p-resoE020.nd2 - Z=0 C=0	a2	paste("250 ", mu, "M")	resoE020.nd2	36	0	0	0
7281	#7281a2c-bcx-25x2x-250um-70v60v-40p-resoE020.nd2 - Z=0 C=0	a2	paste("250 ", mu, "M")	resoE020.nd2	37	0	0	0
7281	#7281a2c-bcx-25x2x-250um-70v60v-40p-resoE020.nd2 - Z=0 C=0	a2	paste("250 ", mu, "M")	resoE020.nd2	38	0	0	0
7281	#7281a2c-bcx-25x2x-250um-70v60v-40p-resoE020.nd2 - Z=0 C=0	a2	paste("250 ", mu, "M")	resoE020.nd2	39	0	0	0
7281	#7281a2c-bcx-25x2x-250um-70v60v-40p-resoE020.nd2 - Z=0 C=0	a2	paste("250 ", mu, "M")	resoE020.nd2	40	0	0	0

## Sheet: SFig1G
No	File	Gt	Deep	View	ROI	peak ∆F/F
5489	#5489wt-bcx-25x2x-200um-70v55v-25p-galB005.nd2 - Z=0 C=0	wt	paste("200 ", mu, "m")	galB005.nd2	9	0.374736
5489	#5489wt-bcx-25x2x-200um-70v55v-25p-galB005.nd2 - Z=0 C=0	wt	paste("200 ", mu, "m")	galB005.nd2	13	0.235838
5489	#5489wt-bcx-25x2x-250um-70v55v-28p-galB006.nd2 - Z=0 C=0	wt	paste("250 ", mu, "m")	galB006.nd2	37	0.234077
5489	#5489wt-bcx-25x2x-250um-70v55v-28p-galB006.nd2 - Z=0 C=0	wt	paste("250 ", mu, "m")	galB006.nd2	37	0.275323
5489	#5489wt-bcx-25x2x-250um-70v55v-28p-galB006.nd2 - Z=0 C=0	wt	paste("250 ", mu, "m")	galB006.nd2	37	0.237118
5592	#5592a2c-bcx-25x2x-200um-50v50v-25p-resoD012.nd2 - C=0	a2	paste("200 ", mu, "m")	resoD012.nd2	1	1.67683
5592	#5592a2c-bcx-25x2x-200um-50v50v-25p-resoD012.nd2 - C=0	a2	paste("200 ", mu, "m")	resoD012.nd2	1	1.04005
5592	#5592a2c-bcx-25x2x-200um-50v50v-25p-resoD012.nd2 - C=0	a2	paste("200 ", mu, "m")	resoD012.nd2	1	1.10764
5592	#5592a2c-bcx-25x2x-200um-50v50v-25p-resoD012.nd2 - C=0	a2	paste("200 ", mu, "m")	resoD012.nd2	1	2.08882
5592	#5592a2c-bcx-25x2x-200um-50v50v-25p-resoD012.nd2 - C=0	a2	paste("200 ", mu, "m")	resoD012.nd2	1	1.04733
5592	#5592a2c-bcx-25x2x-200um-50v50v-25p-resoD012.nd2 - C=0	a2	paste("200 ", mu, "m")	resoD012.nd2	1	0.94059
5592	#5592a2c-bcx-25x2x-200um-50v50v-25p-resoD012.nd2 - C=0	a2	paste("200 ", mu, "m")	resoD012.nd2	4	0.280965
5592	#5592a2c-bcx-25x2x-200um-50v50v-25p-resoD012.nd2 - C=0	a2	paste("200 ", mu, "m")	resoD012.nd2	5	0.319443
5592	#5592a2c-bcx-25x2x-200um-50v50v-25p-resoD012.nd2 - C=0	a2	paste("200 ", mu, "m")	resoD012.nd2	6	0.318841
5592	#5592a2c-bcx-25x2x-200um-50v50v-25p-resoD012.nd2 - C=0	a2	paste("200 ", mu, "m")	resoD012.nd2	6	0.268941
5592	#5592a2c-bcx-25x2x-200um-50v50v-25p-resoD012.nd2 - C=0	a2	paste("200 ", mu, "m")	resoD012.nd2	9	0.268192
5592	#5592a2c-bcx-25x2x-200um-50v50v-25p-resoD012.nd2 - C=0	a2	paste("200 ", mu, "m")	resoD012.nd2	11	0.261564
5592	#5592a2c-bcx-25x2x-200um-50v50v-25p-resoD012.nd2 - C=0	a2	paste("200 ", mu, "m")	resoD012.nd2	13	0.278265
5592	#5592a2c-bcx-25x2x-200um-50v50v-25p-resoD012.nd2 - C=0	a2	paste("200 ", mu, "m")	resoD012.nd2	13	0.26956
5592	#5592a2c-bcx-25x2x-200um-50v50v-25p-resoD012.nd2 - C=0	a2	paste("200 ", mu, "m")	resoD012.nd2	14	0.243009
5592	#5592a2c-bcx-25x2x-200um-50v50v-25p-resoD012.nd2 - C=0	a2	paste("200 ", mu, "m")	resoD012.nd2	15	0.530075
5592	#5592a2c-bcx-25x2x-200um-50v50v-25p-resoD012.nd2 - C=0	a2	paste("200 ", mu, "m")	resoD012.nd2	16	0.289175
5592	#5592a2c-bcx-25x2x-200um-50v50v-25p-resoD012.nd2 - C=0	a2	paste("200 ", mu, "m")	resoD012.nd2	16	0.30271
5592	#5592a2c-bcx-25x2x-200um-50v50v-25p-resoD012.nd2 - C=0	a2	paste("200 ", mu, "m")	resoD012.nd2	16	0.284518
5592	#5592a2c-bcx-25x2x-200um-50v50v-25p-resoD012.nd2 - C=0	a2	paste("200 ", mu, "m")	resoD012.nd2	16	0.286587
5592	#5592a2c-bcx-25x2x-200um-50v50v-25p-resoD012.nd2 - C=0	a2	paste("200 ", mu, "m")	resoD012.nd2	21	0.691452
5592	#5592a2c-bcx-25x2x-200um-50v50v-25p-resoD012.nd2 - C=0	a2	paste("200 ", mu, "m")	resoD012.nd2	21	0.47966
5592	#5592a2c-bcx-25x2x-200um-50v50v-25p-resoD012.nd2 - C=0	a2	paste("200 ", mu, "m")	resoD012.nd2	22	0.479959
5592	#5592a2c-bcx-25x2x-200um-50v50v-25p-resoD012.nd2 - C=0	a2	paste("200 ", mu, "m")	resoD012.nd2	24	0.28392
5592	#5592a2c-bcx-25x2x-200um-50v50v-25p-resoD012.nd2 - C=0	a2	paste("200 ", mu, "m")	resoD012.nd2	24	0.269401
5592	#5592a2c-bcx-25x2x-200um-50v50v-25p-resoD012.nd2 - C=0	a2	paste("200 ", mu, "m")	resoD012.nd2	24	0.27082
5592	#5592a2c-bcx-25x2x-200um-50v50v-25p-resoD012.nd2 - C=0	a2	paste("200 ", mu, "m")	resoD012.nd2	27	0.290789
5592	#5592a2c-bcx-25x2x-200um-50v50v-25p-resoD012.nd2 - C=0	a2	paste("200 ", mu, "m")	resoD012.nd2	29	0.243708
5592	#5592a2c-bcx-25x2x-200um-50v50v-25p-resoD012.nd2 - C=0	a2	paste("200 ", mu, "m")	resoD012.nd2	29	0.299242
5592	#5592a2c-bcx-25x2x-200um-50v50v-25p-resoD012.nd2 - C=0	a2	paste("200 ", mu, "m")	resoD012.nd2	30	0.266333
5592	#5592a2c-bcx-25x2x-200um-50v50v-25p-resoD012.nd2 - C=0	a2	paste("200 ", mu, "m")	resoD012.nd2	32	0.391676
5592	#5592a2c-bcx-25x2x-200um-50v50v-25p-resoD012.nd2 - C=0	a2	paste("200 ", mu, "m")	resoD012.nd2	32	0.521934
5592	#5592a2c-bcx-25x2x-200um-50v50v-25p-resoD012.nd2 - C=0	a2	paste("200 ", mu, "m")	resoD012.nd2	32	0.533342
5592	#5592a2c-bcx-25x2x-200um-50v50v-25p-resoD012.nd2 - C=0	a2	paste("200 ", mu, "m")	resoD012.nd2	32	0.89689
5592	#5592a2c-bcx-25x2x-200um-50v50v-25p-resoD012.nd2 - C=0	a2	paste("200 ", mu, "m")	resoD012.nd2	32	0.594911
5592	#5592a2c-bcx-25x2x-200um-50v50v-25p-resoD012.nd2 - C=0	a2	paste("200 ", mu, "m")	resoD012.nd2	34	0.267716
5592	#5592a2c-bcx-25x2x-200um-50v50v-25p-resoD012.nd2 - C=0	a2	paste("200 ", mu, "m")	resoD012.nd2	37	0.395602
5592	#5592a2c-bcx-25x2x-200um-50v50v-25p-resoD012.nd2 - C=0	a2	paste("200 ", mu, "m")	resoD012.nd2	37	0.367606
5592	#5592a2c-bcx-25x2x-200um-50v50v-25p-resoD012.nd2 - C=0	a2	paste("200 ", mu, "m")	resoD012.nd2	38	0.318163
5592	#5592a2c-bcx-25x2x-200um-50v50v-25p-resoD012.nd2 - C=0	a2	paste("200 ", mu, "m")	resoD012.nd2	39	0.283649
5592	#5592a2c-bcx-25x2x-200um-50v50v-25p-resoD012.nd2 - C=0	a2	paste("200 ", mu, "m")	resoD012.nd2	40	0.251033
5592	#5592a2c-bcx-25x2x-200um-50v50v-25p-resoE016.nd2 - C=0	a2	paste("200 ", mu, "m")	resoE016.nd2	1	0.308289
5592	#5592a2c-bcx-25x2x-200um-50v50v-25p-resoE016.nd2 - C=0	a2	paste("200 ", mu, "m")	resoE016.nd2	1	0.283798
5592	#5592a2c-bcx-25x2x-200um-50v50v-25p-resoE016.nd2 - C=0	a2	paste("200 ", mu, "m")	resoE016.nd2	4	0.489442
5592	#5592a2c-bcx-25x2x-200um-50v50v-25p-resoE016.nd2 - C=0	a2	paste("200 ", mu, "m")	resoE016.nd2	4	0.424375
5592	#5592a2c-bcx-25x2x-200um-50v50v-25p-resoE016.nd2 - C=0	a2	paste("200 ", mu, "m")	resoE016.nd2	4	0.527447
5592	#5592a2c-bcx-25x2x-200um-50v50v-25p-resoE016.nd2 - C=0	a2	paste("200 ", mu, "m")	resoE016.nd2	4	1.32451
5592	#5592a2c-bcx-25x2x-200um-50v50v-25p-resoE016.nd2 - C=0	a2	paste("200 ", mu, "m")	resoE016.nd2	4	0.66455
5592	#5592a2c-bcx-25x2x-200um-50v50v-25p-resoE016.nd2 - C=0	a2	paste("200 ", mu, "m")	resoE016.nd2	11	0.250335
5592	#5592a2c-bcx-25x2x-200um-50v50v-25p-resoE016.nd2 - C=0	a2	paste("200 ", mu, "m")	resoE016.nd2	15	0.373165
5592	#5592a2c-bcx-25x2x-200um-50v50v-25p-resoE016.nd2 - C=0	a2	paste("200 ", mu, "m")	resoE016.nd2	15	0.528178
5592	#5592a2c-bcx-25x2x-200um-50v50v-25p-resoE016.nd2 - C=0	a2	paste("200 ", mu, "m")	resoE016.nd2	15	0.292483
5592	#5592a2c-bcx-25x2x-200um-50v50v-25p-resoE016.nd2 - C=0	a2	paste("200 ", mu, "m")	resoE016.nd2	16	0.308864
5592	#5592a2c-bcx-25x2x-200um-50v50v-25p-resoE016.nd2 - C=0	a2	paste("200 ", mu, "m")	resoE016.nd2	22	0.410867
5592	#5592a2c-bcx-25x2x-200um-50v50v-25p-resoE016.nd2 - C=0	a2	paste("200 ", mu, "m")	resoE016.nd2	22	1.46019
5592	#5592a2c-bcx-25x2x-200um-50v50v-25p-resoE016.nd2 - C=0	a2	paste("200 ", mu, "m")	resoE016.nd2	24	0.267189
5592	#5592a2c-bcx-25x2x-200um-50v50v-25p-resoE016.nd2 - C=0	a2	paste("200 ", mu, "m")	resoE016.nd2	24	0.268706
5592	#5592a2c-bcx-25x2x-200um-50v50v-25p-resoE016.nd2 - C=0	a2	paste("200 ", mu, "m")	resoE016.nd2	27	0.249003
5592	#5592a2c-bcx-25x2x-200um-50v50v-25p-resoE016.nd2 - C=0	a2	paste("200 ", mu, "m")	resoE016.nd2	29	0.273374
5592	#5592a2c-bcx-25x2x-200um-50v50v-25p-resoE016.nd2 - C=0	a2	paste("200 ", mu, "m")	resoE016.nd2	29	0.291845
5592	#5592a2c-bcx-25x2x-200um-50v50v-25p-resoE016.nd2 - C=0	a2	paste("200 ", mu, "m")	resoE016.nd2	29	0.253492
5592	#5592a2c-bcx-25x2x-200um-50v50v-25p-resoE016.nd2 - C=0	a2	paste("200 ", mu, "m")	resoE016.nd2	29	0.320405
5592	#5592a2c-bcx-25x2x-200um-50v50v-25p-resoE016.nd2 - C=0	a2	paste("200 ", mu, "m")	resoE016.nd2	31	0.364132
5592	#5592a2c-bcx-25x2x-200um-50v50v-25p-resoE016.nd2 - C=0	a2	paste("200 ", mu, "m")	resoE016.nd2	31	0.346113
5592	#5592a2c-bcx-25x2x-200um-50v50v-25p-resoE016.nd2 - C=0	a2	paste("200 ", mu, "m")	resoE016.nd2	31	0.345366
5592	#5592a2c-bcx-25x2x-200um-50v50v-25p-resoE016.nd2 - C=0	a2	paste("200 ", mu, "m")	resoE016.nd2	31	0.34876
5592	#5592a2c-bcx-25x2x-200um-50v50v-25p-resoE016.nd2 - C=0	a2	paste("200 ", mu, "m")	resoE016.nd2	31	0.350637
5592	#5592a2c-bcx-25x2x-200um-50v50v-25p-resoE016.nd2 - C=0	a2	paste("200 ", mu, "m")	resoE016.nd2	32	0.286452
5592	#5592a2c-bcx-25x2x-200um-50v50v-25p-resoE016.nd2 - C=0	a2	paste("200 ", mu, "m")	resoE016.nd2	32	0.313442
5592	#5592a2c-bcx-25x2x-200um-50v50v-25p-resoE016.nd2 - C=0	a2	paste("200 ", mu, "m")	resoE016.nd2	32	0.344032
5592	#5592a2c-bcx-25x2x-200um-50v50v-25p-resoE016.nd2 - C=0	a2	paste("200 ", mu, "m")	resoE016.nd2	35	0.578279
5592	#5592a2c-bcx-25x2x-200um-50v50v-25p-resoE016.nd2 - C=0	a2	paste("200 ", mu, "m")	resoE016.nd2	35	1.00016
5592	#5592a2c-bcx-25x2x-200um-50v50v-25p-resoE016.nd2 - C=0	a2	paste("200 ", mu, "m")	resoE016.nd2	35	0.614883
5592	#5592a2c-bcx-25x2x-200um-50v50v-25p-resoE016.nd2 - C=0	a2	paste("200 ", mu, "m")	resoE016.nd2	35	0.932683
5592	#5592a2c-bcx-25x2x-200um-50v50v-25p-resoE016.nd2 - C=0	a2	paste("200 ", mu, "m")	resoE016.nd2	35	0.551615
5592	#5592a2c-bcx-25x2x-200um-50v50v-25p-resoE016.nd2 - C=0	a2	paste("200 ", mu, "m")	resoE016.nd2	35	0.954224
5592	#5592a2c-bcx-25x2x-200um-50v50v-25p-resoE016.nd2 - C=0	a2	paste("200 ", mu, "m")	resoE016.nd2	37	0.402458
5592	#5592a2c-bcx-25x2x-200um-50v50v-25p-resoE016.nd2 - C=0	a2	paste("200 ", mu, "m")	resoE016.nd2	37	0.28863
5592	#5592a2c-bcx-25x2x-200um-50v50v-25p-resoE016.nd2 - C=0	a2	paste("200 ", mu, "m")	resoE016.nd2	37	0.294406
5592	#5592a2c-bcx-25x2x-200um-50v50v-25p-resoE016.nd2 - C=0	a2	paste("200 ", mu, "m")	resoE016.nd2	38	0.274775
5592	#5592a2c-bcx-25x2x-200um-50v50v-25p-resoE016.nd2 - C=0	a2	paste("200 ", mu, "m")	resoE016.nd2	38	0.247369
5592	#5592a2c-bcx-25x2x-250um-50v50v-30p-resoD013.nd2 - C=0	a2	paste("250 ", mu, "m")	resoD013.nd2	2	0.591335
5592	#5592a2c-bcx-25x2x-250um-50v50v-30p-resoD013.nd2 - C=0	a2	paste("250 ", mu, "m")	resoD013.nd2	4	0.263254
5592	#5592a2c-bcx-25x2x-250um-50v50v-30p-resoD013.nd2 - C=0	a2	paste("250 ", mu, "m")	resoD013.nd2	7	0.285886
5592	#5592a2c-bcx-25x2x-250um-50v50v-30p-resoD013.nd2 - C=0	a2	paste("250 ", mu, "m")	resoD013.nd2	9	0.343038
5592	#5592a2c-bcx-25x2x-250um-50v50v-30p-resoD013.nd2 - C=0	a2	paste("250 ", mu, "m")	resoD013.nd2	10	0.331534
5592	#5592a2c-bcx-25x2x-250um-50v50v-30p-resoD013.nd2 - C=0	a2	paste("250 ", mu, "m")	resoD013.nd2	13	0.275741
5592	#5592a2c-bcx-25x2x-250um-50v50v-30p-resoD013.nd2 - C=0	a2	paste("250 ", mu, "m")	resoD013.nd2	17	0.247888
5592	#5592a2c-bcx-25x2x-250um-50v50v-30p-resoD013.nd2 - C=0	a2	paste("250 ", mu, "m")	resoD013.nd2	17	0.261681
5592	#5592a2c-bcx-25x2x-250um-50v50v-30p-resoD013.nd2 - C=0	a2	paste("250 ", mu, "m")	resoD013.nd2	18	0.557746
5592	#5592a2c-bcx-25x2x-250um-50v50v-30p-resoD013.nd2 - C=0	a2	paste("250 ", mu, "m")	resoD013.nd2	20	0.246508
5592	#5592a2c-bcx-25x2x-250um-50v50v-30p-resoD013.nd2 - C=0	a2	paste("250 ", mu, "m")	resoD013.nd2	22	0.304538
5592	#5592a2c-bcx-25x2x-250um-50v50v-30p-resoD013.nd2 - C=0	a2	paste("250 ", mu, "m")	resoD013.nd2	26	0.741532
5592	#5592a2c-bcx-25x2x-250um-50v50v-30p-resoD013.nd2 - C=0	a2	paste("250 ", mu, "m")	resoD013.nd2	26	0.507357
5592	#5592a2c-bcx-25x2x-250um-50v50v-30p-resoD013.nd2 - C=0	a2	paste("250 ", mu, "m")	resoD013.nd2	26	0.602974
5592	#5592a2c-bcx-25x2x-250um-50v50v-30p-resoD013.nd2 - C=0	a2	paste("250 ", mu, "m")	resoD013.nd2	26	0.942137
5592	#5592a2c-bcx-25x2x-250um-50v50v-30p-resoD013.nd2 - C=0	a2	paste("250 ", mu, "m")	resoD013.nd2	26	1.03487
5592	#5592a2c-bcx-25x2x-250um-50v50v-30p-resoD013.nd2 - C=0	a2	paste("250 ", mu, "m")	resoD013.nd2	31	1.51088
5592	#5592a2c-bcx-25x2x-250um-50v50v-30p-resoD013.nd2 - C=0	a2	paste("250 ", mu, "m")	resoD013.nd2	31	0.816795
5592	#5592a2c-bcx-25x2x-250um-50v50v-30p-resoD013.nd2 - C=0	a2	paste("250 ", mu, "m")	resoD013.nd2	33	0.465629
5592	#5592a2c-bcx-25x2x-250um-50v50v-30p-resoD013.nd2 - C=0	a2	paste("250 ", mu, "m")	resoD013.nd2	33	0.706576
5592	#5592a2c-bcx-25x2x-250um-50v50v-30p-resoD013.nd2 - C=0	a2	paste("250 ", mu, "m")	resoD013.nd2	34	0.545868
5592	#5592a2c-bcx-25x2x-250um-50v50v-30p-resoD013.nd2 - C=0	a2	paste("250 ", mu, "m")	resoD013.nd2	34	0.324252
5592	#5592a2c-bcx-25x2x-250um-50v50v-30p-resoD013.nd2 - C=0	a2	paste("250 ", mu, "m")	resoD013.nd2	34	0.275191
5592	#5592a2c-bcx-25x2x-250um-50v50v-30p-resoD013.nd2 - C=0	a2	paste("250 ", mu, "m")	resoD013.nd2	39	0.296927
5592	#5592a2c-bcx-25x2x-250um-50v50v-30p-resoD013.nd2 - C=0	a2	paste("250 ", mu, "m")	resoD013.nd2	39	0.635398
5592	#5592a2c-bcx-25x2x-250um-50v50v-30p-resoD013.nd2 - C=0	a2	paste("250 ", mu, "m")	resoD013.nd2	39	0.365826
5592	#5592a2c-bcx-25x2x-250um-50v50v-30p-resoD013.nd2 - C=0	a2	paste("250 ", mu, "m")	resoD013.nd2	39	0.338175
5592	#5592a2c-bcx-25x2x-250um-50v50v-30p-resoE017.nd2 - C=0	a2	paste("250 ", mu, "m")	resoE017.nd2	3	0.259098
5592	#5592a2c-bcx-25x2x-250um-50v50v-30p-resoE017.nd2 - C=0	a2	paste("250 ", mu, "m")	resoE017.nd2	3	0.288678
5592	#5592a2c-bcx-25x2x-250um-50v50v-30p-resoE017.nd2 - C=0	a2	paste("250 ", mu, "m")	resoE017.nd2	5	0.307477
5592	#5592a2c-bcx-25x2x-250um-50v50v-30p-resoE017.nd2 - C=0	a2	paste("250 ", mu, "m")	resoE017.nd2	7	0.309808
5592	#5592a2c-bcx-25x2x-250um-50v50v-30p-resoE017.nd2 - C=0	a2	paste("250 ", mu, "m")	resoE017.nd2	7	0.344215
5592	#5592a2c-bcx-25x2x-250um-50v50v-30p-resoE017.nd2 - C=0	a2	paste("250 ", mu, "m")	resoE017.nd2	7	0.306944
5592	#5592a2c-bcx-25x2x-250um-50v50v-30p-resoE017.nd2 - C=0	a2	paste("250 ", mu, "m")	resoE017.nd2	8	0.412687
5592	#5592a2c-bcx-25x2x-250um-50v50v-30p-resoE017.nd2 - C=0	a2	paste("250 ", mu, "m")	resoE017.nd2	8	0.381559
5592	#5592a2c-bcx-25x2x-250um-50v50v-30p-resoE017.nd2 - C=0	a2	paste("250 ", mu, "m")	resoE017.nd2	8	0.567864
5592	#5592a2c-bcx-25x2x-250um-50v50v-30p-resoE017.nd2 - C=0	a2	paste("250 ", mu, "m")	resoE017.nd2	8	0.745992
5592	#5592a2c-bcx-25x2x-250um-50v50v-30p-resoE017.nd2 - C=0	a2	paste("250 ", mu, "m")	resoE017.nd2	13	0.34523
5592	#5592a2c-bcx-25x2x-250um-50v50v-30p-resoE017.nd2 - C=0	a2	paste("250 ", mu, "m")	resoE017.nd2	13	0.690807
5592	#5592a2c-bcx-25x2x-250um-50v50v-30p-resoE017.nd2 - C=0	a2	paste("250 ", mu, "m")	resoE017.nd2	14	0.575532
5592	#5592a2c-bcx-25x2x-250um-50v50v-30p-resoE017.nd2 - C=0	a2	paste("250 ", mu, "m")	resoE017.nd2	14	0.622077
5592	#5592a2c-bcx-25x2x-250um-50v50v-30p-resoE017.nd2 - C=0	a2	paste("250 ", mu, "m")	resoE017.nd2	14	0.372445
5592	#5592a2c-bcx-25x2x-250um-50v50v-30p-resoE017.nd2 - C=0	a2	paste("250 ", mu, "m")	resoE017.nd2	14	0.853847
5592	#5592a2c-bcx-25x2x-250um-50v50v-30p-resoE017.nd2 - C=0	a2	paste("250 ", mu, "m")	resoE017.nd2	14	0.425995
5592	#5592a2c-bcx-25x2x-250um-50v50v-30p-resoE017.nd2 - C=0	a2	paste("250 ", mu, "m")	resoE017.nd2	15	0.226635
5592	#5592a2c-bcx-25x2x-250um-50v50v-30p-resoE017.nd2 - C=0	a2	paste("250 ", mu, "m")	resoE017.nd2	16	0.326204
5592	#5592a2c-bcx-25x2x-250um-50v50v-30p-resoE017.nd2 - C=0	a2	paste("250 ", mu, "m")	resoE017.nd2	18	0.218934
5592	#5592a2c-bcx-25x2x-250um-50v50v-30p-resoE017.nd2 - C=0	a2	paste("250 ", mu, "m")	resoE017.nd2	19	0.327669
5592	#5592a2c-bcx-25x2x-250um-50v50v-30p-resoE017.nd2 - C=0	a2	paste("250 ", mu, "m")	resoE017.nd2	20	0.39206
5592	#5592a2c-bcx-25x2x-250um-50v50v-30p-resoE017.nd2 - C=0	a2	paste("250 ", mu, "m")	resoE017.nd2	20	0.275641
5592	#5592a2c-bcx-25x2x-250um-50v50v-30p-resoE017.nd2 - C=0	a2	paste("250 ", mu, "m")	resoE017.nd2	20	0.418306
5592	#5592a2c-bcx-25x2x-250um-50v50v-30p-resoE017.nd2 - C=0	a2	paste("250 ", mu, "m")	resoE017.nd2	21	0.291732
5592	#5592a2c-bcx-25x2x-250um-50v50v-30p-resoE017.nd2 - C=0	a2	paste("250 ", mu, "m")	resoE017.nd2	21	0.284665
5592	#5592a2c-bcx-25x2x-250um-50v50v-30p-resoE017.nd2 - C=0	a2	paste("250 ", mu, "m")	resoE017.nd2	21	0.371808
5592	#5592a2c-bcx-25x2x-250um-50v50v-30p-resoE017.nd2 - C=0	a2	paste("250 ", mu, "m")	resoE017.nd2	21	0.224818
5592	#5592a2c-bcx-25x2x-250um-50v50v-30p-resoE017.nd2 - C=0	a2	paste("250 ", mu, "m")	resoE017.nd2	24	0.355355
5592	#5592a2c-bcx-25x2x-250um-50v50v-30p-resoE017.nd2 - C=0	a2	paste("250 ", mu, "m")	resoE017.nd2	24	0.466687
5592	#5592a2c-bcx-25x2x-250um-50v50v-30p-resoE017.nd2 - C=0	a2	paste("250 ", mu, "m")	resoE017.nd2	24	0.35101
5592	#5592a2c-bcx-25x2x-250um-50v50v-30p-resoE017.nd2 - C=0	a2	paste("250 ", mu, "m")	resoE017.nd2	24	0.64812
5592	#5592a2c-bcx-25x2x-250um-50v50v-30p-resoE017.nd2 - C=0	a2	paste("250 ", mu, "m")	resoE017.nd2	24	0.518593
5592	#5592a2c-bcx-25x2x-250um-50v50v-30p-resoE017.nd2 - C=0	a2	paste("250 ", mu, "m")	resoE017.nd2	24	0.370057
5592	#5592a2c-bcx-25x2x-250um-50v50v-30p-resoE017.nd2 - C=0	a2	paste("250 ", mu, "m")	resoE017.nd2	25	0.381718
5592	#5592a2c-bcx-25x2x-250um-50v50v-30p-resoE017.nd2 - C=0	a2	paste("250 ", mu, "m")	resoE017.nd2	25	0.364732
5592	#5592a2c-bcx-25x2x-250um-50v50v-30p-resoE017.nd2 - C=0	a2	paste("250 ", mu, "m")	resoE017.nd2	25	0.418848
5592	#5592a2c-bcx-25x2x-250um-50v50v-30p-resoE017.nd2 - C=0	a2	paste("250 ", mu, "m")	resoE017.nd2	25	0.879603
5592	#5592a2c-bcx-25x2x-250um-50v50v-30p-resoE017.nd2 - C=0	a2	paste("250 ", mu, "m")	resoE017.nd2	25	0.366661
5592	#5592a2c-bcx-25x2x-250um-50v50v-30p-resoE017.nd2 - C=0	a2	paste("250 ", mu, "m")	resoE017.nd2	25	0.383949
5592	#5592a2c-bcx-25x2x-250um-50v50v-30p-resoE017.nd2 - C=0	a2	paste("250 ", mu, "m")	resoE017.nd2	26	0.312182
5592	#5592a2c-bcx-25x2x-250um-50v50v-30p-resoE017.nd2 - C=0	a2	paste("250 ", mu, "m")	resoE017.nd2	26	0.318755
5592	#5592a2c-bcx-25x2x-250um-50v50v-30p-resoE017.nd2 - C=0	a2	paste("250 ", mu, "m")	resoE017.nd2	26	0.315564
5592	#5592a2c-bcx-25x2x-250um-50v50v-30p-resoE017.nd2 - C=0	a2	paste("250 ", mu, "m")	resoE017.nd2	26	0.292724
5592	#5592a2c-bcx-25x2x-250um-50v50v-30p-resoE017.nd2 - C=0	a2	paste("250 ", mu, "m")	resoE017.nd2	26	0.280932
5592	#5592a2c-bcx-25x2x-250um-50v50v-30p-resoE017.nd2 - C=0	a2	paste("250 ", mu, "m")	resoE017.nd2	27	0.283806
5592	#5592a2c-bcx-25x2x-250um-50v50v-30p-resoE017.nd2 - C=0	a2	paste("250 ", mu, "m")	resoE017.nd2	27	0.285015
5592	#5592a2c-bcx-25x2x-250um-50v50v-30p-resoE017.nd2 - C=0	a2	paste("250 ", mu, "m")	resoE017.nd2	27	0.350489
5592	#5592a2c-bcx-25x2x-250um-50v50v-30p-resoE017.nd2 - C=0	a2	paste("250 ", mu, "m")	resoE017.nd2	27	0.329188
5592	#5592a2c-bcx-25x2x-250um-50v50v-30p-resoE017.nd2 - C=0	a2	paste("250 ", mu, "m")	resoE017.nd2	27	0.336331
5592	#5592a2c-bcx-25x2x-250um-50v50v-30p-resoE017.nd2 - C=0	a2	paste("250 ", mu, "m")	resoE017.nd2	27	0.610888
5592	#5592a2c-bcx-25x2x-250um-50v50v-30p-resoE017.nd2 - C=0	a2	paste("250 ", mu, "m")	resoE017.nd2	30	0.550279
5592	#5592a2c-bcx-25x2x-250um-50v50v-30p-resoE017.nd2 - C=0	a2	paste("250 ", mu, "m")	resoE017.nd2	30	0.375819
5592	#5592a2c-bcx-25x2x-250um-50v50v-30p-resoE017.nd2 - C=0	a2	paste("250 ", mu, "m")	resoE017.nd2	32	0.461823
5592	#5592a2c-bcx-25x2x-250um-50v50v-30p-resoE017.nd2 - C=0	a2	paste("250 ", mu, "m")	resoE017.nd2	32	0.319878
5592	#5592a2c-bcx-25x2x-250um-50v50v-30p-resoE017.nd2 - C=0	a2	paste("250 ", mu, "m")	resoE017.nd2	33	0.315159
5592	#5592a2c-bcx-25x2x-250um-50v50v-30p-resoE017.nd2 - C=0	a2	paste("250 ", mu, "m")	resoE017.nd2	33	0.386776
5592	#5592a2c-bcx-25x2x-250um-50v50v-30p-resoE017.nd2 - C=0	a2	paste("250 ", mu, "m")	resoE017.nd2	34	0.379182
5592	#5592a2c-bcx-25x2x-250um-50v50v-30p-resoE017.nd2 - C=0	a2	paste("250 ", mu, "m")	resoE017.nd2	34	0.355095
5592	#5592a2c-bcx-25x2x-250um-50v50v-30p-resoE017.nd2 - C=0	a2	paste("250 ", mu, "m")	resoE017.nd2	34	0.606064
5592	#5592a2c-bcx-25x2x-250um-50v50v-30p-resoE017.nd2 - C=0	a2	paste("250 ", mu, "m")	resoE017.nd2	37	0.464536
5592	#5592a2c-bcx-25x2x-250um-50v50v-30p-resoE017.nd2 - C=0	a2	paste("250 ", mu, "m")	resoE017.nd2	37	0.521052
5592	#5592a2c-bcx-25x2x-250um-50v50v-30p-resoE017.nd2 - C=0	a2	paste("250 ", mu, "m")	resoE017.nd2	40	1.43733
6680	#6680a2c-bcx-25x2x-200um-60v15v-30p-resoD021.nd2 - C=0	a2	paste("200 ", mu, "m")	resoD021.nd2	4	0.57742
6680	#6680a2c-bcx-25x2x-200um-60v15v-30p-resoD021.nd2 - C=0	a2	paste("200 ", mu, "m")	resoD021.nd2	10	0.382836
6680	#6680a2c-bcx-25x2x-200um-60v15v-30p-resoD021.nd2 - C=0	a2	paste("200 ", mu, "m")	resoD021.nd2	10	0.488997
6680	#6680a2c-bcx-25x2x-200um-60v15v-30p-resoD021.nd2 - C=0	a2	paste("200 ", mu, "m")	resoD021.nd2	10	0.362601
6680	#6680a2c-bcx-25x2x-200um-60v15v-30p-resoD021.nd2 - C=0	a2	paste("200 ", mu, "m")	resoD021.nd2	10	0.30846
6680	#6680a2c-bcx-25x2x-200um-60v15v-30p-resoD021.nd2 - C=0	a2	paste("200 ", mu, "m")	resoD021.nd2	11	0.993918
6680	#6680a2c-bcx-25x2x-200um-60v15v-30p-resoD021.nd2 - C=0	a2	paste("200 ", mu, "m")	resoD021.nd2	11	1.2193
6680	#6680a2c-bcx-25x2x-200um-60v15v-30p-resoD021.nd2 - C=0	a2	paste("200 ", mu, "m")	resoD021.nd2	11	1.50833
6680	#6680a2c-bcx-25x2x-200um-60v15v-30p-resoD021.nd2 - C=0	a2	paste("200 ", mu, "m")	resoD021.nd2	11	0.646922
6680	#6680a2c-bcx-25x2x-200um-60v15v-30p-resoD021.nd2 - C=0	a2	paste("200 ", mu, "m")	resoD021.nd2	16	0.503935
6680	#6680a2c-bcx-25x2x-200um-60v15v-30p-resoD021.nd2 - C=0	a2	paste("200 ", mu, "m")	resoD021.nd2	16	0.427418
6680	#6680a2c-bcx-25x2x-200um-60v15v-30p-resoD021.nd2 - C=0	a2	paste("200 ", mu, "m")	resoD021.nd2	16	0.389457
6680	#6680a2c-bcx-25x2x-200um-60v15v-30p-resoD021.nd2 - C=0	a2	paste("200 ", mu, "m")	resoD021.nd2	16	0.387848
6680	#6680a2c-bcx-25x2x-200um-60v15v-30p-resoD021.nd2 - C=0	a2	paste("200 ", mu, "m")	resoD021.nd2	16	0.561661
6680	#6680a2c-bcx-25x2x-200um-60v15v-30p-resoD021.nd2 - C=0	a2	paste("200 ", mu, "m")	resoD021.nd2	16	0.793504
6680	#6680a2c-bcx-25x2x-200um-60v15v-30p-resoD021.nd2 - C=0	a2	paste("200 ", mu, "m")	resoD021.nd2	16	0.494183
6680	#6680a2c-bcx-25x2x-200um-60v15v-30p-resoD021.nd2 - C=0	a2	paste("200 ", mu, "m")	resoD021.nd2	20	0.701885
6680	#6680a2c-bcx-25x2x-200um-60v15v-30p-resoD021.nd2 - C=0	a2	paste("200 ", mu, "m")	resoD021.nd2	35	0.627471
6680	#6680a2c-bcx-25x2x-200um-60v15v-30p-resoD021.nd2 - C=0	a2	paste("200 ", mu, "m")	resoD021.nd2	39	0.609621
6680	#6680a2c-bcx-25x2x-200um-60v15v-30p-resoD021.nd2 - C=0	a2	paste("200 ", mu, "m")	resoD021.nd2	39	0.523454
6680	#6680a2c-bcx-25x2x-200um-60v25v-30p-resoC016.nd2 - C=0	a2	paste("200 ", mu, "m")	resoC016.nd2	1	1.07222
6680	#6680a2c-bcx-25x2x-200um-60v25v-30p-resoC016.nd2 - C=0	a2	paste("200 ", mu, "m")	resoC016.nd2	1	0.369901
6680	#6680a2c-bcx-25x2x-200um-60v25v-30p-resoC016.nd2 - C=0	a2	paste("200 ", mu, "m")	resoC016.nd2	2	0.353232
6680	#6680a2c-bcx-25x2x-200um-60v25v-30p-resoC016.nd2 - C=0	a2	paste("200 ", mu, "m")	resoC016.nd2	2	0.276653
6680	#6680a2c-bcx-25x2x-200um-60v25v-30p-resoC016.nd2 - C=0	a2	paste("200 ", mu, "m")	resoC016.nd2	2	0.325313
6680	#6680a2c-bcx-25x2x-200um-60v25v-30p-resoC016.nd2 - C=0	a2	paste("200 ", mu, "m")	resoC016.nd2	3	0.33193
6680	#6680a2c-bcx-25x2x-200um-60v25v-30p-resoC016.nd2 - C=0	a2	paste("200 ", mu, "m")	resoC016.nd2	3	0.448316
6680	#6680a2c-bcx-25x2x-200um-60v25v-30p-resoC016.nd2 - C=0	a2	paste("200 ", mu, "m")	resoC016.nd2	4	0.308529
6680	#6680a2c-bcx-25x2x-200um-60v25v-30p-resoC016.nd2 - C=0	a2	paste("200 ", mu, "m")	resoC016.nd2	5	0.448477
6680	#6680a2c-bcx-25x2x-200um-60v25v-30p-resoC016.nd2 - C=0	a2	paste("200 ", mu, "m")	resoC016.nd2	7	0.342443
6680	#6680a2c-bcx-25x2x-200um-60v25v-30p-resoC016.nd2 - C=0	a2	paste("200 ", mu, "m")	resoC016.nd2	8	0.329634
6680	#6680a2c-bcx-25x2x-200um-60v25v-30p-resoC016.nd2 - C=0	a2	paste("200 ", mu, "m")	resoC016.nd2	9	0.348918
6680	#6680a2c-bcx-25x2x-200um-60v25v-30p-resoC016.nd2 - C=0	a2	paste("200 ", mu, "m")	resoC016.nd2	10	0.299282
6680	#6680a2c-bcx-25x2x-200um-60v25v-30p-resoC016.nd2 - C=0	a2	paste("200 ", mu, "m")	resoC016.nd2	13	0.282808
6680	#6680a2c-bcx-25x2x-200um-60v25v-30p-resoC016.nd2 - C=0	a2	paste("200 ", mu, "m")	resoC016.nd2	15	0.382904
6680	#6680a2c-bcx-25x2x-200um-60v25v-30p-resoC016.nd2 - C=0	a2	paste("200 ", mu, "m")	resoC016.nd2	16	0.360347
6680	#6680a2c-bcx-25x2x-200um-60v25v-30p-resoC016.nd2 - C=0	a2	paste("200 ", mu, "m")	resoC016.nd2	17	0.301085
6680	#6680a2c-bcx-25x2x-200um-60v25v-30p-resoC016.nd2 - C=0	a2	paste("200 ", mu, "m")	resoC016.nd2	18	0.458881
6680	#6680a2c-bcx-25x2x-200um-60v25v-30p-resoC016.nd2 - C=0	a2	paste("200 ", mu, "m")	resoC016.nd2	18	0.513675
6680	#6680a2c-bcx-25x2x-200um-60v25v-30p-resoC016.nd2 - C=0	a2	paste("200 ", mu, "m")	resoC016.nd2	18	0.523
6680	#6680a2c-bcx-25x2x-200um-60v25v-30p-resoC016.nd2 - C=0	a2	paste("200 ", mu, "m")	resoC016.nd2	18	0.457429
6680	#6680a2c-bcx-25x2x-200um-60v25v-30p-resoC016.nd2 - C=0	a2	paste("200 ", mu, "m")	resoC016.nd2	19	0.318104
6680	#6680a2c-bcx-25x2x-200um-60v25v-30p-resoC016.nd2 - C=0	a2	paste("200 ", mu, "m")	resoC016.nd2	21	0.497226
6680	#6680a2c-bcx-25x2x-200um-60v25v-30p-resoC016.nd2 - C=0	a2	paste("200 ", mu, "m")	resoC016.nd2	21	0.754231
6680	#6680a2c-bcx-25x2x-200um-60v25v-30p-resoC016.nd2 - C=0	a2	paste("200 ", mu, "m")	resoC016.nd2	21	0.812069
6680	#6680a2c-bcx-25x2x-200um-60v25v-30p-resoC016.nd2 - C=0	a2	paste("200 ", mu, "m")	resoC016.nd2	22	0.685381
6680	#6680a2c-bcx-25x2x-200um-60v25v-30p-resoC016.nd2 - C=0	a2	paste("200 ", mu, "m")	resoC016.nd2	23	0.365572
6680	#6680a2c-bcx-25x2x-200um-60v25v-30p-resoC016.nd2 - C=0	a2	paste("200 ", mu, "m")	resoC016.nd2	24	1.80087
6680	#6680a2c-bcx-25x2x-200um-60v25v-30p-resoC016.nd2 - C=0	a2	paste("200 ", mu, "m")	resoC016.nd2	24	0.926048
6680	#6680a2c-bcx-25x2x-200um-60v25v-30p-resoC016.nd2 - C=0	a2	paste("200 ", mu, "m")	resoC016.nd2	24	0.645169
6680	#6680a2c-bcx-25x2x-200um-60v25v-30p-resoC016.nd2 - C=0	a2	paste("200 ", mu, "m")	resoC016.nd2	24	1.19574
6680	#6680a2c-bcx-25x2x-200um-60v25v-30p-resoC016.nd2 - C=0	a2	paste("200 ", mu, "m")	resoC016.nd2	24	1.2289
6680	#6680a2c-bcx-25x2x-200um-60v25v-30p-resoC016.nd2 - C=0	a2	paste("200 ", mu, "m")	resoC016.nd2	26	0.387043
6680	#6680a2c-bcx-25x2x-200um-60v25v-30p-resoC016.nd2 - C=0	a2	paste("200 ", mu, "m")	resoC016.nd2	26	0.468856
6680	#6680a2c-bcx-25x2x-200um-60v25v-30p-resoC016.nd2 - C=0	a2	paste("200 ", mu, "m")	resoC016.nd2	28	0.337442
6680	#6680a2c-bcx-25x2x-200um-60v25v-30p-resoC016.nd2 - C=0	a2	paste("200 ", mu, "m")	resoC016.nd2	29	0.690326
6680	#6680a2c-bcx-25x2x-200um-60v25v-30p-resoC016.nd2 - C=0	a2	paste("200 ", mu, "m")	resoC016.nd2	29	0.644338
6680	#6680a2c-bcx-25x2x-200um-60v25v-30p-resoC016.nd2 - C=0	a2	paste("200 ", mu, "m")	resoC016.nd2	29	0.515081
6680	#6680a2c-bcx-25x2x-200um-60v25v-30p-resoC016.nd2 - C=0	a2	paste("200 ", mu, "m")	resoC016.nd2	29	0.431311
6680	#6680a2c-bcx-25x2x-200um-60v25v-30p-resoC016.nd2 - C=0	a2	paste("200 ", mu, "m")	resoC016.nd2	31	0.357949
6680	#6680a2c-bcx-25x2x-200um-60v25v-30p-resoC016.nd2 - C=0	a2	paste("200 ", mu, "m")	resoC016.nd2	33	0.47436
6680	#6680a2c-bcx-25x2x-200um-60v25v-30p-resoC016.nd2 - C=0	a2	paste("200 ", mu, "m")	resoC016.nd2	36	0.361147
6680	#6680a2c-bcx-25x2x-200um-60v25v-30p-resoC016.nd2 - C=0	a2	paste("200 ", mu, "m")	resoC016.nd2	38	0.402145
6680	#6680a2c-bcx-25x2x-200um-60v25v-30p-resoC016.nd2 - C=0	a2	paste("200 ", mu, "m")	resoC016.nd2	38	0.389765
6680	#6680a2c-bcx-25x2x-250um-70v25v-30p-resoD022.nd2 - C=0	a2	paste("250 ", mu, "m")	resoD022.nd2	1	1.24679
6680	#6680a2c-bcx-25x2x-250um-70v25v-30p-resoD022.nd2 - C=0	a2	paste("250 ", mu, "m")	resoD022.nd2	13	0.969807
6680	#6680a2c-bcx-25x2x-250um-70v25v-30p-resoD022.nd2 - C=0	a2	paste("250 ", mu, "m")	resoD022.nd2	13	0.464946
6680	#6680a2c-bcx-25x2x-250um-70v25v-30p-resoD022.nd2 - C=0	a2	paste("250 ", mu, "m")	resoD022.nd2	13	1.11341
6680	#6680a2c-bcx-25x2x-250um-70v25v-30p-resoD022.nd2 - C=0	a2	paste("250 ", mu, "m")	resoD022.nd2	13	0.733959
6680	#6680a2c-bcx-25x2x-250um-70v25v-30p-resoD022.nd2 - C=0	a2	paste("250 ", mu, "m")	resoD022.nd2	14	0.435901
6680	#6680a2c-bcx-25x2x-250um-70v25v-30p-resoD022.nd2 - C=0	a2	paste("250 ", mu, "m")	resoD022.nd2	14	0.818223
6680	#6680a2c-bcx-25x2x-250um-70v25v-30p-resoD022.nd2 - C=0	a2	paste("250 ", mu, "m")	resoD022.nd2	14	0.810037
6680	#6680a2c-bcx-25x2x-250um-70v25v-30p-resoD022.nd2 - C=0	a2	paste("250 ", mu, "m")	resoD022.nd2	14	0.507817
6680	#6680a2c-bcx-25x2x-250um-70v25v-30p-resoD022.nd2 - C=0	a2	paste("250 ", mu, "m")	resoD022.nd2	18	0.47991
6680	#6680a2c-bcx-25x2x-250um-70v25v-30p-resoD022.nd2 - C=0	a2	paste("250 ", mu, "m")	resoD022.nd2	22	0.323983
6680	#6680a2c-bcx-25x2x-250um-70v25v-30p-resoD022.nd2 - C=0	a2	paste("250 ", mu, "m")	resoD022.nd2	23	0.263837
6680	#6680a2c-bcx-25x2x-250um-70v25v-30p-resoD022.nd2 - C=0	a2	paste("250 ", mu, "m")	resoD022.nd2	26	0.745697
6680	#6680a2c-bcx-25x2x-250um-70v25v-30p-resoD022.nd2 - C=0	a2	paste("250 ", mu, "m")	resoD022.nd2	33	0.606597
6680	#6680a2c-bcx-25x2x-250um-70v25v-30p-resoD022.nd2 - C=0	a2	paste("250 ", mu, "m")	resoD022.nd2	34	0.288206
6680	#6680a2c-bcx-25x2x-250um-70v35v-30p-resoC017.nd2 - C=0	a2	paste("250 ", mu, "m")	resoC017.nd2	1	1.36624
6680	#6680a2c-bcx-25x2x-250um-70v35v-30p-resoC017.nd2 - C=0	a2	paste("250 ", mu, "m")	resoC017.nd2	1	0.705745
6680	#6680a2c-bcx-25x2x-250um-70v35v-30p-resoC017.nd2 - C=0	a2	paste("250 ", mu, "m")	resoC017.nd2	1	0.499514
6680	#6680a2c-bcx-25x2x-250um-70v35v-30p-resoC017.nd2 - C=0	a2	paste("250 ", mu, "m")	resoC017.nd2	2	0.383123
6680	#6680a2c-bcx-25x2x-250um-70v35v-30p-resoC017.nd2 - C=0	a2	paste("250 ", mu, "m")	resoC017.nd2	4	0.380507
6680	#6680a2c-bcx-25x2x-250um-70v35v-30p-resoC017.nd2 - C=0	a2	paste("250 ", mu, "m")	resoC017.nd2	4	0.395441
6680	#6680a2c-bcx-25x2x-250um-70v35v-30p-resoC017.nd2 - C=0	a2	paste("250 ", mu, "m")	resoC017.nd2	4	0.747103
6680	#6680a2c-bcx-25x2x-250um-70v35v-30p-resoC017.nd2 - C=0	a2	paste("250 ", mu, "m")	resoC017.nd2	5	0.560801
6680	#6680a2c-bcx-25x2x-250um-70v35v-30p-resoC017.nd2 - C=0	a2	paste("250 ", mu, "m")	resoC017.nd2	5	0.822725
6680	#6680a2c-bcx-25x2x-250um-70v35v-30p-resoC017.nd2 - C=0	a2	paste("250 ", mu, "m")	resoC017.nd2	5	0.399596
6680	#6680a2c-bcx-25x2x-250um-70v35v-30p-resoC017.nd2 - C=0	a2	paste("250 ", mu, "m")	resoC017.nd2	5	0.799095
6680	#6680a2c-bcx-25x2x-250um-70v35v-30p-resoC017.nd2 - C=0	a2	paste("250 ", mu, "m")	resoC017.nd2	5	0.570342
6680	#6680a2c-bcx-25x2x-250um-70v35v-30p-resoC017.nd2 - C=0	a2	paste("250 ", mu, "m")	resoC017.nd2	7	0.354088
6680	#6680a2c-bcx-25x2x-250um-70v35v-30p-resoC017.nd2 - C=0	a2	paste("250 ", mu, "m")	resoC017.nd2	7	0.351101
6680	#6680a2c-bcx-25x2x-250um-70v35v-30p-resoC017.nd2 - C=0	a2	paste("250 ", mu, "m")	resoC017.nd2	11	0.345324
6680	#6680a2c-bcx-25x2x-250um-70v35v-30p-resoC017.nd2 - C=0	a2	paste("250 ", mu, "m")	resoC017.nd2	12	0.367046
6680	#6680a2c-bcx-25x2x-250um-70v35v-30p-resoC017.nd2 - C=0	a2	paste("250 ", mu, "m")	resoC017.nd2	12	0.651171
6680	#6680a2c-bcx-25x2x-250um-70v35v-30p-resoC017.nd2 - C=0	a2	paste("250 ", mu, "m")	resoC017.nd2	13	0.469496
6680	#6680a2c-bcx-25x2x-250um-70v35v-30p-resoC017.nd2 - C=0	a2	paste("250 ", mu, "m")	resoC017.nd2	13	0.730082
6680	#6680a2c-bcx-25x2x-250um-70v35v-30p-resoC017.nd2 - C=0	a2	paste("250 ", mu, "m")	resoC017.nd2	13	0.431049
6680	#6680a2c-bcx-25x2x-250um-70v35v-30p-resoC017.nd2 - C=0	a2	paste("250 ", mu, "m")	resoC017.nd2	14	0.44867
6680	#6680a2c-bcx-25x2x-250um-70v35v-30p-resoC017.nd2 - C=0	a2	paste("250 ", mu, "m")	resoC017.nd2	15	0.312337
6680	#6680a2c-bcx-25x2x-250um-70v35v-30p-resoC017.nd2 - C=0	a2	paste("250 ", mu, "m")	resoC017.nd2	15	0.358747
6680	#6680a2c-bcx-25x2x-250um-70v35v-30p-resoC017.nd2 - C=0	a2	paste("250 ", mu, "m")	resoC017.nd2	15	0.300345
6680	#6680a2c-bcx-25x2x-250um-70v35v-30p-resoC017.nd2 - C=0	a2	paste("250 ", mu, "m")	resoC017.nd2	15	0.323189
6680	#6680a2c-bcx-25x2x-250um-70v35v-30p-resoC017.nd2 - C=0	a2	paste("250 ", mu, "m")	resoC017.nd2	17	0.486178
6680	#6680a2c-bcx-25x2x-250um-70v35v-30p-resoC017.nd2 - C=0	a2	paste("250 ", mu, "m")	resoC017.nd2	18	0.31779
6680	#6680a2c-bcx-25x2x-250um-70v35v-30p-resoC017.nd2 - C=0	a2	paste("250 ", mu, "m")	resoC017.nd2	22	0.817559
6680	#6680a2c-bcx-25x2x-250um-70v35v-30p-resoC017.nd2 - C=0	a2	paste("250 ", mu, "m")	resoC017.nd2	22	0.640367
6680	#6680a2c-bcx-25x2x-250um-70v35v-30p-resoC017.nd2 - C=0	a2	paste("250 ", mu, "m")	resoC017.nd2	22	0.69003
6680	#6680a2c-bcx-25x2x-250um-70v35v-30p-resoC017.nd2 - C=0	a2	paste("250 ", mu, "m")	resoC017.nd2	22	0.610275
6680	#6680a2c-bcx-25x2x-250um-70v35v-30p-resoC017.nd2 - C=0	a2	paste("250 ", mu, "m")	resoC017.nd2	22	0.893731
6680	#6680a2c-bcx-25x2x-250um-70v35v-30p-resoC017.nd2 - C=0	a2	paste("250 ", mu, "m")	resoC017.nd2	22	0.754712
6680	#6680a2c-bcx-25x2x-250um-70v35v-30p-resoC017.nd2 - C=0	a2	paste("250 ", mu, "m")	resoC017.nd2	22	0.723542
6680	#6680a2c-bcx-25x2x-250um-70v35v-30p-resoC017.nd2 - C=0	a2	paste("250 ", mu, "m")	resoC017.nd2	22	0.70486
6680	#6680a2c-bcx-25x2x-250um-70v35v-30p-resoC017.nd2 - C=0	a2	paste("250 ", mu, "m")	resoC017.nd2	22	0.703129
6680	#6680a2c-bcx-25x2x-250um-70v35v-30p-resoC017.nd2 - C=0	a2	paste("250 ", mu, "m")	resoC017.nd2	23	0.369399
6680	#6680a2c-bcx-25x2x-250um-70v35v-30p-resoC017.nd2 - C=0	a2	paste("250 ", mu, "m")	resoC017.nd2	27	0.460266
6680	#6680a2c-bcx-25x2x-250um-70v35v-30p-resoC017.nd2 - C=0	a2	paste("250 ", mu, "m")	resoC017.nd2	28	0.264741
6680	#6680a2c-bcx-25x2x-250um-70v35v-30p-resoC017.nd2 - C=0	a2	paste("250 ", mu, "m")	resoC017.nd2	29	0.325518
6680	#6680a2c-bcx-25x2x-250um-70v35v-30p-resoC017.nd2 - C=0	a2	paste("250 ", mu, "m")	resoC017.nd2	30	0.441407
6680	#6680a2c-bcx-25x2x-250um-70v35v-30p-resoC017.nd2 - C=0	a2	paste("250 ", mu, "m")	resoC017.nd2	30	0.437731
6680	#6680a2c-bcx-25x2x-250um-70v35v-30p-resoC017.nd2 - C=0	a2	paste("250 ", mu, "m")	resoC017.nd2	30	0.762713
6680	#6680a2c-bcx-25x2x-250um-70v35v-30p-resoC017.nd2 - C=0	a2	paste("250 ", mu, "m")	resoC017.nd2	32	0.932554
6680	#6680a2c-bcx-25x2x-250um-70v35v-30p-resoC017.nd2 - C=0	a2	paste("250 ", mu, "m")	resoC017.nd2	32	1.54111
6680	#6680a2c-bcx-25x2x-250um-70v35v-30p-resoC017.nd2 - C=0	a2	paste("250 ", mu, "m")	resoC017.nd2	32	1.20438
6680	#6680a2c-bcx-25x2x-250um-70v35v-30p-resoC017.nd2 - C=0	a2	paste("250 ", mu, "m")	resoC017.nd2	32	1.91543
6680	#6680a2c-bcx-25x2x-250um-70v35v-30p-resoC017.nd2 - C=0	a2	paste("250 ", mu, "m")	resoC017.nd2	32	1.20616
6680	#6680a2c-bcx-25x2x-250um-70v35v-30p-resoC017.nd2 - C=0	a2	paste("250 ", mu, "m")	resoC017.nd2	34	0.318531
6680	#6680a2c-bcx-25x2x-250um-70v35v-30p-resoC017.nd2 - C=0	a2	paste("250 ", mu, "m")	resoC017.nd2	38	0.372703
6680	#6680a2c-bcx-25x2x-250um-70v35v-30p-resoC017.nd2 - C=0	a2	paste("250 ", mu, "m")	resoC017.nd2	38	0.394312
6680	#6680a2c-bcx-25x2x-250um-70v35v-30p-resoC017.nd2 - C=0	a2	paste("250 ", mu, "m")	resoC017.nd2	39	0.340099
6680	#6680a2c-bcx-25x2x-250um-70v35v-30p-resoC017.nd2 - C=0	a2	paste("250 ", mu, "m")	resoC017.nd2	40	0.59975
6681	#6681a2c-bcx-25x2x-200um-60v40v-30p-resoB010.nd2 - C=0	a2	paste("200 ", mu, "m")	resoB010.nd2	2	0.386675
6681	#6681a2c-bcx-25x2x-200um-60v40v-30p-resoB010.nd2 - C=0	a2	paste("200 ", mu, "m")	resoB010.nd2	7	0.481266
6681	#6681a2c-bcx-25x2x-200um-60v40v-30p-resoB010.nd2 - C=0	a2	paste("200 ", mu, "m")	resoB010.nd2	8	0.303325
6681	#6681a2c-bcx-25x2x-200um-60v40v-30p-resoB010.nd2 - C=0	a2	paste("200 ", mu, "m")	resoB010.nd2	9	0.328127
6681	#6681a2c-bcx-25x2x-200um-60v40v-30p-resoB010.nd2 - C=0	a2	paste("200 ", mu, "m")	resoB010.nd2	9	0.293657
6681	#6681a2c-bcx-25x2x-200um-60v40v-30p-resoB010.nd2 - C=0	a2	paste("200 ", mu, "m")	resoB010.nd2	9	0.294997
6681	#6681a2c-bcx-25x2x-200um-60v40v-30p-resoB010.nd2 - C=0	a2	paste("200 ", mu, "m")	resoB010.nd2	12	0.352031
6681	#6681a2c-bcx-25x2x-200um-60v40v-30p-resoB010.nd2 - C=0	a2	paste("200 ", mu, "m")	resoB010.nd2	12	0.2937
6681	#6681a2c-bcx-25x2x-200um-60v40v-30p-resoB010.nd2 - C=0	a2	paste("200 ", mu, "m")	resoB010.nd2	12	0.290402
6681	#6681a2c-bcx-25x2x-200um-60v40v-30p-resoB010.nd2 - C=0	a2	paste("200 ", mu, "m")	resoB010.nd2	18	0.406012
6681	#6681a2c-bcx-25x2x-200um-60v40v-30p-resoB010.nd2 - C=0	a2	paste("200 ", mu, "m")	resoB010.nd2	18	0.384146
6681	#6681a2c-bcx-25x2x-200um-60v40v-30p-resoB010.nd2 - C=0	a2	paste("200 ", mu, "m")	resoB010.nd2	19	0.374113
6681	#6681a2c-bcx-25x2x-200um-60v40v-30p-resoB010.nd2 - C=0	a2	paste("200 ", mu, "m")	resoB010.nd2	19	0.464678
6681	#6681a2c-bcx-25x2x-200um-60v40v-30p-resoB010.nd2 - C=0	a2	paste("200 ", mu, "m")	resoB010.nd2	19	0.606565
6681	#6681a2c-bcx-25x2x-200um-60v40v-30p-resoB010.nd2 - C=0	a2	paste("200 ", mu, "m")	resoB010.nd2	19	0.381387
6681	#6681a2c-bcx-25x2x-200um-60v40v-30p-resoB010.nd2 - C=0	a2	paste("200 ", mu, "m")	resoB010.nd2	19	0.593984
6681	#6681a2c-bcx-25x2x-200um-60v40v-30p-resoB010.nd2 - C=0	a2	paste("200 ", mu, "m")	resoB010.nd2	25	0.279711
6681	#6681a2c-bcx-25x2x-200um-60v40v-30p-resoB010.nd2 - C=0	a2	paste("200 ", mu, "m")	resoB010.nd2	25	0.271856
6681	#6681a2c-bcx-25x2x-200um-60v40v-30p-resoB010.nd2 - C=0	a2	paste("200 ", mu, "m")	resoB010.nd2	31	0.375596
6681	#6681a2c-bcx-25x2x-200um-60v40v-35p-resoC016.nd2 - C=0	a2	paste("200 ", mu, "m")	resoC016.nd2	3	0.450291
6681	#6681a2c-bcx-25x2x-200um-60v40v-35p-resoC016.nd2 - C=0	a2	paste("200 ", mu, "m")	resoC016.nd2	7	0.479613
6681	#6681a2c-bcx-25x2x-200um-60v40v-35p-resoC016.nd2 - C=0	a2	paste("200 ", mu, "m")	resoC016.nd2	7	0.496873
6681	#6681a2c-bcx-25x2x-200um-60v40v-35p-resoC016.nd2 - C=0	a2	paste("200 ", mu, "m")	resoC016.nd2	7	1.54103
6681	#6681a2c-bcx-25x2x-200um-60v40v-35p-resoC016.nd2 - C=0	a2	paste("200 ", mu, "m")	resoC016.nd2	16	0.360395
6681	#6681a2c-bcx-25x2x-200um-60v40v-35p-resoC016.nd2 - C=0	a2	paste("200 ", mu, "m")	resoC016.nd2	16	0.387935
6681	#6681a2c-bcx-25x2x-200um-60v40v-35p-resoC016.nd2 - C=0	a2	paste("200 ", mu, "m")	resoC016.nd2	16	0.505288
6681	#6681a2c-bcx-25x2x-200um-60v40v-35p-resoC016.nd2 - C=0	a2	paste("200 ", mu, "m")	resoC016.nd2	17	0.268209
6681	#6681a2c-bcx-25x2x-200um-60v40v-35p-resoC016.nd2 - C=0	a2	paste("200 ", mu, "m")	resoC016.nd2	17	0.278491
6681	#6681a2c-bcx-25x2x-200um-60v40v-35p-resoC016.nd2 - C=0	a2	paste("200 ", mu, "m")	resoC016.nd2	17	0.326716
6681	#6681a2c-bcx-25x2x-200um-60v40v-35p-resoC016.nd2 - C=0	a2	paste("200 ", mu, "m")	resoC016.nd2	17	0.339117
6681	#6681a2c-bcx-25x2x-200um-60v40v-35p-resoC016.nd2 - C=0	a2	paste("200 ", mu, "m")	resoC016.nd2	23	0.353967
6681	#6681a2c-bcx-25x2x-200um-60v40v-35p-resoC016.nd2 - C=0	a2	paste("200 ", mu, "m")	resoC016.nd2	24	0.268426
6681	#6681a2c-bcx-25x2x-200um-60v40v-35p-resoC016.nd2 - C=0	a2	paste("200 ", mu, "m")	resoC016.nd2	25	0.906777
6681	#6681a2c-bcx-25x2x-200um-60v40v-35p-resoC016.nd2 - C=0	a2	paste("200 ", mu, "m")	resoC016.nd2	25	0.84168
6681	#6681a2c-bcx-25x2x-200um-60v40v-35p-resoC016.nd2 - C=0	a2	paste("200 ", mu, "m")	resoC016.nd2	25	0.843342
6681	#6681a2c-bcx-25x2x-200um-60v40v-35p-resoC016.nd2 - C=0	a2	paste("200 ", mu, "m")	resoC016.nd2	25	0.648588
6681	#6681a2c-bcx-25x2x-200um-60v40v-35p-resoC016.nd2 - C=0	a2	paste("200 ", mu, "m")	resoC016.nd2	25	0.709039
6681	#6681a2c-bcx-25x2x-200um-60v40v-35p-resoC016.nd2 - C=0	a2	paste("200 ", mu, "m")	resoC016.nd2	25	0.643352
6681	#6681a2c-bcx-25x2x-200um-60v40v-35p-resoC016.nd2 - C=0	a2	paste("200 ", mu, "m")	resoC016.nd2	25	0.643989
6681	#6681a2c-bcx-25x2x-200um-60v40v-35p-resoC016.nd2 - C=0	a2	paste("200 ", mu, "m")	resoC016.nd2	25	1.14962
6681	#6681a2c-bcx-25x2x-200um-60v40v-35p-resoC016.nd2 - C=0	a2	paste("200 ", mu, "m")	resoC016.nd2	25	0.669548
6681	#6681a2c-bcx-25x2x-200um-60v40v-35p-resoC016.nd2 - C=0	a2	paste("200 ", mu, "m")	resoC016.nd2	25	0.667008
6681	#6681a2c-bcx-25x2x-200um-60v40v-35p-resoC016.nd2 - C=0	a2	paste("200 ", mu, "m")	resoC016.nd2	26	0.467793
6681	#6681a2c-bcx-25x2x-200um-60v40v-35p-resoC016.nd2 - C=0	a2	paste("200 ", mu, "m")	resoC016.nd2	26	0.648233
6681	#6681a2c-bcx-25x2x-200um-60v40v-35p-resoC016.nd2 - C=0	a2	paste("200 ", mu, "m")	resoC016.nd2	26	0.44194
6681	#6681a2c-bcx-25x2x-200um-60v40v-35p-resoC016.nd2 - C=0	a2	paste("200 ", mu, "m")	resoC016.nd2	26	0.520377
6681	#6681a2c-bcx-25x2x-200um-60v40v-35p-resoC016.nd2 - C=0	a2	paste("200 ", mu, "m")	resoC016.nd2	26	0.872333
6681	#6681a2c-bcx-25x2x-200um-60v40v-35p-resoC016.nd2 - C=0	a2	paste("200 ", mu, "m")	resoC016.nd2	26	0.493141
6681	#6681a2c-bcx-25x2x-200um-60v40v-35p-resoC016.nd2 - C=0	a2	paste("200 ", mu, "m")	resoC016.nd2	26	0.699014
6681	#6681a2c-bcx-25x2x-200um-60v40v-35p-resoC016.nd2 - C=0	a2	paste("200 ", mu, "m")	resoC016.nd2	30	0.392112
6681	#6681a2c-bcx-25x2x-200um-60v40v-35p-resoC016.nd2 - C=0	a2	paste("200 ", mu, "m")	resoC016.nd2	33	0.406736
6681	#6681a2c-bcx-25x2x-200um-60v40v-35p-resoC016.nd2 - C=0	a2	paste("200 ", mu, "m")	resoC016.nd2	33	0.530232
6681	#6681a2c-bcx-25x2x-200um-60v40v-35p-resoC016.nd2 - C=0	a2	paste("200 ", mu, "m")	resoC016.nd2	33	0.338773
6681	#6681a2c-bcx-25x2x-200um-60v40v-35p-resoC016.nd2 - C=0	a2	paste("200 ", mu, "m")	resoC016.nd2	39	0.525898
6681	#6681a2c-bcx-25x2x-250um-60v40v-30p-resoB011.nd2 - C=0	a2	paste("250 ", mu, "m")	resoB011.nd2	1	0.931919
6681	#6681a2c-bcx-25x2x-250um-60v40v-30p-resoB011.nd2 - C=0	a2	paste("250 ", mu, "m")	resoB011.nd2	1	0.786043
6681	#6681a2c-bcx-25x2x-250um-60v40v-30p-resoB011.nd2 - C=0	a2	paste("250 ", mu, "m")	resoB011.nd2	1	2.28097
6681	#6681a2c-bcx-25x2x-250um-60v40v-30p-resoB011.nd2 - C=0	a2	paste("250 ", mu, "m")	resoB011.nd2	7	0.390698
6681	#6681a2c-bcx-25x2x-250um-60v40v-30p-resoB011.nd2 - C=0	a2	paste("250 ", mu, "m")	resoB011.nd2	7	0.43671
6681	#6681a2c-bcx-25x2x-250um-60v40v-30p-resoB011.nd2 - C=0	a2	paste("250 ", mu, "m")	resoB011.nd2	17	0.432202
6681	#6681a2c-bcx-25x2x-250um-60v40v-30p-resoB011.nd2 - C=0	a2	paste("250 ", mu, "m")	resoB011.nd2	20	0.509324
6681	#6681a2c-bcx-25x2x-250um-60v40v-30p-resoB011.nd2 - C=0	a2	paste("250 ", mu, "m")	resoB011.nd2	20	0.669216
6681	#6681a2c-bcx-25x2x-250um-60v40v-30p-resoB011.nd2 - C=0	a2	paste("250 ", mu, "m")	resoB011.nd2	20	0.409625
6681	#6681a2c-bcx-25x2x-250um-60v40v-30p-resoB011.nd2 - C=0	a2	paste("250 ", mu, "m")	resoB011.nd2	29	0.881556
6681	#6681a2c-bcx-25x2x-250um-60v40v-30p-resoB011.nd2 - C=0	a2	paste("250 ", mu, "m")	resoB011.nd2	29	0.515667
6681	#6681a2c-bcx-25x2x-250um-60v40v-30p-resoB011.nd2 - C=0	a2	paste("250 ", mu, "m")	resoB011.nd2	29	0.715729
6681	#6681a2c-bcx-25x2x-250um-60v40v-30p-resoB011.nd2 - C=0	a2	paste("250 ", mu, "m")	resoB011.nd2	29	0.635701
6681	#6681a2c-bcx-25x2x-250um-60v40v-30p-resoB011.nd2 - C=0	a2	paste("250 ", mu, "m")	resoB011.nd2	31	0.362106
6681	#6681a2c-bcx-25x2x-250um-60v40v-30p-resoB011.nd2 - C=0	a2	paste("250 ", mu, "m")	resoB011.nd2	36	0.580297
6681	#6681a2c-bcx-25x2x-250um-60v40v-30p-resoB011.nd2 - C=0	a2	paste("250 ", mu, "m")	resoB011.nd2	36	0.668558
6681	#6681a2c-bcx-25x2x-250um-60v40v-30p-resoB011.nd2 - C=0	a2	paste("250 ", mu, "m")	resoB011.nd2	36	0.476675
6681	#6681a2c-bcx-25x2x-250um-60v40v-30p-resoB011.nd2 - C=0	a2	paste("250 ", mu, "m")	resoB011.nd2	36	0.635944
6681	#6681a2c-bcx-25x2x-250um-60v40v-30p-resoB011.nd2 - C=0	a2	paste("250 ", mu, "m")	resoB011.nd2	40	0.612979
6681	#6681a2c-bcx-25x2x-250um-60v40v-30p-resoB011.nd2 - C=0	a2	paste("250 ", mu, "m")	resoB011.nd2	40	0.818756
6681	#6681a2c-bcx-25x2x-250um-60v40v-30p-resoB011.nd2 - C=0	a2	paste("250 ", mu, "m")	resoB011.nd2	40	0.603578
6681	#6681a2c-bcx-25x2x-250um-60v40v-30p-resoB011.nd2 - C=0	a2	paste("250 ", mu, "m")	resoB011.nd2	40	0.616227
6681	#6681a2c-bcx-25x2x-250um-70v45v-35p-resoC017.nd2 - C=0	a2	paste("250 ", mu, "m")	resoC017.nd2	5	0.469213
6681	#6681a2c-bcx-25x2x-250um-70v45v-35p-resoC017.nd2 - C=0	a2	paste("250 ", mu, "m")	resoC017.nd2	7	0.963254
6681	#6681a2c-bcx-25x2x-250um-70v45v-35p-resoC017.nd2 - C=0	a2	paste("250 ", mu, "m")	resoC017.nd2	8	0.457188
6681	#6681a2c-bcx-25x2x-250um-70v45v-35p-resoC017.nd2 - C=0	a2	paste("250 ", mu, "m")	resoC017.nd2	9	0.698817
6681	#6681a2c-bcx-25x2x-250um-70v45v-35p-resoC017.nd2 - C=0	a2	paste("250 ", mu, "m")	resoC017.nd2	9	0.514864
6681	#6681a2c-bcx-25x2x-250um-70v45v-35p-resoC017.nd2 - C=0	a2	paste("250 ", mu, "m")	resoC017.nd2	9	0.735132
6681	#6681a2c-bcx-25x2x-250um-70v45v-35p-resoC017.nd2 - C=0	a2	paste("250 ", mu, "m")	resoC017.nd2	9	0.51528
6681	#6681a2c-bcx-25x2x-250um-70v45v-35p-resoC017.nd2 - C=0	a2	paste("250 ", mu, "m")	resoC017.nd2	9	0.465813
6681	#6681a2c-bcx-25x2x-250um-70v45v-35p-resoC017.nd2 - C=0	a2	paste("250 ", mu, "m")	resoC017.nd2	11	0.413384
6681	#6681a2c-bcx-25x2x-250um-70v45v-35p-resoC017.nd2 - C=0	a2	paste("250 ", mu, "m")	resoC017.nd2	11	0.357866
6681	#6681a2c-bcx-25x2x-250um-70v45v-35p-resoC017.nd2 - C=0	a2	paste("250 ", mu, "m")	resoC017.nd2	12	0.955409
6681	#6681a2c-bcx-25x2x-250um-70v45v-35p-resoC017.nd2 - C=0	a2	paste("250 ", mu, "m")	resoC017.nd2	12	0.504628
6681	#6681a2c-bcx-25x2x-250um-70v45v-35p-resoC017.nd2 - C=0	a2	paste("250 ", mu, "m")	resoC017.nd2	12	0.631528
6681	#6681a2c-bcx-25x2x-250um-70v45v-35p-resoC017.nd2 - C=0	a2	paste("250 ", mu, "m")	resoC017.nd2	12	1.17658
6681	#6681a2c-bcx-25x2x-250um-70v45v-35p-resoC017.nd2 - C=0	a2	paste("250 ", mu, "m")	resoC017.nd2	12	0.65902
6681	#6681a2c-bcx-25x2x-250um-70v45v-35p-resoC017.nd2 - C=0	a2	paste("250 ", mu, "m")	resoC017.nd2	13	0.56673
6681	#6681a2c-bcx-25x2x-250um-70v45v-35p-resoC017.nd2 - C=0	a2	paste("250 ", mu, "m")	resoC017.nd2	13	0.728717
6681	#6681a2c-bcx-25x2x-250um-70v45v-35p-resoC017.nd2 - C=0	a2	paste("250 ", mu, "m")	resoC017.nd2	16	0.422786
6681	#6681a2c-bcx-25x2x-250um-70v45v-35p-resoC017.nd2 - C=0	a2	paste("250 ", mu, "m")	resoC017.nd2	16	0.385102
6681	#6681a2c-bcx-25x2x-250um-70v45v-35p-resoC017.nd2 - C=0	a2	paste("250 ", mu, "m")	resoC017.nd2	16	0.496528
6681	#6681a2c-bcx-25x2x-250um-70v45v-35p-resoC017.nd2 - C=0	a2	paste("250 ", mu, "m")	resoC017.nd2	16	0.396725
6681	#6681a2c-bcx-25x2x-250um-70v45v-35p-resoC017.nd2 - C=0	a2	paste("250 ", mu, "m")	resoC017.nd2	16	0.467262
6681	#6681a2c-bcx-25x2x-250um-70v45v-35p-resoC017.nd2 - C=0	a2	paste("250 ", mu, "m")	resoC017.nd2	17	0.361298
6681	#6681a2c-bcx-25x2x-250um-70v45v-35p-resoC017.nd2 - C=0	a2	paste("250 ", mu, "m")	resoC017.nd2	17	0.545876
6681	#6681a2c-bcx-25x2x-250um-70v45v-35p-resoC017.nd2 - C=0	a2	paste("250 ", mu, "m")	resoC017.nd2	17	0.753549
6681	#6681a2c-bcx-25x2x-250um-70v45v-35p-resoC017.nd2 - C=0	a2	paste("250 ", mu, "m")	resoC017.nd2	18	1.57049
6681	#6681a2c-bcx-25x2x-250um-70v45v-35p-resoC017.nd2 - C=0	a2	paste("250 ", mu, "m")	resoC017.nd2	18	1.45706
6681	#6681a2c-bcx-25x2x-250um-70v45v-35p-resoC017.nd2 - C=0	a2	paste("250 ", mu, "m")	resoC017.nd2	18	0.777772
6681	#6681a2c-bcx-25x2x-250um-70v45v-35p-resoC017.nd2 - C=0	a2	paste("250 ", mu, "m")	resoC017.nd2	18	0.68717
6681	#6681a2c-bcx-25x2x-250um-70v45v-35p-resoC017.nd2 - C=0	a2	paste("250 ", mu, "m")	resoC017.nd2	19	1.63501
6681	#6681a2c-bcx-25x2x-250um-70v45v-35p-resoC017.nd2 - C=0	a2	paste("250 ", mu, "m")	resoC017.nd2	19	0.936323
6681	#6681a2c-bcx-25x2x-250um-70v45v-35p-resoC017.nd2 - C=0	a2	paste("250 ", mu, "m")	resoC017.nd2	19	0.677458
6681	#6681a2c-bcx-25x2x-250um-70v45v-35p-resoC017.nd2 - C=0	a2	paste("250 ", mu, "m")	resoC017.nd2	19	0.803196
6681	#6681a2c-bcx-25x2x-250um-70v45v-35p-resoC017.nd2 - C=0	a2	paste("250 ", mu, "m")	resoC017.nd2	20	0.49653
6681	#6681a2c-bcx-25x2x-250um-70v45v-35p-resoC017.nd2 - C=0	a2	paste("250 ", mu, "m")	resoC017.nd2	21	1.0238
6681	#6681a2c-bcx-25x2x-250um-70v45v-35p-resoC017.nd2 - C=0	a2	paste("250 ", mu, "m")	resoC017.nd2	21	0.782344
6681	#6681a2c-bcx-25x2x-250um-70v45v-35p-resoC017.nd2 - C=0	a2	paste("250 ", mu, "m")	resoC017.nd2	27	0.381875
6681	#6681a2c-bcx-25x2x-250um-70v45v-35p-resoC017.nd2 - C=0	a2	paste("250 ", mu, "m")	resoC017.nd2	27	0.372791
6681	#6681a2c-bcx-25x2x-250um-70v45v-35p-resoC017.nd2 - C=0	a2	paste("250 ", mu, "m")	resoC017.nd2	27	0.455304
6681	#6681a2c-bcx-25x2x-250um-70v45v-35p-resoC017.nd2 - C=0	a2	paste("250 ", mu, "m")	resoC017.nd2	29	0.316718
6681	#6681a2c-bcx-25x2x-250um-70v45v-35p-resoC017.nd2 - C=0	a2	paste("250 ", mu, "m")	resoC017.nd2	29	0.486026
6681	#6681a2c-bcx-25x2x-250um-70v45v-35p-resoC017.nd2 - C=0	a2	paste("250 ", mu, "m")	resoC017.nd2	34	0.330934
6681	#6681a2c-bcx-25x2x-250um-70v45v-35p-resoC017.nd2 - C=0	a2	paste("250 ", mu, "m")	resoC017.nd2	34	0.337306
6687	#6687wt-bcx-25x2x-200um-60v25v-30p-resoA003.nd2 - C=0	wt	paste("200 ", mu, "m")	resoA003.nd2	8	0.584005
6687	#6687wt-bcx-25x2x-200um-60v25v-30p-resoA003.nd2 - C=0	wt	paste("200 ", mu, "m")	resoA003.nd2	8	0.67393
6687	#6687wt-bcx-25x2x-200um-60v25v-30p-resoA003.nd2 - C=0	wt	paste("200 ", mu, "m")	resoA003.nd2	8	0.599527
6687	#6687wt-bcx-25x2x-200um-60v25v-30p-resoA003.nd2 - C=0	wt	paste("200 ", mu, "m")	resoA003.nd2	8	0.628734
6687	#6687wt-bcx-25x2x-200um-60v25v-30p-resoA003.nd2 - C=0	wt	paste("200 ", mu, "m")	resoA003.nd2	8	0.570758
6687	#6687wt-bcx-25x2x-200um-60v25v-30p-resoA003.nd2 - C=0	wt	paste("200 ", mu, "m")	resoA003.nd2	8	0.728944
6687	#6687wt-bcx-25x2x-200um-60v25v-30p-resoA003.nd2 - C=0	wt	paste("200 ", mu, "m")	resoA003.nd2	8	0.843405
6687	#6687wt-bcx-25x2x-200um-60v25v-30p-resoA003.nd2 - C=0	wt	paste("200 ", mu, "m")	resoA003.nd2	8	0.632984
6687	#6687wt-bcx-25x2x-200um-60v25v-30p-resoA003.nd2 - C=0	wt	paste("200 ", mu, "m")	resoA003.nd2	8	0.594152
6687	#6687wt-bcx-25x2x-200um-60v25v-30p-resoA003.nd2 - C=0	wt	paste("200 ", mu, "m")	resoA003.nd2	8	0.711671
6687	#6687wt-bcx-25x2x-200um-60v25v-30p-resoA003.nd2 - C=0	wt	paste("200 ", mu, "m")	resoA003.nd2	8	0.624703
6687	#6687wt-bcx-25x2x-200um-60v25v-30p-resoA003.nd2 - C=0	wt	paste("200 ", mu, "m")	resoA003.nd2	8	0.85391
6687	#6687wt-bcx-25x2x-200um-60v25v-30p-resoA003.nd2 - C=0	wt	paste("200 ", mu, "m")	resoA003.nd2	10	0.263887
6687	#6687wt-bcx-25x2x-200um-60v25v-30p-resoA003.nd2 - C=0	wt	paste("200 ", mu, "m")	resoA003.nd2	16	0.25517
6687	#6687wt-bcx-25x2x-200um-60v25v-30p-resoA003.nd2 - C=0	wt	paste("200 ", mu, "m")	resoA003.nd2	16	0.313612
6687	#6687wt-bcx-25x2x-200um-60v25v-30p-resoA003.nd2 - C=0	wt	paste("200 ", mu, "m")	resoA003.nd2	23	0.346762
6687	#6687wt-bcx-25x2x-200um-65v20v-30p-resoB009.nd2 - C=0	wt	paste("200 ", mu, "m")	resoB009.nd2	2	0.449892
6687	#6687wt-bcx-25x2x-200um-65v20v-30p-resoB009.nd2 - C=0	wt	paste("200 ", mu, "m")	resoB009.nd2	2	0.37491
6687	#6687wt-bcx-25x2x-200um-65v20v-30p-resoB009.nd2 - C=0	wt	paste("200 ", mu, "m")	resoB009.nd2	2	0.390316
6687	#6687wt-bcx-25x2x-200um-65v20v-30p-resoB009.nd2 - C=0	wt	paste("200 ", mu, "m")	resoB009.nd2	2	0.563732
6687	#6687wt-bcx-25x2x-200um-65v20v-30p-resoB009.nd2 - C=0	wt	paste("200 ", mu, "m")	resoB009.nd2	5	0.943362
6687	#6687wt-bcx-25x2x-200um-65v20v-30p-resoB009.nd2 - C=0	wt	paste("200 ", mu, "m")	resoB009.nd2	5	0.725844
6687	#6687wt-bcx-25x2x-200um-65v20v-30p-resoB009.nd2 - C=0	wt	paste("200 ", mu, "m")	resoB009.nd2	5	0.804358
6687	#6687wt-bcx-25x2x-200um-65v20v-30p-resoB009.nd2 - C=0	wt	paste("200 ", mu, "m")	resoB009.nd2	5	0.81172
6687	#6687wt-bcx-25x2x-200um-65v20v-30p-resoB009.nd2 - C=0	wt	paste("200 ", mu, "m")	resoB009.nd2	5	0.694749
6687	#6687wt-bcx-25x2x-200um-65v20v-30p-resoB009.nd2 - C=0	wt	paste("200 ", mu, "m")	resoB009.nd2	5	1.06621
6687	#6687wt-bcx-25x2x-200um-65v20v-30p-resoB009.nd2 - C=0	wt	paste("200 ", mu, "m")	resoB009.nd2	5	0.852277
6687	#6687wt-bcx-25x2x-200um-65v20v-30p-resoB009.nd2 - C=0	wt	paste("200 ", mu, "m")	resoB009.nd2	5	0.679634
6687	#6687wt-bcx-25x2x-200um-65v20v-30p-resoB009.nd2 - C=0	wt	paste("200 ", mu, "m")	resoB009.nd2	5	0.676691
6687	#6687wt-bcx-25x2x-200um-65v20v-30p-resoB009.nd2 - C=0	wt	paste("200 ", mu, "m")	resoB009.nd2	5	0.836373
6687	#6687wt-bcx-25x2x-200um-65v20v-30p-resoB009.nd2 - C=0	wt	paste("200 ", mu, "m")	resoB009.nd2	5	0.742285
6687	#6687wt-bcx-25x2x-200um-65v20v-30p-resoB009.nd2 - C=0	wt	paste("200 ", mu, "m")	resoB009.nd2	7	0.48592
6687	#6687wt-bcx-25x2x-200um-65v20v-30p-resoB009.nd2 - C=0	wt	paste("200 ", mu, "m")	resoB009.nd2	7	0.471109
6687	#6687wt-bcx-25x2x-200um-65v20v-30p-resoB009.nd2 - C=0	wt	paste("200 ", mu, "m")	resoB009.nd2	7	0.390131
6687	#6687wt-bcx-25x2x-200um-65v20v-30p-resoB009.nd2 - C=0	wt	paste("200 ", mu, "m")	resoB009.nd2	7	0.351838
6687	#6687wt-bcx-25x2x-200um-65v20v-30p-resoB009.nd2 - C=0	wt	paste("200 ", mu, "m")	resoB009.nd2	11	0.479439
6687	#6687wt-bcx-25x2x-200um-65v20v-30p-resoB009.nd2 - C=0	wt	paste("200 ", mu, "m")	resoB009.nd2	11	1.04633
6687	#6687wt-bcx-25x2x-200um-65v20v-30p-resoB009.nd2 - C=0	wt	paste("200 ", mu, "m")	resoB009.nd2	11	0.532423
6687	#6687wt-bcx-25x2x-200um-65v20v-30p-resoB009.nd2 - C=0	wt	paste("200 ", mu, "m")	resoB009.nd2	11	0.648797
6687	#6687wt-bcx-25x2x-200um-65v20v-30p-resoB009.nd2 - C=0	wt	paste("200 ", mu, "m")	resoB009.nd2	11	0.493242
6687	#6687wt-bcx-25x2x-200um-65v20v-30p-resoB009.nd2 - C=0	wt	paste("200 ", mu, "m")	resoB009.nd2	11	0.6095
6687	#6687wt-bcx-25x2x-200um-65v20v-30p-resoB009.nd2 - C=0	wt	paste("200 ", mu, "m")	resoB009.nd2	11	0.629157
6687	#6687wt-bcx-25x2x-200um-65v20v-30p-resoB009.nd2 - C=0	wt	paste("200 ", mu, "m")	resoB009.nd2	11	0.708243
6687	#6687wt-bcx-25x2x-200um-65v20v-30p-resoB009.nd2 - C=0	wt	paste("200 ", mu, "m")	resoB009.nd2	12	0.462466
6687	#6687wt-bcx-25x2x-200um-65v20v-30p-resoB009.nd2 - C=0	wt	paste("200 ", mu, "m")	resoB009.nd2	21	0.449915
6687	#6687wt-bcx-25x2x-200um-65v20v-30p-resoB009.nd2 - C=0	wt	paste("200 ", mu, "m")	resoB009.nd2	22	0.835773
6687	#6687wt-bcx-25x2x-200um-65v20v-30p-resoB009.nd2 - C=0	wt	paste("200 ", mu, "m")	resoB009.nd2	22	0.586554
6687	#6687wt-bcx-25x2x-200um-65v20v-30p-resoB009.nd2 - C=0	wt	paste("200 ", mu, "m")	resoB009.nd2	22	0.586031
6687	#6687wt-bcx-25x2x-200um-65v20v-30p-resoB009.nd2 - C=0	wt	paste("200 ", mu, "m")	resoB009.nd2	22	0.592445
6687	#6687wt-bcx-25x2x-200um-65v20v-30p-resoB009.nd2 - C=0	wt	paste("200 ", mu, "m")	resoB009.nd2	22	1.10774
6687	#6687wt-bcx-25x2x-200um-65v20v-30p-resoB009.nd2 - C=0	wt	paste("200 ", mu, "m")	resoB009.nd2	28	0.360144
6687	#6687wt-bcx-25x2x-250um-65v20v-35p-resoB010.nd2 - C=0	wt	paste("250 ", mu, "m")	resoB010.nd2	12	1.6767
6687	#6687wt-bcx-25x2x-250um-65v20v-35p-resoB010.nd2 - C=0	wt	paste("250 ", mu, "m")	resoB010.nd2	12	2.45742
6687	#6687wt-bcx-25x2x-250um-65v20v-35p-resoB010.nd2 - C=0	wt	paste("250 ", mu, "m")	resoB010.nd2	12	1.73007
6687	#6687wt-bcx-25x2x-250um-65v20v-35p-resoB010.nd2 - C=0	wt	paste("250 ", mu, "m")	resoB010.nd2	12	1.75209
6687	#6687wt-bcx-25x2x-250um-65v20v-35p-resoB010.nd2 - C=0	wt	paste("250 ", mu, "m")	resoB010.nd2	12	1.84102
6687	#6687wt-bcx-25x2x-250um-65v20v-35p-resoB010.nd2 - C=0	wt	paste("250 ", mu, "m")	resoB010.nd2	12	1.76485
6687	#6687wt-bcx-25x2x-250um-65v20v-35p-resoB010.nd2 - C=0	wt	paste("250 ", mu, "m")	resoB010.nd2	14	0.286752
6687	#6687wt-bcx-25x2x-250um-65v20v-35p-resoB010.nd2 - C=0	wt	paste("250 ", mu, "m")	resoB010.nd2	14	0.301254
6687	#6687wt-bcx-25x2x-250um-65v20v-35p-resoB010.nd2 - C=0	wt	paste("250 ", mu, "m")	resoB010.nd2	28	0.536195
6687	#6687wt-bcx-25x2x-250um-65v20v-35p-resoB010.nd2 - C=0	wt	paste("250 ", mu, "m")	resoB010.nd2	28	0.363174
6687	#6687wt-bcx-25x2x-250um-70v25v-30p-resoA005.nd2 - C=0	wt	paste("250 ", mu, "m")	resoA005.nd2	2	0.971216
6687	#6687wt-bcx-25x2x-250um-70v25v-30p-resoA005.nd2 - C=0	wt	paste("250 ", mu, "m")	resoA005.nd2	2	0.974474
6687	#6687wt-bcx-25x2x-250um-70v25v-30p-resoA005.nd2 - C=0	wt	paste("250 ", mu, "m")	resoA005.nd2	2	0.917948
6687	#6687wt-bcx-25x2x-250um-70v25v-30p-resoA005.nd2 - C=0	wt	paste("250 ", mu, "m")	resoA005.nd2	2	0.915018
6687	#6687wt-bcx-25x2x-250um-70v25v-30p-resoA005.nd2 - C=0	wt	paste("250 ", mu, "m")	resoA005.nd2	2	0.915742
6687	#6687wt-bcx-25x2x-250um-70v25v-30p-resoA005.nd2 - C=0	wt	paste("250 ", mu, "m")	resoA005.nd2	2	0.900382
6687	#6687wt-bcx-25x2x-250um-70v25v-30p-resoA005.nd2 - C=0	wt	paste("250 ", mu, "m")	resoA005.nd2	2	1.03248
6687	#6687wt-bcx-25x2x-250um-70v25v-30p-resoA005.nd2 - C=0	wt	paste("250 ", mu, "m")	resoA005.nd2	2	1.1302
6687	#6687wt-bcx-25x2x-250um-70v25v-30p-resoA005.nd2 - C=0	wt	paste("250 ", mu, "m")	resoA005.nd2	24	0.565394
6687	#6687wt-bcx-25x2x-250um-70v25v-30p-resoA005.nd2 - C=0	wt	paste("250 ", mu, "m")	resoA005.nd2	25	0.335528
6687	#6687wt-bcx-25x2x-250um-70v25v-30p-resoA005.nd2 - C=0	wt	paste("250 ", mu, "m")	resoA005.nd2	25	0.345667
6687	#6687wt-bcx-25x2x-250um-70v25v-30p-resoA005.nd2 - C=0	wt	paste("250 ", mu, "m")	resoA005.nd2	25	0.533843
6687	#6687wt-bcx-25x2x-250um-70v25v-30p-resoA005.nd2 - C=0	wt	paste("250 ", mu, "m")	resoA005.nd2	29	0.413292
6687	#6687wt-bcx-25x2x-250um-70v25v-30p-resoA005.nd2 - C=0	wt	paste("250 ", mu, "m")	resoA005.nd2	29	0.775855
6687	#6687wt-bcx-25x2x-250um-70v25v-30p-resoA005.nd2 - C=0	wt	paste("250 ", mu, "m")	resoA005.nd2	29	0.423602
6687	#6687wt-bcx-25x2x-250um-70v25v-30p-resoA005.nd2 - C=0	wt	paste("250 ", mu, "m")	resoA005.nd2	29	0.402044
6687	#6687wt-bcx-25x2x-250um-70v25v-30p-resoA005.nd2 - C=0	wt	paste("250 ", mu, "m")	resoA005.nd2	31	0.294663
6687	#6687wt-bcx-25x2x-250um-70v25v-30p-resoA005.nd2 - C=0	wt	paste("250 ", mu, "m")	resoA005.nd2	31	0.356242
6687	#6687wt-bcx-25x2x-250um-70v25v-30p-resoA005.nd2 - C=0	wt	paste("250 ", mu, "m")	resoA005.nd2	34	1.1122
6687	#6687wt-bcx-25x2x-250um-70v25v-30p-resoA005.nd2 - C=0	wt	paste("250 ", mu, "m")	resoA005.nd2	34	1.14197
6687	#6687wt-bcx-25x2x-250um-70v25v-30p-resoA005.nd2 - C=0	wt	paste("250 ", mu, "m")	resoA005.nd2	34	1.04642
6687	#6687wt-bcx-25x2x-250um-70v25v-30p-resoA005.nd2 - C=0	wt	paste("250 ", mu, "m")	resoA005.nd2	34	1.00075
6687	#6687wt-bcx-25x2x-250um-70v25v-30p-resoA005.nd2 - C=0	wt	paste("250 ", mu, "m")	resoA005.nd2	34	1.18317
6687	#6687wt-bcx-25x2x-250um-70v25v-30p-resoA005.nd2 - C=0	wt	paste("250 ", mu, "m")	resoA005.nd2	34	1.20082
6687	#6687wt-bcx-25x2x-250um-70v25v-30p-resoA005.nd2 - C=0	wt	paste("250 ", mu, "m")	resoA005.nd2	34	1.00065
6687	#6687wt-bcx-25x2x-250um-70v25v-30p-resoA005.nd2 - C=0	wt	paste("250 ", mu, "m")	resoA005.nd2	34	1.59793
6687	#6687wt-bcx-25x2x-250um-70v25v-30p-resoA005.nd2 - C=0	wt	paste("250 ", mu, "m")	resoA005.nd2	34	1.11167
6687	#6687wt-bcx-25x2x-250um-70v25v-30p-resoA005.nd2 - C=0	wt	paste("250 ", mu, "m")	resoA005.nd2	35	0.423513
6687	#6687wt-bcx-25x2x-250um-70v25v-30p-resoA005.nd2 - C=0	wt	paste("250 ", mu, "m")	resoA005.nd2	35	0.353797
6687	#6687wt-bcx-25x2x-250um-70v25v-30p-resoA005.nd2 - C=0	wt	paste("250 ", mu, "m")	resoA005.nd2	35	0.354031
6687	#6687wt-bcx-25x2x-250um-70v25v-30p-resoA005.nd2 - C=0	wt	paste("250 ", mu, "m")	resoA005.nd2	35	0.498793
6687	#6687wt-bcx-25x2x-250um-70v25v-30p-resoA005.nd2 - C=0	wt	paste("250 ", mu, "m")	resoA005.nd2	35	0.595589
6687	#6687wt-bcx-25x2x-250um-70v25v-30p-resoA005.nd2 - C=0	wt	paste("250 ", mu, "m")	resoA005.nd2	35	0.433421
6688	#6688wt-bcx-25x2x-200um-70v20v-30p-resoD002.nd2 - Z=0 C=0	wt	paste("200 ", mu, "m")	resoD002.nd2	21	0.37967
6688	#6688wt-bcx-25x2x-200um-70v20v-30p-resoD002.nd2 - Z=0 C=0	wt	paste("200 ", mu, "m")	resoD002.nd2	21	0.53778
6688	#6688wt-bcx-25x2x-200um-70v30v-30p-resoE006.nd2 - Z=0 C=0	wt	paste("200 ", mu, "m")	resoE006.nd2	25	0.32608
6688	#6688wt-bcx-25x2x-250um-70v20v-35p-resoD003.nd2 - Z=0 C=0	wt	paste("250 ", mu, "m")	resoD003.nd2	32	0.253888
6688	#6688wt-bcx-25x2x-250um-70v30v-40p-resoE007.nd2 - Z=0 C=0	wt	paste("250 ", mu, "m")	resoE007.nd2	9	0.562277
6688	#6688wt-bcx-25x2x-250um-70v30v-40p-resoE007.nd2 - Z=0 C=0	wt	paste("250 ", mu, "m")	resoE007.nd2	13	0.378641
6688	#6688wt-bcx-25x2x-250um-70v30v-40p-resoE007.nd2 - Z=0 C=0	wt	paste("250 ", mu, "m")	resoE007.nd2	13	0.347888
6688	#6688wt-bcx-25x2x-250um-70v30v-40p-resoE007.nd2 - Z=0 C=0	wt	paste("250 ", mu, "m")	resoE007.nd2	19	0.4109
6688	#6688wt-bcx-25x2x-250um-70v30v-40p-resoE007.nd2 - Z=0 C=0	wt	paste("250 ", mu, "m")	resoE007.nd2	19	0.376472
6688	#6688wt-bcx-25x2x-250um-70v30v-40p-resoE007.nd2 - Z=0 C=0	wt	paste("250 ", mu, "m")	resoE007.nd2	19	0.407522
6688	#6688wt-bcx-25x2x-250um-70v30v-40p-resoE007.nd2 - Z=0 C=0	wt	paste("250 ", mu, "m")	resoE007.nd2	19	0.383057
6688	#6688wt-bcx-25x2x-250um-70v30v-40p-resoE007.nd2 - Z=0 C=0	wt	paste("250 ", mu, "m")	resoE007.nd2	23	0.410793
6688	#6688wt-bcx-25x2x-250um-70v30v-40p-resoE007.nd2 - Z=0 C=0	wt	paste("250 ", mu, "m")	resoE007.nd2	31	0.373974
7027	#7027wt-bcx-25x2x-200um-60v40v-30p-resoA004.nd2 - Z=0 C=0	wt	paste("200 ", mu, "m")	resoA004.nd2	1	0.303511
7027	#7027wt-bcx-25x2x-200um-60v40v-30p-resoA004.nd2 - Z=0 C=0	wt	paste("200 ", mu, "m")	resoA004.nd2	2	0.283993
7027	#7027wt-bcx-25x2x-200um-60v40v-30p-resoA004.nd2 - Z=0 C=0	wt	paste("200 ", mu, "m")	resoA004.nd2	3	0.930304
7027	#7027wt-bcx-25x2x-200um-60v40v-30p-resoA004.nd2 - Z=0 C=0	wt	paste("200 ", mu, "m")	resoA004.nd2	3	0.517445
7027	#7027wt-bcx-25x2x-200um-60v40v-30p-resoA004.nd2 - Z=0 C=0	wt	paste("200 ", mu, "m")	resoA004.nd2	3	0.638108
7027	#7027wt-bcx-25x2x-200um-60v40v-30p-resoA004.nd2 - Z=0 C=0	wt	paste("200 ", mu, "m")	resoA004.nd2	4	0.77086
7027	#7027wt-bcx-25x2x-200um-60v40v-30p-resoA004.nd2 - Z=0 C=0	wt	paste("200 ", mu, "m")	resoA004.nd2	5	0.475322
7027	#7027wt-bcx-25x2x-200um-60v40v-30p-resoA004.nd2 - Z=0 C=0	wt	paste("200 ", mu, "m")	resoA004.nd2	7	0.555821
7027	#7027wt-bcx-25x2x-200um-60v40v-30p-resoA004.nd2 - Z=0 C=0	wt	paste("200 ", mu, "m")	resoA004.nd2	7	0.384068
7027	#7027wt-bcx-25x2x-200um-60v40v-30p-resoA004.nd2 - Z=0 C=0	wt	paste("200 ", mu, "m")	resoA004.nd2	7	0.80498
7027	#7027wt-bcx-25x2x-200um-60v40v-30p-resoA004.nd2 - Z=0 C=0	wt	paste("200 ", mu, "m")	resoA004.nd2	8	0.310869
7027	#7027wt-bcx-25x2x-200um-60v40v-30p-resoA004.nd2 - Z=0 C=0	wt	paste("200 ", mu, "m")	resoA004.nd2	8	0.329394
7027	#7027wt-bcx-25x2x-200um-60v40v-30p-resoA004.nd2 - Z=0 C=0	wt	paste("200 ", mu, "m")	resoA004.nd2	8	0.394772
7027	#7027wt-bcx-25x2x-200um-60v40v-30p-resoA004.nd2 - Z=0 C=0	wt	paste("200 ", mu, "m")	resoA004.nd2	8	0.557972
7027	#7027wt-bcx-25x2x-200um-60v40v-30p-resoA004.nd2 - Z=0 C=0	wt	paste("200 ", mu, "m")	resoA004.nd2	8	0.519578
7027	#7027wt-bcx-25x2x-200um-60v40v-30p-resoA004.nd2 - Z=0 C=0	wt	paste("200 ", mu, "m")	resoA004.nd2	9	0.308883
7027	#7027wt-bcx-25x2x-200um-60v40v-30p-resoA004.nd2 - Z=0 C=0	wt	paste("200 ", mu, "m")	resoA004.nd2	10	0.815849
7027	#7027wt-bcx-25x2x-200um-60v40v-30p-resoA004.nd2 - Z=0 C=0	wt	paste("200 ", mu, "m")	resoA004.nd2	10	0.619663
7027	#7027wt-bcx-25x2x-200um-60v40v-30p-resoA004.nd2 - Z=0 C=0	wt	paste("200 ", mu, "m")	resoA004.nd2	10	0.663459
7027	#7027wt-bcx-25x2x-200um-60v40v-30p-resoA004.nd2 - Z=0 C=0	wt	paste("200 ", mu, "m")	resoA004.nd2	10	0.741883
7027	#7027wt-bcx-25x2x-200um-60v40v-30p-resoA004.nd2 - Z=0 C=0	wt	paste("200 ", mu, "m")	resoA004.nd2	10	0.629472
7027	#7027wt-bcx-25x2x-200um-60v40v-30p-resoA004.nd2 - Z=0 C=0	wt	paste("200 ", mu, "m")	resoA004.nd2	10	0.58019
7027	#7027wt-bcx-25x2x-200um-60v40v-30p-resoA004.nd2 - Z=0 C=0	wt	paste("200 ", mu, "m")	resoA004.nd2	10	0.643562
7027	#7027wt-bcx-25x2x-200um-60v40v-30p-resoA004.nd2 - Z=0 C=0	wt	paste("200 ", mu, "m")	resoA004.nd2	10	0.564142
7027	#7027wt-bcx-25x2x-200um-60v40v-30p-resoA004.nd2 - Z=0 C=0	wt	paste("200 ", mu, "m")	resoA004.nd2	12	0.339555
7027	#7027wt-bcx-25x2x-200um-60v40v-30p-resoA004.nd2 - Z=0 C=0	wt	paste("200 ", mu, "m")	resoA004.nd2	16	0.534082
7027	#7027wt-bcx-25x2x-200um-60v40v-30p-resoA004.nd2 - Z=0 C=0	wt	paste("200 ", mu, "m")	resoA004.nd2	20	0.478803
7027	#7027wt-bcx-25x2x-200um-60v40v-30p-resoA004.nd2 - Z=0 C=0	wt	paste("200 ", mu, "m")	resoA004.nd2	20	0.454918
7027	#7027wt-bcx-25x2x-200um-60v40v-30p-resoA004.nd2 - Z=0 C=0	wt	paste("200 ", mu, "m")	resoA004.nd2	32	0.552884
7027	#7027wt-bcx-25x2x-200um-60v40v-30p-resoA004.nd2 - Z=0 C=0	wt	paste("200 ", mu, "m")	resoA004.nd2	34	0.346676
7027	#7027wt-bcx-25x2x-200um-60v40v-30p-resoA004.nd2 - Z=0 C=0	wt	paste("200 ", mu, "m")	resoA004.nd2	36	0.401688
7027	#7027wt-bcx-25x2x-200um-60v40v-30p-resoA004.nd2 - Z=0 C=0	wt	paste("200 ", mu, "m")	resoA004.nd2	36	0.51997
7027	#7027wt-bcx-25x2x-200um-60v40v-30p-resoA004.nd2 - Z=0 C=0	wt	paste("200 ", mu, "m")	resoA004.nd2	38	0.456478
7027	#7027wt-bcx-25x2x-200um-60v40v-30p-resoA004.nd2 - Z=0 C=0	wt	paste("200 ", mu, "m")	resoA004.nd2	38	1.44849
7027	#7027wt-bcx-25x2x-200um-60v40v-30p-resoA004.nd2 - Z=0 C=0	wt	paste("200 ", mu, "m")	resoA004.nd2	40	0.331214
7027	#7027wt-bcx-25x2x-200um-60v40v-30p-resoB009.nd2 - Z=0 C=0	wt	paste("200 ", mu, "m")	resoB009.nd2	1	0.32897
7027	#7027wt-bcx-25x2x-200um-60v40v-30p-resoB009.nd2 - Z=0 C=0	wt	paste("200 ", mu, "m")	resoB009.nd2	6	0.35065
7027	#7027wt-bcx-25x2x-200um-60v40v-30p-resoB009.nd2 - Z=0 C=0	wt	paste("200 ", mu, "m")	resoB009.nd2	6	0.327069
7027	#7027wt-bcx-25x2x-200um-60v40v-30p-resoB009.nd2 - Z=0 C=0	wt	paste("200 ", mu, "m")	resoB009.nd2	7	2.0444
7027	#7027wt-bcx-25x2x-200um-60v40v-30p-resoB009.nd2 - Z=0 C=0	wt	paste("200 ", mu, "m")	resoB009.nd2	7	0.601613
7027	#7027wt-bcx-25x2x-200um-60v40v-30p-resoB009.nd2 - Z=0 C=0	wt	paste("200 ", mu, "m")	resoB009.nd2	8	0.316089
7027	#7027wt-bcx-25x2x-200um-60v40v-30p-resoB009.nd2 - Z=0 C=0	wt	paste("200 ", mu, "m")	resoB009.nd2	9	0.563099
7027	#7027wt-bcx-25x2x-200um-60v40v-30p-resoB009.nd2 - Z=0 C=0	wt	paste("200 ", mu, "m")	resoB009.nd2	9	0.375714
7027	#7027wt-bcx-25x2x-200um-60v40v-30p-resoB009.nd2 - Z=0 C=0	wt	paste("200 ", mu, "m")	resoB009.nd2	9	0.412681
7027	#7027wt-bcx-25x2x-200um-60v40v-30p-resoB009.nd2 - Z=0 C=0	wt	paste("200 ", mu, "m")	resoB009.nd2	11	0.430234
7027	#7027wt-bcx-25x2x-200um-60v40v-30p-resoB009.nd2 - Z=0 C=0	wt	paste("200 ", mu, "m")	resoB009.nd2	11	0.537134
7027	#7027wt-bcx-25x2x-200um-60v40v-30p-resoB009.nd2 - Z=0 C=0	wt	paste("200 ", mu, "m")	resoB009.nd2	11	0.317582
7027	#7027wt-bcx-25x2x-200um-60v40v-30p-resoB009.nd2 - Z=0 C=0	wt	paste("200 ", mu, "m")	resoB009.nd2	16	0.361814
7027	#7027wt-bcx-25x2x-200um-60v40v-30p-resoB009.nd2 - Z=0 C=0	wt	paste("200 ", mu, "m")	resoB009.nd2	16	0.397441
7027	#7027wt-bcx-25x2x-200um-60v40v-30p-resoB009.nd2 - Z=0 C=0	wt	paste("200 ", mu, "m")	resoB009.nd2	17	0.472199
7027	#7027wt-bcx-25x2x-200um-60v40v-30p-resoB009.nd2 - Z=0 C=0	wt	paste("200 ", mu, "m")	resoB009.nd2	20	0.475849
7027	#7027wt-bcx-25x2x-200um-60v40v-30p-resoB009.nd2 - Z=0 C=0	wt	paste("200 ", mu, "m")	resoB009.nd2	20	0.347081
7027	#7027wt-bcx-25x2x-200um-60v40v-30p-resoB009.nd2 - Z=0 C=0	wt	paste("200 ", mu, "m")	resoB009.nd2	20	0.372369
7027	#7027wt-bcx-25x2x-200um-60v40v-30p-resoB009.nd2 - Z=0 C=0	wt	paste("200 ", mu, "m")	resoB009.nd2	20	0.537156
7027	#7027wt-bcx-25x2x-200um-60v40v-30p-resoB009.nd2 - Z=0 C=0	wt	paste("200 ", mu, "m")	resoB009.nd2	22	0.441567
7027	#7027wt-bcx-25x2x-200um-60v40v-30p-resoB009.nd2 - Z=0 C=0	wt	paste("200 ", mu, "m")	resoB009.nd2	23	0.30462
7027	#7027wt-bcx-25x2x-200um-60v40v-30p-resoB009.nd2 - Z=0 C=0	wt	paste("200 ", mu, "m")	resoB009.nd2	26	0.598624
7027	#7027wt-bcx-25x2x-200um-60v40v-30p-resoB009.nd2 - Z=0 C=0	wt	paste("200 ", mu, "m")	resoB009.nd2	26	0.552793
7027	#7027wt-bcx-25x2x-200um-60v40v-30p-resoB009.nd2 - Z=0 C=0	wt	paste("200 ", mu, "m")	resoB009.nd2	26	2.14624
7027	#7027wt-bcx-25x2x-200um-60v40v-30p-resoB009.nd2 - Z=0 C=0	wt	paste("200 ", mu, "m")	resoB009.nd2	27	0.319865
7027	#7027wt-bcx-25x2x-200um-60v40v-30p-resoB009.nd2 - Z=0 C=0	wt	paste("200 ", mu, "m")	resoB009.nd2	31	0.281346
7027	#7027wt-bcx-25x2x-200um-60v40v-30p-resoB009.nd2 - Z=0 C=0	wt	paste("200 ", mu, "m")	resoB009.nd2	32	0.666964
7027	#7027wt-bcx-25x2x-200um-60v40v-30p-resoB009.nd2 - Z=0 C=0	wt	paste("200 ", mu, "m")	resoB009.nd2	32	0.315788
7027	#7027wt-bcx-25x2x-200um-60v40v-30p-resoB009.nd2 - Z=0 C=0	wt	paste("200 ", mu, "m")	resoB009.nd2	32	0.305346
7027	#7027wt-bcx-25x2x-200um-60v40v-30p-resoB009.nd2 - Z=0 C=0	wt	paste("200 ", mu, "m")	resoB009.nd2	32	0.576687
7027	#7027wt-bcx-25x2x-200um-60v40v-30p-resoB009.nd2 - Z=0 C=0	wt	paste("200 ", mu, "m")	resoB009.nd2	32	0.567595
7027	#7027wt-bcx-25x2x-200um-60v40v-30p-resoB009.nd2 - Z=0 C=0	wt	paste("200 ", mu, "m")	resoB009.nd2	32	0.672971
7027	#7027wt-bcx-25x2x-200um-60v40v-30p-resoB009.nd2 - Z=0 C=0	wt	paste("200 ", mu, "m")	resoB009.nd2	33	0.353038
7027	#7027wt-bcx-25x2x-200um-60v40v-30p-resoB009.nd2 - Z=0 C=0	wt	paste("200 ", mu, "m")	resoB009.nd2	34	0.468227
7027	#7027wt-bcx-25x2x-200um-60v40v-30p-resoB009.nd2 - Z=0 C=0	wt	paste("200 ", mu, "m")	resoB009.nd2	34	0.364166
7027	#7027wt-bcx-25x2x-200um-60v40v-30p-resoB009.nd2 - Z=0 C=0	wt	paste("200 ", mu, "m")	resoB009.nd2	35	0.58054
7027	#7027wt-bcx-25x2x-200um-60v40v-30p-resoB009.nd2 - Z=0 C=0	wt	paste("200 ", mu, "m")	resoB009.nd2	35	0.447513
7027	#7027wt-bcx-25x2x-200um-60v40v-30p-resoB009.nd2 - Z=0 C=0	wt	paste("200 ", mu, "m")	resoB009.nd2	35	0.400914
7027	#7027wt-bcx-25x2x-200um-60v40v-30p-resoB009.nd2 - Z=0 C=0	wt	paste("200 ", mu, "m")	resoB009.nd2	35	0.421967
7027	#7027wt-bcx-25x2x-200um-60v40v-30p-resoB009.nd2 - Z=0 C=0	wt	paste("200 ", mu, "m")	resoB009.nd2	35	0.494569
7027	#7027wt-bcx-25x2x-200um-60v40v-30p-resoB009.nd2 - Z=0 C=0	wt	paste("200 ", mu, "m")	resoB009.nd2	35	0.414848
7027	#7027wt-bcx-25x2x-200um-60v40v-30p-resoB009.nd2 - Z=0 C=0	wt	paste("200 ", mu, "m")	resoB009.nd2	38	0.580639
7027	#7027wt-bcx-25x2x-200um-60v40v-30p-resoB009.nd2 - Z=0 C=0	wt	paste("200 ", mu, "m")	resoB009.nd2	38	1.33264
7027	#7027wt-bcx-25x2x-200um-60v40v-30p-resoB009.nd2 - Z=0 C=0	wt	paste("200 ", mu, "m")	resoB009.nd2	38	0.983946
7027	#7027wt-bcx-25x2x-200um-60v40v-30p-resoB009.nd2 - Z=0 C=0	wt	paste("200 ", mu, "m")	resoB009.nd2	38	0.593705
7027	#7027wt-bcx-25x2x-250um-60v40v-35p-resoA006.nd2 - Z=0 C=0	wt	paste("250 ", mu, "m")	resoA006.nd2	1	0.291894
7027	#7027wt-bcx-25x2x-250um-60v40v-35p-resoA006.nd2 - Z=0 C=0	wt	paste("250 ", mu, "m")	resoA006.nd2	4	0.3107
7027	#7027wt-bcx-25x2x-250um-60v40v-35p-resoA006.nd2 - Z=0 C=0	wt	paste("250 ", mu, "m")	resoA006.nd2	4	0.331654
7027	#7027wt-bcx-25x2x-250um-60v40v-35p-resoA006.nd2 - Z=0 C=0	wt	paste("250 ", mu, "m")	resoA006.nd2	9	0.481221
7027	#7027wt-bcx-25x2x-250um-60v40v-35p-resoA006.nd2 - Z=0 C=0	wt	paste("250 ", mu, "m")	resoA006.nd2	10	0.402564
7027	#7027wt-bcx-25x2x-250um-60v40v-35p-resoA006.nd2 - Z=0 C=0	wt	paste("250 ", mu, "m")	resoA006.nd2	10	0.540425
7027	#7027wt-bcx-25x2x-250um-60v40v-35p-resoA006.nd2 - Z=0 C=0	wt	paste("250 ", mu, "m")	resoA006.nd2	10	0.471113
7027	#7027wt-bcx-25x2x-250um-60v40v-35p-resoA006.nd2 - Z=0 C=0	wt	paste("250 ", mu, "m")	resoA006.nd2	10	0.678976
7027	#7027wt-bcx-25x2x-250um-60v40v-35p-resoA006.nd2 - Z=0 C=0	wt	paste("250 ", mu, "m")	resoA006.nd2	10	0.397886
7027	#7027wt-bcx-25x2x-250um-60v40v-35p-resoA006.nd2 - Z=0 C=0	wt	paste("250 ", mu, "m")	resoA006.nd2	14	0.594787
7027	#7027wt-bcx-25x2x-250um-60v40v-35p-resoA006.nd2 - Z=0 C=0	wt	paste("250 ", mu, "m")	resoA006.nd2	14	0.59571
7027	#7027wt-bcx-25x2x-250um-60v40v-35p-resoA006.nd2 - Z=0 C=0	wt	paste("250 ", mu, "m")	resoA006.nd2	14	0.820431
7027	#7027wt-bcx-25x2x-250um-60v40v-35p-resoA006.nd2 - Z=0 C=0	wt	paste("250 ", mu, "m")	resoA006.nd2	15	0.862265
7027	#7027wt-bcx-25x2x-250um-60v40v-35p-resoA006.nd2 - Z=0 C=0	wt	paste("250 ", mu, "m")	resoA006.nd2	15	0.557026
7027	#7027wt-bcx-25x2x-250um-60v40v-35p-resoA006.nd2 - Z=0 C=0	wt	paste("250 ", mu, "m")	resoA006.nd2	15	0.620671
7027	#7027wt-bcx-25x2x-250um-60v40v-35p-resoA006.nd2 - Z=0 C=0	wt	paste("250 ", mu, "m")	resoA006.nd2	16	0.527404
7027	#7027wt-bcx-25x2x-250um-60v40v-35p-resoA006.nd2 - Z=0 C=0	wt	paste("250 ", mu, "m")	resoA006.nd2	16	0.331515
7027	#7027wt-bcx-25x2x-250um-60v40v-35p-resoA006.nd2 - Z=0 C=0	wt	paste("250 ", mu, "m")	resoA006.nd2	16	0.405959
7027	#7027wt-bcx-25x2x-250um-60v40v-35p-resoA006.nd2 - Z=0 C=0	wt	paste("250 ", mu, "m")	resoA006.nd2	16	0.329978
7027	#7027wt-bcx-25x2x-250um-60v40v-35p-resoA006.nd2 - Z=0 C=0	wt	paste("250 ", mu, "m")	resoA006.nd2	16	0.343485
7027	#7027wt-bcx-25x2x-250um-60v40v-35p-resoA006.nd2 - Z=0 C=0	wt	paste("250 ", mu, "m")	resoA006.nd2	17	1.80318
7027	#7027wt-bcx-25x2x-250um-60v40v-35p-resoA006.nd2 - Z=0 C=0	wt	paste("250 ", mu, "m")	resoA006.nd2	17	0.687118
7027	#7027wt-bcx-25x2x-250um-60v40v-35p-resoA006.nd2 - Z=0 C=0	wt	paste("250 ", mu, "m")	resoA006.nd2	17	0.606359
7027	#7027wt-bcx-25x2x-250um-60v40v-35p-resoA006.nd2 - Z=0 C=0	wt	paste("250 ", mu, "m")	resoA006.nd2	17	0.672698
7027	#7027wt-bcx-25x2x-250um-60v40v-35p-resoA006.nd2 - Z=0 C=0	wt	paste("250 ", mu, "m")	resoA006.nd2	17	0.548589
7027	#7027wt-bcx-25x2x-250um-60v40v-35p-resoA006.nd2 - Z=0 C=0	wt	paste("250 ", mu, "m")	resoA006.nd2	17	0.586057
7027	#7027wt-bcx-25x2x-250um-60v40v-35p-resoA006.nd2 - Z=0 C=0	wt	paste("250 ", mu, "m")	resoA006.nd2	19	0.403135
7027	#7027wt-bcx-25x2x-250um-60v40v-35p-resoA006.nd2 - Z=0 C=0	wt	paste("250 ", mu, "m")	resoA006.nd2	19	0.470152
7027	#7027wt-bcx-25x2x-250um-60v40v-35p-resoA006.nd2 - Z=0 C=0	wt	paste("250 ", mu, "m")	resoA006.nd2	19	0.548056
7027	#7027wt-bcx-25x2x-250um-60v40v-35p-resoA006.nd2 - Z=0 C=0	wt	paste("250 ", mu, "m")	resoA006.nd2	19	0.426018
7027	#7027wt-bcx-25x2x-250um-60v40v-35p-resoA006.nd2 - Z=0 C=0	wt	paste("250 ", mu, "m")	resoA006.nd2	21	0.640841
7027	#7027wt-bcx-25x2x-250um-60v40v-35p-resoA006.nd2 - Z=0 C=0	wt	paste("250 ", mu, "m")	resoA006.nd2	21	1.67463
7027	#7027wt-bcx-25x2x-250um-60v40v-35p-resoA006.nd2 - Z=0 C=0	wt	paste("250 ", mu, "m")	resoA006.nd2	21	0.700982
7027	#7027wt-bcx-25x2x-250um-60v40v-35p-resoA006.nd2 - Z=0 C=0	wt	paste("250 ", mu, "m")	resoA006.nd2	21	1.2051
7027	#7027wt-bcx-25x2x-250um-60v40v-35p-resoA006.nd2 - Z=0 C=0	wt	paste("250 ", mu, "m")	resoA006.nd2	21	0.758532
7027	#7027wt-bcx-25x2x-250um-60v40v-35p-resoA006.nd2 - Z=0 C=0	wt	paste("250 ", mu, "m")	resoA006.nd2	21	0.699253
7027	#7027wt-bcx-25x2x-250um-60v40v-35p-resoA006.nd2 - Z=0 C=0	wt	paste("250 ", mu, "m")	resoA006.nd2	21	0.637574
7027	#7027wt-bcx-25x2x-250um-60v40v-35p-resoA006.nd2 - Z=0 C=0	wt	paste("250 ", mu, "m")	resoA006.nd2	22	0.357315
7027	#7027wt-bcx-25x2x-250um-60v40v-35p-resoA006.nd2 - Z=0 C=0	wt	paste("250 ", mu, "m")	resoA006.nd2	22	0.328419
7027	#7027wt-bcx-25x2x-250um-60v40v-35p-resoA006.nd2 - Z=0 C=0	wt	paste("250 ", mu, "m")	resoA006.nd2	22	0.498819
7027	#7027wt-bcx-25x2x-250um-60v40v-35p-resoA006.nd2 - Z=0 C=0	wt	paste("250 ", mu, "m")	resoA006.nd2	22	0.520609
7027	#7027wt-bcx-25x2x-250um-60v40v-35p-resoA006.nd2 - Z=0 C=0	wt	paste("250 ", mu, "m")	resoA006.nd2	22	0.590381
7027	#7027wt-bcx-25x2x-250um-60v40v-35p-resoA006.nd2 - Z=0 C=0	wt	paste("250 ", mu, "m")	resoA006.nd2	22	0.507436
7027	#7027wt-bcx-25x2x-250um-60v40v-35p-resoA006.nd2 - Z=0 C=0	wt	paste("250 ", mu, "m")	resoA006.nd2	22	0.344548
7027	#7027wt-bcx-25x2x-250um-60v40v-35p-resoA006.nd2 - Z=0 C=0	wt	paste("250 ", mu, "m")	resoA006.nd2	24	0.390774
7027	#7027wt-bcx-25x2x-250um-60v40v-35p-resoA006.nd2 - Z=0 C=0	wt	paste("250 ", mu, "m")	resoA006.nd2	24	0.350088
7027	#7027wt-bcx-25x2x-250um-60v40v-35p-resoA006.nd2 - Z=0 C=0	wt	paste("250 ", mu, "m")	resoA006.nd2	24	0.277581
7027	#7027wt-bcx-25x2x-250um-60v40v-35p-resoA006.nd2 - Z=0 C=0	wt	paste("250 ", mu, "m")	resoA006.nd2	24	0.353911
7027	#7027wt-bcx-25x2x-250um-60v40v-35p-resoA006.nd2 - Z=0 C=0	wt	paste("250 ", mu, "m")	resoA006.nd2	24	0.266426
7027	#7027wt-bcx-25x2x-250um-60v40v-35p-resoA006.nd2 - Z=0 C=0	wt	paste("250 ", mu, "m")	resoA006.nd2	26	0.450055
7027	#7027wt-bcx-25x2x-250um-60v40v-35p-resoA006.nd2 - Z=0 C=0	wt	paste("250 ", mu, "m")	resoA006.nd2	26	0.768597
7027	#7027wt-bcx-25x2x-250um-60v40v-35p-resoA006.nd2 - Z=0 C=0	wt	paste("250 ", mu, "m")	resoA006.nd2	26	0.620069
7027	#7027wt-bcx-25x2x-250um-60v40v-35p-resoA006.nd2 - Z=0 C=0	wt	paste("250 ", mu, "m")	resoA006.nd2	26	0.548326
7027	#7027wt-bcx-25x2x-250um-60v40v-35p-resoA006.nd2 - Z=0 C=0	wt	paste("250 ", mu, "m")	resoA006.nd2	26	0.797745
7027	#7027wt-bcx-25x2x-250um-60v40v-35p-resoA006.nd2 - Z=0 C=0	wt	paste("250 ", mu, "m")	resoA006.nd2	26	0.591373
7027	#7027wt-bcx-25x2x-250um-60v40v-35p-resoA006.nd2 - Z=0 C=0	wt	paste("250 ", mu, "m")	resoA006.nd2	26	0.70037
7027	#7027wt-bcx-25x2x-250um-60v40v-35p-resoA006.nd2 - Z=0 C=0	wt	paste("250 ", mu, "m")	resoA006.nd2	30	0.348674
7027	#7027wt-bcx-25x2x-250um-60v40v-35p-resoA006.nd2 - Z=0 C=0	wt	paste("250 ", mu, "m")	resoA006.nd2	30	0.556636
7027	#7027wt-bcx-25x2x-250um-60v40v-35p-resoA006.nd2 - Z=0 C=0	wt	paste("250 ", mu, "m")	resoA006.nd2	30	0.286033
7027	#7027wt-bcx-25x2x-250um-60v40v-35p-resoA006.nd2 - Z=0 C=0	wt	paste("250 ", mu, "m")	resoA006.nd2	32	0.330817
7027	#7027wt-bcx-25x2x-250um-60v40v-35p-resoA006.nd2 - Z=0 C=0	wt	paste("250 ", mu, "m")	resoA006.nd2	34	0.334161
7027	#7027wt-bcx-25x2x-250um-60v40v-35p-resoA006.nd2 - Z=0 C=0	wt	paste("250 ", mu, "m")	resoA006.nd2	34	0.372608
7027	#7027wt-bcx-25x2x-250um-60v40v-35p-resoA006.nd2 - Z=0 C=0	wt	paste("250 ", mu, "m")	resoA006.nd2	36	0.46019
7027	#7027wt-bcx-25x2x-250um-60v40v-35p-resoA006.nd2 - Z=0 C=0	wt	paste("250 ", mu, "m")	resoA006.nd2	36	0.362926
7027	#7027wt-bcx-25x2x-250um-60v40v-35p-resoA006.nd2 - Z=0 C=0	wt	paste("250 ", mu, "m")	resoA006.nd2	39	0.428407
7027	#7027wt-bcx-25x2x-250um-60v40v-35p-resoA006.nd2 - Z=0 C=0	wt	paste("250 ", mu, "m")	resoA006.nd2	39	0.576879
7027	#7027wt-bcx-25x2x-250um-60v40v-35p-resoA006.nd2 - Z=0 C=0	wt	paste("250 ", mu, "m")	resoA006.nd2	39	0.911314
7027	#7027wt-bcx-25x2x-250um-60v40v-35p-resoA006.nd2 - Z=0 C=0	wt	paste("250 ", mu, "m")	resoA006.nd2	40	0.515606
7027	#7027wt-bcx-25x2x-250um-60v40v-35p-resoB010.nd2 - Z=0 C=0	wt	paste("250 ", mu, "m")	resoB010.nd2	2	0.756615
7027	#7027wt-bcx-25x2x-250um-60v40v-35p-resoB010.nd2 - Z=0 C=0	wt	paste("250 ", mu, "m")	resoB010.nd2	2	0.392583
7027	#7027wt-bcx-25x2x-250um-60v40v-35p-resoB010.nd2 - Z=0 C=0	wt	paste("250 ", mu, "m")	resoB010.nd2	6	1.20332
7027	#7027wt-bcx-25x2x-250um-60v40v-35p-resoB010.nd2 - Z=0 C=0	wt	paste("250 ", mu, "m")	resoB010.nd2	6	0.428217
7027	#7027wt-bcx-25x2x-250um-60v40v-35p-resoB010.nd2 - Z=0 C=0	wt	paste("250 ", mu, "m")	resoB010.nd2	9	0.510258
7027	#7027wt-bcx-25x2x-250um-60v40v-35p-resoB010.nd2 - Z=0 C=0	wt	paste("250 ", mu, "m")	resoB010.nd2	9	0.359549
7027	#7027wt-bcx-25x2x-250um-60v40v-35p-resoB010.nd2 - Z=0 C=0	wt	paste("250 ", mu, "m")	resoB010.nd2	9	0.472541
7027	#7027wt-bcx-25x2x-250um-60v40v-35p-resoB010.nd2 - Z=0 C=0	wt	paste("250 ", mu, "m")	resoB010.nd2	9	0.358144
7027	#7027wt-bcx-25x2x-250um-60v40v-35p-resoB010.nd2 - Z=0 C=0	wt	paste("250 ", mu, "m")	resoB010.nd2	12	1.09486
7027	#7027wt-bcx-25x2x-250um-60v40v-35p-resoB010.nd2 - Z=0 C=0	wt	paste("250 ", mu, "m")	resoB010.nd2	13	0.484621
7027	#7027wt-bcx-25x2x-250um-60v40v-35p-resoB010.nd2 - Z=0 C=0	wt	paste("250 ", mu, "m")	resoB010.nd2	13	0.319964
7027	#7027wt-bcx-25x2x-250um-60v40v-35p-resoB010.nd2 - Z=0 C=0	wt	paste("250 ", mu, "m")	resoB010.nd2	14	0.33831
7027	#7027wt-bcx-25x2x-250um-60v40v-35p-resoB010.nd2 - Z=0 C=0	wt	paste("250 ", mu, "m")	resoB010.nd2	15	0.345344
7027	#7027wt-bcx-25x2x-250um-60v40v-35p-resoB010.nd2 - Z=0 C=0	wt	paste("250 ", mu, "m")	resoB010.nd2	17	0.323523
7027	#7027wt-bcx-25x2x-250um-60v40v-35p-resoB010.nd2 - Z=0 C=0	wt	paste("250 ", mu, "m")	resoB010.nd2	17	0.309861
7027	#7027wt-bcx-25x2x-250um-60v40v-35p-resoB010.nd2 - Z=0 C=0	wt	paste("250 ", mu, "m")	resoB010.nd2	17	0.31892
7027	#7027wt-bcx-25x2x-250um-60v40v-35p-resoB010.nd2 - Z=0 C=0	wt	paste("250 ", mu, "m")	resoB010.nd2	20	0.446855
7027	#7027wt-bcx-25x2x-250um-60v40v-35p-resoB010.nd2 - Z=0 C=0	wt	paste("250 ", mu, "m")	resoB010.nd2	21	0.94877
7027	#7027wt-bcx-25x2x-250um-60v40v-35p-resoB010.nd2 - Z=0 C=0	wt	paste("250 ", mu, "m")	resoB010.nd2	21	1.45513
7027	#7027wt-bcx-25x2x-250um-60v40v-35p-resoB010.nd2 - Z=0 C=0	wt	paste("250 ", mu, "m")	resoB010.nd2	21	1.011
7027	#7027wt-bcx-25x2x-250um-60v40v-35p-resoB010.nd2 - Z=0 C=0	wt	paste("250 ", mu, "m")	resoB010.nd2	21	1.07623
7027	#7027wt-bcx-25x2x-250um-60v40v-35p-resoB010.nd2 - Z=0 C=0	wt	paste("250 ", mu, "m")	resoB010.nd2	21	2.52147
7027	#7027wt-bcx-25x2x-250um-60v40v-35p-resoB010.nd2 - Z=0 C=0	wt	paste("250 ", mu, "m")	resoB010.nd2	23	1.83319
7027	#7027wt-bcx-25x2x-250um-60v40v-35p-resoB010.nd2 - Z=0 C=0	wt	paste("250 ", mu, "m")	resoB010.nd2	23	0.887617
7027	#7027wt-bcx-25x2x-250um-60v40v-35p-resoB010.nd2 - Z=0 C=0	wt	paste("250 ", mu, "m")	resoB010.nd2	24	0.433783
7027	#7027wt-bcx-25x2x-250um-60v40v-35p-resoB010.nd2 - Z=0 C=0	wt	paste("250 ", mu, "m")	resoB010.nd2	24	1.14042
7027	#7027wt-bcx-25x2x-250um-60v40v-35p-resoB010.nd2 - Z=0 C=0	wt	paste("250 ", mu, "m")	resoB010.nd2	24	0.485827
7027	#7027wt-bcx-25x2x-250um-60v40v-35p-resoB010.nd2 - Z=0 C=0	wt	paste("250 ", mu, "m")	resoB010.nd2	25	0.713333
7027	#7027wt-bcx-25x2x-250um-60v40v-35p-resoB010.nd2 - Z=0 C=0	wt	paste("250 ", mu, "m")	resoB010.nd2	27	1.74209
7027	#7027wt-bcx-25x2x-250um-60v40v-35p-resoB010.nd2 - Z=0 C=0	wt	paste("250 ", mu, "m")	resoB010.nd2	27	1.20624
7027	#7027wt-bcx-25x2x-250um-60v40v-35p-resoB010.nd2 - Z=0 C=0	wt	paste("250 ", mu, "m")	resoB010.nd2	27	1.70945
7027	#7027wt-bcx-25x2x-250um-60v40v-35p-resoB010.nd2 - Z=0 C=0	wt	paste("250 ", mu, "m")	resoB010.nd2	27	1.9071
7027	#7027wt-bcx-25x2x-250um-60v40v-35p-resoB010.nd2 - Z=0 C=0	wt	paste("250 ", mu, "m")	resoB010.nd2	27	1.85863
7027	#7027wt-bcx-25x2x-250um-60v40v-35p-resoB010.nd2 - Z=0 C=0	wt	paste("250 ", mu, "m")	resoB010.nd2	27	2.07594
7027	#7027wt-bcx-25x2x-250um-60v40v-35p-resoB010.nd2 - Z=0 C=0	wt	paste("250 ", mu, "m")	resoB010.nd2	27	1.50082
7027	#7027wt-bcx-25x2x-250um-60v40v-35p-resoB010.nd2 - Z=0 C=0	wt	paste("250 ", mu, "m")	resoB010.nd2	27	1.27025
7027	#7027wt-bcx-25x2x-250um-60v40v-35p-resoB010.nd2 - Z=0 C=0	wt	paste("250 ", mu, "m")	resoB010.nd2	29	0.854327
7027	#7027wt-bcx-25x2x-250um-60v40v-35p-resoB010.nd2 - Z=0 C=0	wt	paste("250 ", mu, "m")	resoB010.nd2	29	0.437218
7027	#7027wt-bcx-25x2x-250um-60v40v-35p-resoB010.nd2 - Z=0 C=0	wt	paste("250 ", mu, "m")	resoB010.nd2	29	0.464994
7027	#7027wt-bcx-25x2x-250um-60v40v-35p-resoB010.nd2 - Z=0 C=0	wt	paste("250 ", mu, "m")	resoB010.nd2	29	0.499148
7027	#7027wt-bcx-25x2x-250um-60v40v-35p-resoB010.nd2 - Z=0 C=0	wt	paste("250 ", mu, "m")	resoB010.nd2	29	0.517758
7027	#7027wt-bcx-25x2x-250um-60v40v-35p-resoB010.nd2 - Z=0 C=0	wt	paste("250 ", mu, "m")	resoB010.nd2	29	0.765203
7027	#7027wt-bcx-25x2x-250um-60v40v-35p-resoB010.nd2 - Z=0 C=0	wt	paste("250 ", mu, "m")	resoB010.nd2	31	0.673979
7027	#7027wt-bcx-25x2x-250um-60v40v-35p-resoB010.nd2 - Z=0 C=0	wt	paste("250 ", mu, "m")	resoB010.nd2	31	0.708001
7027	#7027wt-bcx-25x2x-250um-60v40v-35p-resoB010.nd2 - Z=0 C=0	wt	paste("250 ", mu, "m")	resoB010.nd2	31	1.1919
7027	#7027wt-bcx-25x2x-250um-60v40v-35p-resoB010.nd2 - Z=0 C=0	wt	paste("250 ", mu, "m")	resoB010.nd2	31	1.1364
7027	#7027wt-bcx-25x2x-250um-60v40v-35p-resoB010.nd2 - Z=0 C=0	wt	paste("250 ", mu, "m")	resoB010.nd2	31	1.08509
7027	#7027wt-bcx-25x2x-250um-60v40v-35p-resoB010.nd2 - Z=0 C=0	wt	paste("250 ", mu, "m")	resoB010.nd2	33	0.497007
7027	#7027wt-bcx-25x2x-250um-60v40v-35p-resoB010.nd2 - Z=0 C=0	wt	paste("250 ", mu, "m")	resoB010.nd2	35	0.903283
7027	#7027wt-bcx-25x2x-250um-60v40v-35p-resoB010.nd2 - Z=0 C=0	wt	paste("250 ", mu, "m")	resoB010.nd2	35	1.49401
7027	#7027wt-bcx-25x2x-250um-60v40v-35p-resoB010.nd2 - Z=0 C=0	wt	paste("250 ", mu, "m")	resoB010.nd2	35	0.927444
7027	#7027wt-bcx-25x2x-250um-60v40v-35p-resoB010.nd2 - Z=0 C=0	wt	paste("250 ", mu, "m")	resoB010.nd2	35	0.723003
7027	#7027wt-bcx-25x2x-250um-60v40v-35p-resoB010.nd2 - Z=0 C=0	wt	paste("250 ", mu, "m")	resoB010.nd2	35	0.630151
7028	#7028a2c-bcx-25x2x-200um-60v30v-30p-resoC003.nd2 - Z=0 C=0	a2	paste("200 ", mu, "m")	resoC003.nd2	4	0.35645
7028	#7028a2c-bcx-25x2x-200um-60v30v-30p-resoC003.nd2 - Z=0 C=0	a2	paste("200 ", mu, "m")	resoC003.nd2	10	0.435366
7028	#7028a2c-bcx-25x2x-200um-60v30v-30p-resoC003.nd2 - Z=0 C=0	a2	paste("200 ", mu, "m")	resoC003.nd2	12	0.642378
7028	#7028a2c-bcx-25x2x-200um-60v30v-30p-resoC003.nd2 - Z=0 C=0	a2	paste("200 ", mu, "m")	resoC003.nd2	12	0.544134
7028	#7028a2c-bcx-25x2x-200um-60v30v-30p-resoC003.nd2 - Z=0 C=0	a2	paste("200 ", mu, "m")	resoC003.nd2	12	0.729993
7028	#7028a2c-bcx-25x2x-200um-60v30v-30p-resoC003.nd2 - Z=0 C=0	a2	paste("200 ", mu, "m")	resoC003.nd2	12	0.662722
7028	#7028a2c-bcx-25x2x-200um-60v30v-30p-resoC003.nd2 - Z=0 C=0	a2	paste("200 ", mu, "m")	resoC003.nd2	13	0.49095
7028	#7028a2c-bcx-25x2x-200um-60v30v-30p-resoC003.nd2 - Z=0 C=0	a2	paste("200 ", mu, "m")	resoC003.nd2	14	0.392579
7028	#7028a2c-bcx-25x2x-200um-60v30v-30p-resoC003.nd2 - Z=0 C=0	a2	paste("200 ", mu, "m")	resoC003.nd2	14	0.373703
7028	#7028a2c-bcx-25x2x-200um-60v30v-30p-resoC003.nd2 - Z=0 C=0	a2	paste("200 ", mu, "m")	resoC003.nd2	16	0.617895
7028	#7028a2c-bcx-25x2x-200um-60v30v-30p-resoC003.nd2 - Z=0 C=0	a2	paste("200 ", mu, "m")	resoC003.nd2	16	0.617553
7028	#7028a2c-bcx-25x2x-200um-60v30v-30p-resoC003.nd2 - Z=0 C=0	a2	paste("200 ", mu, "m")	resoC003.nd2	16	0.645983
7028	#7028a2c-bcx-25x2x-200um-60v30v-30p-resoC003.nd2 - Z=0 C=0	a2	paste("200 ", mu, "m")	resoC003.nd2	16	0.625036
7028	#7028a2c-bcx-25x2x-200um-60v30v-30p-resoC003.nd2 - Z=0 C=0	a2	paste("200 ", mu, "m")	resoC003.nd2	16	0.606139
7028	#7028a2c-bcx-25x2x-200um-60v30v-30p-resoC003.nd2 - Z=0 C=0	a2	paste("200 ", mu, "m")	resoC003.nd2	16	0.605156
7028	#7028a2c-bcx-25x2x-200um-60v30v-30p-resoC003.nd2 - Z=0 C=0	a2	paste("200 ", mu, "m")	resoC003.nd2	17	0.684867
7028	#7028a2c-bcx-25x2x-200um-60v30v-30p-resoC003.nd2 - Z=0 C=0	a2	paste("200 ", mu, "m")	resoC003.nd2	18	0.489275
7028	#7028a2c-bcx-25x2x-200um-60v30v-30p-resoC003.nd2 - Z=0 C=0	a2	paste("200 ", mu, "m")	resoC003.nd2	18	0.509075
7028	#7028a2c-bcx-25x2x-200um-60v30v-30p-resoC003.nd2 - Z=0 C=0	a2	paste("200 ", mu, "m")	resoC003.nd2	18	0.47464
7028	#7028a2c-bcx-25x2x-200um-60v30v-30p-resoC003.nd2 - Z=0 C=0	a2	paste("200 ", mu, "m")	resoC003.nd2	21	0.602304
7028	#7028a2c-bcx-25x2x-200um-60v30v-30p-resoC003.nd2 - Z=0 C=0	a2	paste("200 ", mu, "m")	resoC003.nd2	21	0.576028
7028	#7028a2c-bcx-25x2x-200um-60v30v-30p-resoC003.nd2 - Z=0 C=0	a2	paste("200 ", mu, "m")	resoC003.nd2	21	0.601438
7028	#7028a2c-bcx-25x2x-200um-60v30v-30p-resoC003.nd2 - Z=0 C=0	a2	paste("200 ", mu, "m")	resoC003.nd2	21	0.595957
7028	#7028a2c-bcx-25x2x-200um-60v30v-30p-resoC003.nd2 - Z=0 C=0	a2	paste("200 ", mu, "m")	resoC003.nd2	22	0.470366
7028	#7028a2c-bcx-25x2x-200um-60v30v-30p-resoC003.nd2 - Z=0 C=0	a2	paste("200 ", mu, "m")	resoC003.nd2	22	0.48193
7028	#7028a2c-bcx-25x2x-200um-60v30v-30p-resoC003.nd2 - Z=0 C=0	a2	paste("200 ", mu, "m")	resoC003.nd2	22	0.479689
7028	#7028a2c-bcx-25x2x-200um-60v30v-30p-resoC003.nd2 - Z=0 C=0	a2	paste("200 ", mu, "m")	resoC003.nd2	23	0.508857
7028	#7028a2c-bcx-25x2x-200um-60v30v-30p-resoC003.nd2 - Z=0 C=0	a2	paste("200 ", mu, "m")	resoC003.nd2	23	0.50516
7028	#7028a2c-bcx-25x2x-200um-60v30v-30p-resoC003.nd2 - Z=0 C=0	a2	paste("200 ", mu, "m")	resoC003.nd2	23	0.492032
7028	#7028a2c-bcx-25x2x-200um-60v30v-30p-resoC003.nd2 - Z=0 C=0	a2	paste("200 ", mu, "m")	resoC003.nd2	29	0.504406
7028	#7028a2c-bcx-25x2x-200um-60v30v-30p-resoC003.nd2 - Z=0 C=0	a2	paste("200 ", mu, "m")	resoC003.nd2	33	0.433233
7028	#7028a2c-bcx-25x2x-200um-60v30v-30p-resoC003.nd2 - Z=0 C=0	a2	paste("200 ", mu, "m")	resoC003.nd2	33	0.380519
7028	#7028a2c-bcx-25x2x-200um-60v30v-30p-resoC003.nd2 - Z=0 C=0	a2	paste("200 ", mu, "m")	resoC003.nd2	34	0.31967
7028	#7028a2c-bcx-25x2x-200um-70v45v-35p-resoD008.nd2 - Z=0 C=0	a2	paste("200 ", mu, "m")	resoD008.nd2	36	0.732057
7028	#7028a2c-bcx-25x2x-200um-70v45v-35p-resoD008.nd2 - Z=0 C=0	a2	paste("200 ", mu, "m")	resoD008.nd2	36	0.387102
7028	#7028a2c-bcx-25x2x-200um-70v45v-35p-resoD008.nd2 - Z=0 C=0	a2	paste("200 ", mu, "m")	resoD008.nd2	36	0.757152
7028	#7028a2c-bcx-25x2x-200um-70v45v-35p-resoD008.nd2 - Z=0 C=0	a2	paste("200 ", mu, "m")	resoD008.nd2	36	0.380651
7028	#7028a2c-bcx-25x2x-250um-60v30v-40p-resoC004.nd2 - Z=0 C=0	a2	paste("250 ", mu, "m")	resoC004.nd2	3	0.416727
7028	#7028a2c-bcx-25x2x-250um-60v30v-40p-resoC004.nd2 - Z=0 C=0	a2	paste("250 ", mu, "m")	resoC004.nd2	12	0.638175
7028	#7028a2c-bcx-25x2x-250um-60v30v-40p-resoC004.nd2 - Z=0 C=0	a2	paste("250 ", mu, "m")	resoC004.nd2	12	0.399972
7028	#7028a2c-bcx-25x2x-250um-60v30v-40p-resoC004.nd2 - Z=0 C=0	a2	paste("250 ", mu, "m")	resoC004.nd2	12	0.419137
7028	#7028a2c-bcx-25x2x-250um-60v30v-40p-resoC004.nd2 - Z=0 C=0	a2	paste("250 ", mu, "m")	resoC004.nd2	12	0.518047
7028	#7028a2c-bcx-25x2x-250um-60v30v-40p-resoC004.nd2 - Z=0 C=0	a2	paste("250 ", mu, "m")	resoC004.nd2	12	0.556769
7028	#7028a2c-bcx-25x2x-250um-60v30v-40p-resoC004.nd2 - Z=0 C=0	a2	paste("250 ", mu, "m")	resoC004.nd2	15	0.396246
7028	#7028a2c-bcx-25x2x-250um-60v30v-40p-resoC004.nd2 - Z=0 C=0	a2	paste("250 ", mu, "m")	resoC004.nd2	29	0.571779
7028	#7028a2c-bcx-25x2x-250um-60v30v-40p-resoC004.nd2 - Z=0 C=0	a2	paste("250 ", mu, "m")	resoC004.nd2	32	0.898499
7028	#7028a2c-bcx-25x2x-250um-60v30v-40p-resoC004.nd2 - Z=0 C=0	a2	paste("250 ", mu, "m")	resoC004.nd2	36	0.386488
7028	#7028a2c-bcx-25x2x-250um-70v50v-40p-resoD009.nd2 - Z=0 C=0	a2	paste("250 ", mu, "m")	resoD009.nd2	11	1.59226
7028	#7028a2c-bcx-25x2x-250um-70v50v-40p-resoD009.nd2 - Z=0 C=0	a2	paste("250 ", mu, "m")	resoD009.nd2	13	0.459863
7028	#7028a2c-bcx-25x2x-250um-70v50v-40p-resoD009.nd2 - Z=0 C=0	a2	paste("250 ", mu, "m")	resoD009.nd2	17	0.501006
7028	#7028a2c-bcx-25x2x-250um-70v50v-40p-resoD009.nd2 - Z=0 C=0	a2	paste("250 ", mu, "m")	resoD009.nd2	17	0.727683
7028	#7028a2c-bcx-25x2x-250um-70v50v-40p-resoD009.nd2 - Z=0 C=0	a2	paste("250 ", mu, "m")	resoD009.nd2	17	0.405951
7028	#7028a2c-bcx-25x2x-250um-70v50v-40p-resoD009.nd2 - Z=0 C=0	a2	paste("250 ", mu, "m")	resoD009.nd2	17	0.406915
7028	#7028a2c-bcx-25x2x-250um-70v50v-40p-resoD009.nd2 - Z=0 C=0	a2	paste("250 ", mu, "m")	resoD009.nd2	26	0.371086
7028	#7028a2c-bcx-25x2x-250um-70v50v-40p-resoD009.nd2 - Z=0 C=0	a2	paste("250 ", mu, "m")	resoD009.nd2	33	0.329962
7028	#7028a2c-bcx-25x2x-250um-70v50v-40p-resoD009.nd2 - Z=0 C=0	a2	paste("250 ", mu, "m")	resoD009.nd2	33	0.343093
7029	#7029wt-bcx-25x2x-200um-65v50v-30p-resolA002.nd2 - Z=0 C=0	wt	paste("200 ", mu, "m")	resolA002.nd2	1	0.475873
7029	#7029wt-bcx-25x2x-200um-65v50v-30p-resolA002.nd2 - Z=0 C=0	wt	paste("200 ", mu, "m")	resolA002.nd2	1	0.528816
7029	#7029wt-bcx-25x2x-200um-65v50v-30p-resolA002.nd2 - Z=0 C=0	wt	paste("200 ", mu, "m")	resolA002.nd2	1	0.431633
7029	#7029wt-bcx-25x2x-200um-65v50v-30p-resolA002.nd2 - Z=0 C=0	wt	paste("200 ", mu, "m")	resolA002.nd2	1	0.737393
7029	#7029wt-bcx-25x2x-200um-65v50v-30p-resolA002.nd2 - Z=0 C=0	wt	paste("200 ", mu, "m")	resolA002.nd2	1	0.518922
7029	#7029wt-bcx-25x2x-200um-65v50v-30p-resolA002.nd2 - Z=0 C=0	wt	paste("200 ", mu, "m")	resolA002.nd2	1	0.522222
7029	#7029wt-bcx-25x2x-200um-65v50v-30p-resolA002.nd2 - Z=0 C=0	wt	paste("200 ", mu, "m")	resolA002.nd2	2	0.392957
7029	#7029wt-bcx-25x2x-200um-65v50v-30p-resolA002.nd2 - Z=0 C=0	wt	paste("200 ", mu, "m")	resolA002.nd2	5	0.371103
7029	#7029wt-bcx-25x2x-200um-65v50v-30p-resolA002.nd2 - Z=0 C=0	wt	paste("200 ", mu, "m")	resolA002.nd2	5	0.403721
7029	#7029wt-bcx-25x2x-200um-65v50v-30p-resolA002.nd2 - Z=0 C=0	wt	paste("200 ", mu, "m")	resolA002.nd2	5	0.673383
7029	#7029wt-bcx-25x2x-200um-65v50v-30p-resolA002.nd2 - Z=0 C=0	wt	paste("200 ", mu, "m")	resolA002.nd2	6	0.772563
7029	#7029wt-bcx-25x2x-200um-65v50v-30p-resolA002.nd2 - Z=0 C=0	wt	paste("200 ", mu, "m")	resolA002.nd2	6	2.50831
7029	#7029wt-bcx-25x2x-200um-65v50v-30p-resolA002.nd2 - Z=0 C=0	wt	paste("200 ", mu, "m")	resolA002.nd2	6	0.944021
7029	#7029wt-bcx-25x2x-200um-65v50v-30p-resolA002.nd2 - Z=0 C=0	wt	paste("200 ", mu, "m")	resolA002.nd2	8	0.655646
7029	#7029wt-bcx-25x2x-200um-65v50v-30p-resolA002.nd2 - Z=0 C=0	wt	paste("200 ", mu, "m")	resolA002.nd2	8	0.728339
7029	#7029wt-bcx-25x2x-200um-65v50v-30p-resolA002.nd2 - Z=0 C=0	wt	paste("200 ", mu, "m")	resolA002.nd2	8	1.35786
7029	#7029wt-bcx-25x2x-200um-65v50v-30p-resolA002.nd2 - Z=0 C=0	wt	paste("200 ", mu, "m")	resolA002.nd2	8	1.23523
7029	#7029wt-bcx-25x2x-200um-65v50v-30p-resolA002.nd2 - Z=0 C=0	wt	paste("200 ", mu, "m")	resolA002.nd2	8	0.662693
7029	#7029wt-bcx-25x2x-200um-65v50v-30p-resolA002.nd2 - Z=0 C=0	wt	paste("200 ", mu, "m")	resolA002.nd2	9	0.333316
7029	#7029wt-bcx-25x2x-200um-65v50v-30p-resolA002.nd2 - Z=0 C=0	wt	paste("200 ", mu, "m")	resolA002.nd2	9	0.471606
7029	#7029wt-bcx-25x2x-200um-65v50v-30p-resolA002.nd2 - Z=0 C=0	wt	paste("200 ", mu, "m")	resolA002.nd2	11	0.595563
7029	#7029wt-bcx-25x2x-200um-65v50v-30p-resolA002.nd2 - Z=0 C=0	wt	paste("200 ", mu, "m")	resolA002.nd2	11	0.466158
7029	#7029wt-bcx-25x2x-200um-65v50v-30p-resolA002.nd2 - Z=0 C=0	wt	paste("200 ", mu, "m")	resolA002.nd2	11	1.21536
7029	#7029wt-bcx-25x2x-200um-65v50v-30p-resolA002.nd2 - Z=0 C=0	wt	paste("200 ", mu, "m")	resolA002.nd2	11	0.476879
7029	#7029wt-bcx-25x2x-200um-65v50v-30p-resolA002.nd2 - Z=0 C=0	wt	paste("200 ", mu, "m")	resolA002.nd2	11	1.11243
7029	#7029wt-bcx-25x2x-200um-65v50v-30p-resolA002.nd2 - Z=0 C=0	wt	paste("200 ", mu, "m")	resolA002.nd2	24	0.551315
7029	#7029wt-bcx-25x2x-200um-65v50v-30p-resolA002.nd2 - Z=0 C=0	wt	paste("200 ", mu, "m")	resolA002.nd2	24	0.537434
7029	#7029wt-bcx-25x2x-200um-65v50v-30p-resolA002.nd2 - Z=0 C=0	wt	paste("200 ", mu, "m")	resolA002.nd2	25	0.773625
7029	#7029wt-bcx-25x2x-200um-65v50v-30p-resolA002.nd2 - Z=0 C=0	wt	paste("200 ", mu, "m")	resolA002.nd2	25	0.495314
7029	#7029wt-bcx-25x2x-200um-65v50v-30p-resolA002.nd2 - Z=0 C=0	wt	paste("200 ", mu, "m")	resolA002.nd2	25	0.474618
7029	#7029wt-bcx-25x2x-200um-65v50v-30p-resolA002.nd2 - Z=0 C=0	wt	paste("200 ", mu, "m")	resolA002.nd2	25	0.51029
7029	#7029wt-bcx-25x2x-200um-65v50v-30p-resolA002.nd2 - Z=0 C=0	wt	paste("200 ", mu, "m")	resolA002.nd2	25	0.626732
7029	#7029wt-bcx-25x2x-200um-65v50v-30p-resolA002.nd2 - Z=0 C=0	wt	paste("200 ", mu, "m")	resolA002.nd2	25	0.822708
7029	#7029wt-bcx-25x2x-200um-65v50v-30p-resolA002.nd2 - Z=0 C=0	wt	paste("200 ", mu, "m")	resolA002.nd2	30	0.777777
7029	#7029wt-bcx-25x2x-200um-65v50v-30p-resolA002.nd2 - Z=0 C=0	wt	paste("200 ", mu, "m")	resolA002.nd2	30	0.475874
7029	#7029wt-bcx-25x2x-200um-65v50v-30p-resolA002.nd2 - Z=0 C=0	wt	paste("200 ", mu, "m")	resolA002.nd2	30	0.7522
7029	#7029wt-bcx-25x2x-200um-65v50v-30p-resolA002.nd2 - Z=0 C=0	wt	paste("200 ", mu, "m")	resolA002.nd2	30	0.574675
7029	#7029wt-bcx-25x2x-200um-65v50v-30p-resolA002.nd2 - Z=0 C=0	wt	paste("200 ", mu, "m")	resolA002.nd2	31	0.411287
7029	#7029wt-bcx-25x2x-200um-65v50v-30p-resolA002.nd2 - Z=0 C=0	wt	paste("200 ", mu, "m")	resolA002.nd2	31	1.01733
7029	#7029wt-bcx-25x2x-200um-65v50v-30p-resolA002.nd2 - Z=0 C=0	wt	paste("200 ", mu, "m")	resolA002.nd2	31	0.447834
7029	#7029wt-bcx-25x2x-200um-65v50v-30p-resolA002.nd2 - Z=0 C=0	wt	paste("200 ", mu, "m")	resolA002.nd2	31	0.409343
7029	#7029wt-bcx-25x2x-200um-65v50v-30p-resolA002.nd2 - Z=0 C=0	wt	paste("200 ", mu, "m")	resolA002.nd2	31	0.343269
7029	#7029wt-bcx-25x2x-200um-65v50v-30p-resolA002.nd2 - Z=0 C=0	wt	paste("200 ", mu, "m")	resolA002.nd2	32	0.340405
7029	#7029wt-bcx-25x2x-200um-65v50v-30p-resolA002.nd2 - Z=0 C=0	wt	paste("200 ", mu, "m")	resolA002.nd2	32	0.378537
7029	#7029wt-bcx-25x2x-200um-65v50v-30p-resolA002.nd2 - Z=0 C=0	wt	paste("200 ", mu, "m")	resolA002.nd2	32	0.499224
7029	#7029wt-bcx-25x2x-200um-65v50v-30p-resolA002.nd2 - Z=0 C=0	wt	paste("200 ", mu, "m")	resolA002.nd2	35	0.280123
7029	#7029wt-bcx-25x2x-200um-65v50v-30p-resolA002.nd2 - Z=0 C=0	wt	paste("200 ", mu, "m")	resolA002.nd2	35	0.359833
7029	#7029wt-bcx-25x2x-200um-70v45v-35p-resoB007.nd2 - Z=0 C=0	wt	paste("200 ", mu, "m")	resoB007.nd2	1	0.656815
7029	#7029wt-bcx-25x2x-200um-70v45v-35p-resoB007.nd2 - Z=0 C=0	wt	paste("200 ", mu, "m")	resoB007.nd2	1	0.441183
7029	#7029wt-bcx-25x2x-200um-70v45v-35p-resoB007.nd2 - Z=0 C=0	wt	paste("200 ", mu, "m")	resoB007.nd2	1	0.647521
7029	#7029wt-bcx-25x2x-200um-70v45v-35p-resoB007.nd2 - Z=0 C=0	wt	paste("200 ", mu, "m")	resoB007.nd2	1	0.576524
7029	#7029wt-bcx-25x2x-200um-70v45v-35p-resoB007.nd2 - Z=0 C=0	wt	paste("200 ", mu, "m")	resoB007.nd2	1	0.835956
7029	#7029wt-bcx-25x2x-200um-70v45v-35p-resoB007.nd2 - Z=0 C=0	wt	paste("200 ", mu, "m")	resoB007.nd2	2	0.543657
7029	#7029wt-bcx-25x2x-200um-70v45v-35p-resoB007.nd2 - Z=0 C=0	wt	paste("200 ", mu, "m")	resoB007.nd2	2	1.72429
7029	#7029wt-bcx-25x2x-200um-70v45v-35p-resoB007.nd2 - Z=0 C=0	wt	paste("200 ", mu, "m")	resoB007.nd2	3	0.607832
7029	#7029wt-bcx-25x2x-200um-70v45v-35p-resoB007.nd2 - Z=0 C=0	wt	paste("200 ", mu, "m")	resoB007.nd2	3	0.423619
7029	#7029wt-bcx-25x2x-200um-70v45v-35p-resoB007.nd2 - Z=0 C=0	wt	paste("200 ", mu, "m")	resoB007.nd2	6	0.381019
7029	#7029wt-bcx-25x2x-200um-70v45v-35p-resoB007.nd2 - Z=0 C=0	wt	paste("200 ", mu, "m")	resoB007.nd2	7	0.364612
7029	#7029wt-bcx-25x2x-200um-70v45v-35p-resoB007.nd2 - Z=0 C=0	wt	paste("200 ", mu, "m")	resoB007.nd2	10	0.86328
7029	#7029wt-bcx-25x2x-200um-70v45v-35p-resoB007.nd2 - Z=0 C=0	wt	paste("200 ", mu, "m")	resoB007.nd2	10	0.548761
7029	#7029wt-bcx-25x2x-200um-70v45v-35p-resoB007.nd2 - Z=0 C=0	wt	paste("200 ", mu, "m")	resoB007.nd2	10	0.449878
7029	#7029wt-bcx-25x2x-200um-70v45v-35p-resoB007.nd2 - Z=0 C=0	wt	paste("200 ", mu, "m")	resoB007.nd2	11	0.417162
7029	#7029wt-bcx-25x2x-200um-70v45v-35p-resoB007.nd2 - Z=0 C=0	wt	paste("200 ", mu, "m")	resoB007.nd2	11	0.446036
7029	#7029wt-bcx-25x2x-200um-70v45v-35p-resoB007.nd2 - Z=0 C=0	wt	paste("200 ", mu, "m")	resoB007.nd2	11	1.24516
7029	#7029wt-bcx-25x2x-200um-70v45v-35p-resoB007.nd2 - Z=0 C=0	wt	paste("200 ", mu, "m")	resoB007.nd2	13	0.889259
7029	#7029wt-bcx-25x2x-200um-70v45v-35p-resoB007.nd2 - Z=0 C=0	wt	paste("200 ", mu, "m")	resoB007.nd2	13	0.59944
7029	#7029wt-bcx-25x2x-200um-70v45v-35p-resoB007.nd2 - Z=0 C=0	wt	paste("200 ", mu, "m")	resoB007.nd2	13	0.497715
7029	#7029wt-bcx-25x2x-200um-70v45v-35p-resoB007.nd2 - Z=0 C=0	wt	paste("200 ", mu, "m")	resoB007.nd2	13	0.889389
7029	#7029wt-bcx-25x2x-200um-70v45v-35p-resoB007.nd2 - Z=0 C=0	wt	paste("200 ", mu, "m")	resoB007.nd2	13	0.495084
7029	#7029wt-bcx-25x2x-200um-70v45v-35p-resoB007.nd2 - Z=0 C=0	wt	paste("200 ", mu, "m")	resoB007.nd2	13	0.502134
7029	#7029wt-bcx-25x2x-200um-70v45v-35p-resoB007.nd2 - Z=0 C=0	wt	paste("200 ", mu, "m")	resoB007.nd2	13	0.546479
7029	#7029wt-bcx-25x2x-200um-70v45v-35p-resoB007.nd2 - Z=0 C=0	wt	paste("200 ", mu, "m")	resoB007.nd2	14	0.385991
7029	#7029wt-bcx-25x2x-200um-70v45v-35p-resoB007.nd2 - Z=0 C=0	wt	paste("200 ", mu, "m")	resoB007.nd2	14	0.572468
7029	#7029wt-bcx-25x2x-200um-70v45v-35p-resoB007.nd2 - Z=0 C=0	wt	paste("200 ", mu, "m")	resoB007.nd2	16	0.426786
7029	#7029wt-bcx-25x2x-200um-70v45v-35p-resoB007.nd2 - Z=0 C=0	wt	paste("200 ", mu, "m")	resoB007.nd2	16	0.454839
7029	#7029wt-bcx-25x2x-200um-70v45v-35p-resoB007.nd2 - Z=0 C=0	wt	paste("200 ", mu, "m")	resoB007.nd2	16	0.474661
7029	#7029wt-bcx-25x2x-200um-70v45v-35p-resoB007.nd2 - Z=0 C=0	wt	paste("200 ", mu, "m")	resoB007.nd2	16	0.435724
7029	#7029wt-bcx-25x2x-200um-70v45v-35p-resoB007.nd2 - Z=0 C=0	wt	paste("200 ", mu, "m")	resoB007.nd2	16	0.444055
7029	#7029wt-bcx-25x2x-200um-70v45v-35p-resoB007.nd2 - Z=0 C=0	wt	paste("200 ", mu, "m")	resoB007.nd2	16	0.414622
7029	#7029wt-bcx-25x2x-200um-70v45v-35p-resoB007.nd2 - Z=0 C=0	wt	paste("200 ", mu, "m")	resoB007.nd2	16	0.616435
7029	#7029wt-bcx-25x2x-200um-70v45v-35p-resoB007.nd2 - Z=0 C=0	wt	paste("200 ", mu, "m")	resoB007.nd2	18	0.463857
7029	#7029wt-bcx-25x2x-200um-70v45v-35p-resoB007.nd2 - Z=0 C=0	wt	paste("200 ", mu, "m")	resoB007.nd2	18	0.810425
7029	#7029wt-bcx-25x2x-200um-70v45v-35p-resoB007.nd2 - Z=0 C=0	wt	paste("200 ", mu, "m")	resoB007.nd2	18	0.593222
7029	#7029wt-bcx-25x2x-200um-70v45v-35p-resoB007.nd2 - Z=0 C=0	wt	paste("200 ", mu, "m")	resoB007.nd2	18	0.625185
7029	#7029wt-bcx-25x2x-200um-70v45v-35p-resoB007.nd2 - Z=0 C=0	wt	paste("200 ", mu, "m")	resoB007.nd2	19	0.407742
7029	#7029wt-bcx-25x2x-200um-70v45v-35p-resoB007.nd2 - Z=0 C=0	wt	paste("200 ", mu, "m")	resoB007.nd2	26	0.694735
7029	#7029wt-bcx-25x2x-200um-70v45v-35p-resoB007.nd2 - Z=0 C=0	wt	paste("200 ", mu, "m")	resoB007.nd2	26	0.891733
7029	#7029wt-bcx-25x2x-200um-70v45v-35p-resoB007.nd2 - Z=0 C=0	wt	paste("200 ", mu, "m")	resoB007.nd2	26	0.739535
7029	#7029wt-bcx-25x2x-200um-70v45v-35p-resoB007.nd2 - Z=0 C=0	wt	paste("200 ", mu, "m")	resoB007.nd2	26	1.22261
7029	#7029wt-bcx-25x2x-250um-65v50v-40p-resolA003.nd2 - Z=0 C=0	wt	paste("250 ", mu, "m")	resolA003.nd2	3	0.36186
7029	#7029wt-bcx-25x2x-250um-65v50v-40p-resolA003.nd2 - Z=0 C=0	wt	paste("250 ", mu, "m")	resolA003.nd2	4	0.952975
7029	#7029wt-bcx-25x2x-250um-65v50v-40p-resolA003.nd2 - Z=0 C=0	wt	paste("250 ", mu, "m")	resolA003.nd2	4	0.910927
7029	#7029wt-bcx-25x2x-250um-65v50v-40p-resolA003.nd2 - Z=0 C=0	wt	paste("250 ", mu, "m")	resolA003.nd2	4	0.83173
7029	#7029wt-bcx-25x2x-250um-65v50v-40p-resolA003.nd2 - Z=0 C=0	wt	paste("250 ", mu, "m")	resolA003.nd2	4	0.784244
7029	#7029wt-bcx-25x2x-250um-65v50v-40p-resolA003.nd2 - Z=0 C=0	wt	paste("250 ", mu, "m")	resolA003.nd2	4	1.7999
7029	#7029wt-bcx-25x2x-250um-65v50v-40p-resolA003.nd2 - Z=0 C=0	wt	paste("250 ", mu, "m")	resolA003.nd2	4	1.10682
7029	#7029wt-bcx-25x2x-250um-65v50v-40p-resolA003.nd2 - Z=0 C=0	wt	paste("250 ", mu, "m")	resolA003.nd2	5	0.601343
7029	#7029wt-bcx-25x2x-250um-65v50v-40p-resolA003.nd2 - Z=0 C=0	wt	paste("250 ", mu, "m")	resolA003.nd2	5	1.44172
7029	#7029wt-bcx-25x2x-250um-65v50v-40p-resolA003.nd2 - Z=0 C=0	wt	paste("250 ", mu, "m")	resolA003.nd2	5	0.73121
7029	#7029wt-bcx-25x2x-250um-65v50v-40p-resolA003.nd2 - Z=0 C=0	wt	paste("250 ", mu, "m")	resolA003.nd2	5	0.938811
7029	#7029wt-bcx-25x2x-250um-65v50v-40p-resolA003.nd2 - Z=0 C=0	wt	paste("250 ", mu, "m")	resolA003.nd2	5	0.666272
7029	#7029wt-bcx-25x2x-250um-65v50v-40p-resolA003.nd2 - Z=0 C=0	wt	paste("250 ", mu, "m")	resolA003.nd2	5	1.88111
7029	#7029wt-bcx-25x2x-250um-65v50v-40p-resolA003.nd2 - Z=0 C=0	wt	paste("250 ", mu, "m")	resolA003.nd2	5	0.960157
7029	#7029wt-bcx-25x2x-250um-65v50v-40p-resolA003.nd2 - Z=0 C=0	wt	paste("250 ", mu, "m")	resolA003.nd2	6	0.36635
7029	#7029wt-bcx-25x2x-250um-65v50v-40p-resolA003.nd2 - Z=0 C=0	wt	paste("250 ", mu, "m")	resolA003.nd2	6	0.51655
7029	#7029wt-bcx-25x2x-250um-65v50v-40p-resolA003.nd2 - Z=0 C=0	wt	paste("250 ", mu, "m")	resolA003.nd2	7	0.3531
7029	#7029wt-bcx-25x2x-250um-65v50v-40p-resolA003.nd2 - Z=0 C=0	wt	paste("250 ", mu, "m")	resolA003.nd2	7	0.368501
7029	#7029wt-bcx-25x2x-250um-65v50v-40p-resolA003.nd2 - Z=0 C=0	wt	paste("250 ", mu, "m")	resolA003.nd2	7	0.38515
7029	#7029wt-bcx-25x2x-250um-65v50v-40p-resolA003.nd2 - Z=0 C=0	wt	paste("250 ", mu, "m")	resolA003.nd2	7	0.341451
7029	#7029wt-bcx-25x2x-250um-65v50v-40p-resolA003.nd2 - Z=0 C=0	wt	paste("250 ", mu, "m")	resolA003.nd2	9	1.0069
7029	#7029wt-bcx-25x2x-250um-65v50v-40p-resolA003.nd2 - Z=0 C=0	wt	paste("250 ", mu, "m")	resolA003.nd2	11	0.360156
7029	#7029wt-bcx-25x2x-250um-65v50v-40p-resolA003.nd2 - Z=0 C=0	wt	paste("250 ", mu, "m")	resolA003.nd2	11	0.518812
7029	#7029wt-bcx-25x2x-250um-65v50v-40p-resolA003.nd2 - Z=0 C=0	wt	paste("250 ", mu, "m")	resolA003.nd2	11	0.698643
7029	#7029wt-bcx-25x2x-250um-65v50v-40p-resolA003.nd2 - Z=0 C=0	wt	paste("250 ", mu, "m")	resolA003.nd2	14	0.347225
7029	#7029wt-bcx-25x2x-250um-65v50v-40p-resolA003.nd2 - Z=0 C=0	wt	paste("250 ", mu, "m")	resolA003.nd2	16	0.426593
7029	#7029wt-bcx-25x2x-250um-65v50v-40p-resolA003.nd2 - Z=0 C=0	wt	paste("250 ", mu, "m")	resolA003.nd2	16	0.423323
7029	#7029wt-bcx-25x2x-250um-65v50v-40p-resolA003.nd2 - Z=0 C=0	wt	paste("250 ", mu, "m")	resolA003.nd2	16	0.448351
7029	#7029wt-bcx-25x2x-250um-65v50v-40p-resolA003.nd2 - Z=0 C=0	wt	paste("250 ", mu, "m")	resolA003.nd2	16	0.708445
7029	#7029wt-bcx-25x2x-250um-65v50v-40p-resolA003.nd2 - Z=0 C=0	wt	paste("250 ", mu, "m")	resolA003.nd2	24	0.455727
7029	#7029wt-bcx-25x2x-250um-65v50v-40p-resolA003.nd2 - Z=0 C=0	wt	paste("250 ", mu, "m")	resolA003.nd2	24	0.660057
7029	#7029wt-bcx-25x2x-250um-65v50v-40p-resolA003.nd2 - Z=0 C=0	wt	paste("250 ", mu, "m")	resolA003.nd2	24	0.435142
7029	#7029wt-bcx-25x2x-250um-65v50v-40p-resolA003.nd2 - Z=0 C=0	wt	paste("250 ", mu, "m")	resolA003.nd2	24	0.672179
7029	#7029wt-bcx-25x2x-250um-65v50v-40p-resolA003.nd2 - Z=0 C=0	wt	paste("250 ", mu, "m")	resolA003.nd2	32	0.649173
7029	#7029wt-bcx-25x2x-250um-65v50v-40p-resolA003.nd2 - Z=0 C=0	wt	paste("250 ", mu, "m")	resolA003.nd2	32	0.42622
7029	#7029wt-bcx-25x2x-250um-65v50v-40p-resolA003.nd2 - Z=0 C=0	wt	paste("250 ", mu, "m")	resolA003.nd2	32	0.451603
7029	#7029wt-bcx-25x2x-250um-65v50v-40p-resolA003.nd2 - Z=0 C=0	wt	paste("250 ", mu, "m")	resolA003.nd2	32	0.516202
7029	#7029wt-bcx-25x2x-250um-65v50v-40p-resolA003.nd2 - Z=0 C=0	wt	paste("250 ", mu, "m")	resolA003.nd2	32	0.477515
7029	#7029wt-bcx-25x2x-250um-65v50v-40p-resolA003.nd2 - Z=0 C=0	wt	paste("250 ", mu, "m")	resolA003.nd2	32	0.727232
7029	#7029wt-bcx-25x2x-250um-65v50v-40p-resolA003.nd2 - Z=0 C=0	wt	paste("250 ", mu, "m")	resolA003.nd2	32	0.429362
7029	#7029wt-bcx-25x2x-250um-65v50v-40p-resolA003.nd2 - Z=0 C=0	wt	paste("250 ", mu, "m")	resolA003.nd2	32	0.770682
7029	#7029wt-bcx-25x2x-250um-65v50v-40p-resolA003.nd2 - Z=0 C=0	wt	paste("250 ", mu, "m")	resolA003.nd2	33	0.608732
7029	#7029wt-bcx-25x2x-250um-65v50v-40p-resolA003.nd2 - Z=0 C=0	wt	paste("250 ", mu, "m")	resolA003.nd2	33	0.521789
7029	#7029wt-bcx-25x2x-250um-65v50v-40p-resolA003.nd2 - Z=0 C=0	wt	paste("250 ", mu, "m")	resolA003.nd2	34	0.315859
7029	#7029wt-bcx-25x2x-250um-65v50v-40p-resolA003.nd2 - Z=0 C=0	wt	paste("250 ", mu, "m")	resolA003.nd2	35	0.270046
7029	#7029wt-bcx-25x2x-250um-65v50v-40p-resolA003.nd2 - Z=0 C=0	wt	paste("250 ", mu, "m")	resolA003.nd2	38	0.342285
7029	#7029wt-bcx-25x2x-250um-75v55v-40p-resoB008.nd2 - Z=0 C=0	wt	paste("250 ", mu, "m")	resoB008.nd2	3	0.495413
7029	#7029wt-bcx-25x2x-250um-75v55v-40p-resoB008.nd2 - Z=0 C=0	wt	paste("250 ", mu, "m")	resoB008.nd2	3	0.627952
7029	#7029wt-bcx-25x2x-250um-75v55v-40p-resoB008.nd2 - Z=0 C=0	wt	paste("250 ", mu, "m")	resoB008.nd2	5	0.436723
7029	#7029wt-bcx-25x2x-250um-75v55v-40p-resoB008.nd2 - Z=0 C=0	wt	paste("250 ", mu, "m")	resoB008.nd2	15	0.36587
7029	#7029wt-bcx-25x2x-250um-75v55v-40p-resoB008.nd2 - Z=0 C=0	wt	paste("250 ", mu, "m")	resoB008.nd2	19	0.460828
7029	#7029wt-bcx-25x2x-250um-75v55v-40p-resoB008.nd2 - Z=0 C=0	wt	paste("250 ", mu, "m")	resoB008.nd2	19	0.445446
7029	#7029wt-bcx-25x2x-250um-75v55v-40p-resoB008.nd2 - Z=0 C=0	wt	paste("250 ", mu, "m")	resoB008.nd2	19	0.399683
7029	#7029wt-bcx-25x2x-250um-75v55v-40p-resoB008.nd2 - Z=0 C=0	wt	paste("250 ", mu, "m")	resoB008.nd2	23	0.433176
7029	#7029wt-bcx-25x2x-250um-75v55v-40p-resoB008.nd2 - Z=0 C=0	wt	paste("250 ", mu, "m")	resoB008.nd2	25	0.394192
7029	#7029wt-bcx-25x2x-250um-75v55v-40p-resoB008.nd2 - Z=0 C=0	wt	paste("250 ", mu, "m")	resoB008.nd2	25	0.444089
7029	#7029wt-bcx-25x2x-250um-75v55v-40p-resoB008.nd2 - Z=0 C=0	wt	paste("250 ", mu, "m")	resoB008.nd2	25	0.391642
7029	#7029wt-bcx-25x2x-250um-75v55v-40p-resoB008.nd2 - Z=0 C=0	wt	paste("250 ", mu, "m")	resoB008.nd2	40	0.785311
7030	#7030a2c-bcx-25x2x-200um-65v55v-30p-resoB017.nd2 - Z=0 C=0	a2	paste("200 ", mu, "m")	resoB017.nd2	1	0.319986
7030	#7030a2c-bcx-25x2x-200um-65v55v-30p-resoB017.nd2 - Z=0 C=0	a2	paste("200 ", mu, "m")	resoB017.nd2	4	0.391791
7030	#7030a2c-bcx-25x2x-200um-65v55v-30p-resoB017.nd2 - Z=0 C=0	a2	paste("200 ", mu, "m")	resoB017.nd2	5	0.432245
7030	#7030a2c-bcx-25x2x-200um-65v55v-30p-resoB017.nd2 - Z=0 C=0	a2	paste("200 ", mu, "m")	resoB017.nd2	8	0.29938
7030	#7030a2c-bcx-25x2x-200um-65v55v-30p-resoB017.nd2 - Z=0 C=0	a2	paste("200 ", mu, "m")	resoB017.nd2	10	0.361888
7030	#7030a2c-bcx-25x2x-200um-65v55v-30p-resoB017.nd2 - Z=0 C=0	a2	paste("200 ", mu, "m")	resoB017.nd2	12	1.65022
7030	#7030a2c-bcx-25x2x-200um-65v55v-30p-resoB017.nd2 - Z=0 C=0	a2	paste("200 ", mu, "m")	resoB017.nd2	12	0.632388
7030	#7030a2c-bcx-25x2x-200um-65v55v-30p-resoB017.nd2 - Z=0 C=0	a2	paste("200 ", mu, "m")	resoB017.nd2	13	0.756117
7030	#7030a2c-bcx-25x2x-200um-65v55v-30p-resoB017.nd2 - Z=0 C=0	a2	paste("200 ", mu, "m")	resoB017.nd2	13	0.780122
7030	#7030a2c-bcx-25x2x-200um-65v55v-30p-resoB017.nd2 - Z=0 C=0	a2	paste("200 ", mu, "m")	resoB017.nd2	13	1.99681
7030	#7030a2c-bcx-25x2x-200um-65v55v-30p-resoB017.nd2 - Z=0 C=0	a2	paste("200 ", mu, "m")	resoB017.nd2	13	1.29907
7030	#7030a2c-bcx-25x2x-200um-65v55v-30p-resoB017.nd2 - Z=0 C=0	a2	paste("200 ", mu, "m")	resoB017.nd2	15	0.300308
7030	#7030a2c-bcx-25x2x-200um-65v55v-30p-resoB017.nd2 - Z=0 C=0	a2	paste("200 ", mu, "m")	resoB017.nd2	20	0.315261
7030	#7030a2c-bcx-25x2x-200um-65v55v-30p-resoB017.nd2 - Z=0 C=0	a2	paste("200 ", mu, "m")	resoB017.nd2	26	0.300543
7030	#7030a2c-bcx-25x2x-200um-65v55v-30p-resoB017.nd2 - Z=0 C=0	a2	paste("200 ", mu, "m")	resoB017.nd2	26	0.33436
7030	#7030a2c-bcx-25x2x-200um-65v55v-30p-resoB017.nd2 - Z=0 C=0	a2	paste("200 ", mu, "m")	resoB017.nd2	28	0.439081
7030	#7030a2c-bcx-25x2x-200um-65v55v-30p-resoB017.nd2 - Z=0 C=0	a2	paste("200 ", mu, "m")	resoB017.nd2	28	0.413397
7030	#7030a2c-bcx-25x2x-200um-65v55v-30p-resoB017.nd2 - Z=0 C=0	a2	paste("200 ", mu, "m")	resoB017.nd2	29	0.280134
7030	#7030a2c-bcx-25x2x-200um-65v55v-30p-resoB017.nd2 - Z=0 C=0	a2	paste("200 ", mu, "m")	resoB017.nd2	30	0.284776
7030	#7030a2c-bcx-25x2x-200um-65v55v-30p-resoB017.nd2 - Z=0 C=0	a2	paste("200 ", mu, "m")	resoB017.nd2	30	0.332744
7030	#7030a2c-bcx-25x2x-200um-65v55v-30p-resoB017.nd2 - Z=0 C=0	a2	paste("200 ", mu, "m")	resoB017.nd2	31	0.336345
7030	#7030a2c-bcx-25x2x-200um-65v55v-30p-resoB017.nd2 - Z=0 C=0	a2	paste("200 ", mu, "m")	resoB017.nd2	32	0.330899
7030	#7030a2c-bcx-25x2x-200um-65v55v-30p-resoB017.nd2 - Z=0 C=0	a2	paste("200 ", mu, "m")	resoB017.nd2	33	0.433632
7030	#7030a2c-bcx-25x2x-200um-65v55v-30p-resoB017.nd2 - Z=0 C=0	a2	paste("200 ", mu, "m")	resoB017.nd2	33	0.408906
7030	#7030a2c-bcx-25x2x-200um-65v55v-30p-resoB017.nd2 - Z=0 C=0	a2	paste("200 ", mu, "m")	resoB017.nd2	33	0.358642
7030	#7030a2c-bcx-25x2x-200um-65v55v-30p-resoB017.nd2 - Z=0 C=0	a2	paste("200 ", mu, "m")	resoB017.nd2	35	0.444118
7030	#7030a2c-bcx-25x2x-200um-65v55v-30p-resoB017.nd2 - Z=0 C=0	a2	paste("200 ", mu, "m")	resoB017.nd2	40	0.280661
7030	#7030a2c-bcx-25x2x-200um-70v50v-30p-resoA012.nd2 - Z=0 C=0	a2	paste("200 ", mu, "m")	resoA012.nd2	4	1.4601
7030	#7030a2c-bcx-25x2x-200um-70v50v-30p-resoA012.nd2 - Z=0 C=0	a2	paste("200 ", mu, "m")	resoA012.nd2	4	2.23491
7030	#7030a2c-bcx-25x2x-200um-70v50v-30p-resoA012.nd2 - Z=0 C=0	a2	paste("200 ", mu, "m")	resoA012.nd2	4	0.888628
7030	#7030a2c-bcx-25x2x-200um-70v50v-30p-resoA012.nd2 - Z=0 C=0	a2	paste("200 ", mu, "m")	resoA012.nd2	4	0.887979
7030	#7030a2c-bcx-25x2x-200um-70v50v-30p-resoA012.nd2 - Z=0 C=0	a2	paste("200 ", mu, "m")	resoA012.nd2	5	0.444353
7030	#7030a2c-bcx-25x2x-200um-70v50v-30p-resoA012.nd2 - Z=0 C=0	a2	paste("200 ", mu, "m")	resoA012.nd2	6	0.352242
7030	#7030a2c-bcx-25x2x-200um-70v50v-30p-resoA012.nd2 - Z=0 C=0	a2	paste("200 ", mu, "m")	resoA012.nd2	9	1.13014
7030	#7030a2c-bcx-25x2x-200um-70v50v-30p-resoA012.nd2 - Z=0 C=0	a2	paste("200 ", mu, "m")	resoA012.nd2	9	0.390058
7030	#7030a2c-bcx-25x2x-200um-70v50v-30p-resoA012.nd2 - Z=0 C=0	a2	paste("200 ", mu, "m")	resoA012.nd2	12	0.469673
7030	#7030a2c-bcx-25x2x-200um-70v50v-30p-resoA012.nd2 - Z=0 C=0	a2	paste("200 ", mu, "m")	resoA012.nd2	12	0.558716
7030	#7030a2c-bcx-25x2x-200um-70v50v-30p-resoA012.nd2 - Z=0 C=0	a2	paste("200 ", mu, "m")	resoA012.nd2	13	0.285052
7030	#7030a2c-bcx-25x2x-200um-70v50v-30p-resoA012.nd2 - Z=0 C=0	a2	paste("200 ", mu, "m")	resoA012.nd2	15	1.15433
7030	#7030a2c-bcx-25x2x-200um-70v50v-30p-resoA012.nd2 - Z=0 C=0	a2	paste("200 ", mu, "m")	resoA012.nd2	26	0.484554
7030	#7030a2c-bcx-25x2x-200um-70v50v-30p-resoA012.nd2 - Z=0 C=0	a2	paste("200 ", mu, "m")	resoA012.nd2	26	0.348498
7030	#7030a2c-bcx-25x2x-200um-70v50v-30p-resoA012.nd2 - Z=0 C=0	a2	paste("200 ", mu, "m")	resoA012.nd2	27	0.39675
7030	#7030a2c-bcx-25x2x-200um-70v50v-30p-resoA012.nd2 - Z=0 C=0	a2	paste("200 ", mu, "m")	resoA012.nd2	27	0.316585
7030	#7030a2c-bcx-25x2x-200um-70v50v-30p-resoA012.nd2 - Z=0 C=0	a2	paste("200 ", mu, "m")	resoA012.nd2	27	0.397263
7030	#7030a2c-bcx-25x2x-200um-70v50v-30p-resoA012.nd2 - Z=0 C=0	a2	paste("200 ", mu, "m")	resoA012.nd2	27	0.36455
7030	#7030a2c-bcx-25x2x-200um-70v50v-30p-resoA012.nd2 - Z=0 C=0	a2	paste("200 ", mu, "m")	resoA012.nd2	32	0.521664
7030	#7030a2c-bcx-25x2x-200um-70v50v-30p-resoA012.nd2 - Z=0 C=0	a2	paste("200 ", mu, "m")	resoA012.nd2	33	0.398905
7030	#7030a2c-bcx-25x2x-200um-70v50v-30p-resoA012.nd2 - Z=0 C=0	a2	paste("200 ", mu, "m")	resoA012.nd2	33	0.423279
7030	#7030a2c-bcx-25x2x-200um-70v50v-30p-resoA012.nd2 - Z=0 C=0	a2	paste("200 ", mu, "m")	resoA012.nd2	33	0.387046
7030	#7030a2c-bcx-25x2x-200um-70v50v-30p-resoA012.nd2 - Z=0 C=0	a2	paste("200 ", mu, "m")	resoA012.nd2	35	0.394158
7030	#7030a2c-bcx-25x2x-200um-70v50v-30p-resoA012.nd2 - Z=0 C=0	a2	paste("200 ", mu, "m")	resoA012.nd2	35	0.365835
7030	#7030a2c-bcx-25x2x-200um-70v50v-30p-resoA012.nd2 - Z=0 C=0	a2	paste("200 ", mu, "m")	resoA012.nd2	35	0.314472
7030	#7030a2c-bcx-25x2x-200um-70v50v-30p-resoA012.nd2 - Z=0 C=0	a2	paste("200 ", mu, "m")	resoA012.nd2	36	0.321308
7030	#7030a2c-bcx-25x2x-200um-70v50v-30p-resoA012.nd2 - Z=0 C=0	a2	paste("200 ", mu, "m")	resoA012.nd2	36	0.296243
7030	#7030a2c-bcx-25x2x-200um-70v50v-30p-resoA012.nd2 - Z=0 C=0	a2	paste("200 ", mu, "m")	resoA012.nd2	36	0.317865
7030	#7030a2c-bcx-25x2x-250um-70v50v-35p-resoA013.nd2 - Z=0 C=0	a2	paste("250 ", mu, "m")	resoA013.nd2	3	0.400529
7030	#7030a2c-bcx-25x2x-250um-70v50v-35p-resoA013.nd2 - Z=0 C=0	a2	paste("250 ", mu, "m")	resoA013.nd2	4	0.551255
7030	#7030a2c-bcx-25x2x-250um-70v50v-35p-resoA013.nd2 - Z=0 C=0	a2	paste("250 ", mu, "m")	resoA013.nd2	4	1.14776
7030	#7030a2c-bcx-25x2x-250um-70v50v-35p-resoA013.nd2 - Z=0 C=0	a2	paste("250 ", mu, "m")	resoA013.nd2	4	0.461853
7030	#7030a2c-bcx-25x2x-250um-70v50v-35p-resoA013.nd2 - Z=0 C=0	a2	paste("250 ", mu, "m")	resoA013.nd2	6	0.45884
7030	#7030a2c-bcx-25x2x-250um-70v50v-35p-resoA013.nd2 - Z=0 C=0	a2	paste("250 ", mu, "m")	resoA013.nd2	8	0.496776
7030	#7030a2c-bcx-25x2x-250um-70v50v-35p-resoA013.nd2 - Z=0 C=0	a2	paste("250 ", mu, "m")	resoA013.nd2	8	0.458925
7030	#7030a2c-bcx-25x2x-250um-70v50v-35p-resoA013.nd2 - Z=0 C=0	a2	paste("250 ", mu, "m")	resoA013.nd2	8	0.449569
7030	#7030a2c-bcx-25x2x-250um-70v50v-35p-resoA013.nd2 - Z=0 C=0	a2	paste("250 ", mu, "m")	resoA013.nd2	8	0.448505
7030	#7030a2c-bcx-25x2x-250um-70v50v-35p-resoA013.nd2 - Z=0 C=0	a2	paste("250 ", mu, "m")	resoA013.nd2	9	0.945577
7030	#7030a2c-bcx-25x2x-250um-70v50v-35p-resoA013.nd2 - Z=0 C=0	a2	paste("250 ", mu, "m")	resoA013.nd2	9	0.527351
7030	#7030a2c-bcx-25x2x-250um-70v50v-35p-resoA013.nd2 - Z=0 C=0	a2	paste("250 ", mu, "m")	resoA013.nd2	9	0.569447
7030	#7030a2c-bcx-25x2x-250um-70v50v-35p-resoA013.nd2 - Z=0 C=0	a2	paste("250 ", mu, "m")	resoA013.nd2	9	0.5175
7030	#7030a2c-bcx-25x2x-250um-70v50v-35p-resoA013.nd2 - Z=0 C=0	a2	paste("250 ", mu, "m")	resoA013.nd2	10	0.427422
7030	#7030a2c-bcx-25x2x-250um-70v50v-35p-resoA013.nd2 - Z=0 C=0	a2	paste("250 ", mu, "m")	resoA013.nd2	11	0.376898
7030	#7030a2c-bcx-25x2x-250um-70v50v-35p-resoA013.nd2 - Z=0 C=0	a2	paste("250 ", mu, "m")	resoA013.nd2	15	0.353547
7030	#7030a2c-bcx-25x2x-250um-70v50v-35p-resoA013.nd2 - Z=0 C=0	a2	paste("250 ", mu, "m")	resoA013.nd2	18	0.386785
7030	#7030a2c-bcx-25x2x-250um-70v50v-35p-resoA013.nd2 - Z=0 C=0	a2	paste("250 ", mu, "m")	resoA013.nd2	21	0.485202
7030	#7030a2c-bcx-25x2x-250um-70v50v-35p-resoA013.nd2 - Z=0 C=0	a2	paste("250 ", mu, "m")	resoA013.nd2	21	0.95104
7030	#7030a2c-bcx-25x2x-250um-70v50v-35p-resoA013.nd2 - Z=0 C=0	a2	paste("250 ", mu, "m")	resoA013.nd2	22	0.595457
7030	#7030a2c-bcx-25x2x-250um-70v50v-35p-resoA013.nd2 - Z=0 C=0	a2	paste("250 ", mu, "m")	resoA013.nd2	22	0.338644
7030	#7030a2c-bcx-25x2x-250um-70v50v-35p-resoA013.nd2 - Z=0 C=0	a2	paste("250 ", mu, "m")	resoA013.nd2	23	0.389512
7030	#7030a2c-bcx-25x2x-250um-70v50v-35p-resoA013.nd2 - Z=0 C=0	a2	paste("250 ", mu, "m")	resoA013.nd2	26	1.36756
7030	#7030a2c-bcx-25x2x-250um-70v50v-35p-resoA013.nd2 - Z=0 C=0	a2	paste("250 ", mu, "m")	resoA013.nd2	26	1.06786
7030	#7030a2c-bcx-25x2x-250um-70v50v-35p-resoA013.nd2 - Z=0 C=0	a2	paste("250 ", mu, "m")	resoA013.nd2	30	0.589558
7030	#7030a2c-bcx-25x2x-250um-70v50v-35p-resoA013.nd2 - Z=0 C=0	a2	paste("250 ", mu, "m")	resoA013.nd2	30	0.377375
7030	#7030a2c-bcx-25x2x-250um-70v50v-35p-resoA013.nd2 - Z=0 C=0	a2	paste("250 ", mu, "m")	resoA013.nd2	32	0.359638
7030	#7030a2c-bcx-25x2x-250um-70v50v-35p-resoA013.nd2 - Z=0 C=0	a2	paste("250 ", mu, "m")	resoA013.nd2	36	0.298013
7030	#7030a2c-bcx-25x2x-250um-70v50v-35p-resoA013.nd2 - Z=0 C=0	a2	paste("250 ", mu, "m")	resoA013.nd2	38	0.333672
7030	#7030a2c-bcx-25x2x-250um-70v60v-40p-resoB018.nd2 - Z=0 C=0	a2	paste("250 ", mu, "m")	resoB018.nd2	1	0.349589
7030	#7030a2c-bcx-25x2x-250um-70v60v-40p-resoB018.nd2 - Z=0 C=0	a2	paste("250 ", mu, "m")	resoB018.nd2	1	0.405011
7030	#7030a2c-bcx-25x2x-250um-70v60v-40p-resoB018.nd2 - Z=0 C=0	a2	paste("250 ", mu, "m")	resoB018.nd2	5	0.450931
7030	#7030a2c-bcx-25x2x-250um-70v60v-40p-resoB018.nd2 - Z=0 C=0	a2	paste("250 ", mu, "m")	resoB018.nd2	5	0.345213
7030	#7030a2c-bcx-25x2x-250um-70v60v-40p-resoB018.nd2 - Z=0 C=0	a2	paste("250 ", mu, "m")	resoB018.nd2	6	0.413867
7030	#7030a2c-bcx-25x2x-250um-70v60v-40p-resoB018.nd2 - Z=0 C=0	a2	paste("250 ", mu, "m")	resoB018.nd2	11	0.558518
7030	#7030a2c-bcx-25x2x-250um-70v60v-40p-resoB018.nd2 - Z=0 C=0	a2	paste("250 ", mu, "m")	resoB018.nd2	11	1.05122
7030	#7030a2c-bcx-25x2x-250um-70v60v-40p-resoB018.nd2 - Z=0 C=0	a2	paste("250 ", mu, "m")	resoB018.nd2	11	0.666928
7030	#7030a2c-bcx-25x2x-250um-70v60v-40p-resoB018.nd2 - Z=0 C=0	a2	paste("250 ", mu, "m")	resoB018.nd2	11	1.21968
7030	#7030a2c-bcx-25x2x-250um-70v60v-40p-resoB018.nd2 - Z=0 C=0	a2	paste("250 ", mu, "m")	resoB018.nd2	11	0.513192
7030	#7030a2c-bcx-25x2x-250um-70v60v-40p-resoB018.nd2 - Z=0 C=0	a2	paste("250 ", mu, "m")	resoB018.nd2	11	0.587108
7030	#7030a2c-bcx-25x2x-250um-70v60v-40p-resoB018.nd2 - Z=0 C=0	a2	paste("250 ", mu, "m")	resoB018.nd2	23	1.00492
7030	#7030a2c-bcx-25x2x-250um-70v60v-40p-resoB018.nd2 - Z=0 C=0	a2	paste("250 ", mu, "m")	resoB018.nd2	23	0.573417
7030	#7030a2c-bcx-25x2x-250um-70v60v-40p-resoB018.nd2 - Z=0 C=0	a2	paste("250 ", mu, "m")	resoB018.nd2	23	0.492084
7030	#7030a2c-bcx-25x2x-250um-70v60v-40p-resoB018.nd2 - Z=0 C=0	a2	paste("250 ", mu, "m")	resoB018.nd2	24	0.57429
7030	#7030a2c-bcx-25x2x-250um-70v60v-40p-resoB018.nd2 - Z=0 C=0	a2	paste("250 ", mu, "m")	resoB018.nd2	24	0.973191
7030	#7030a2c-bcx-25x2x-250um-70v60v-40p-resoB018.nd2 - Z=0 C=0	a2	paste("250 ", mu, "m")	resoB018.nd2	25	0.437019
7030	#7030a2c-bcx-25x2x-250um-70v60v-40p-resoB018.nd2 - Z=0 C=0	a2	paste("250 ", mu, "m")	resoB018.nd2	26	0.286825
7030	#7030a2c-bcx-25x2x-250um-70v60v-40p-resoB018.nd2 - Z=0 C=0	a2	paste("250 ", mu, "m")	resoB018.nd2	34	0.368436
7030	#7030a2c-bcx-25x2x-250um-70v60v-40p-resoB018.nd2 - Z=0 C=0	a2	paste("250 ", mu, "m")	resoB018.nd2	34	0.404688
7030	#7030a2c-bcx-25x2x-250um-70v60v-40p-resoB018.nd2 - Z=0 C=0	a2	paste("250 ", mu, "m")	resoB018.nd2	34	0.382236
7030	#7030a2c-bcx-25x2x-250um-70v60v-40p-resoB018.nd2 - Z=0 C=0	a2	paste("250 ", mu, "m")	resoB018.nd2	36	0.561205
7030	#7030a2c-bcx-25x2x-250um-70v60v-40p-resoB018.nd2 - Z=0 C=0	a2	paste("250 ", mu, "m")	resoB018.nd2	36	0.542786
7030	#7030a2c-bcx-25x2x-250um-70v60v-40p-resoB018.nd2 - Z=0 C=0	a2	paste("250 ", mu, "m")	resoB018.nd2	36	1.52763
7030	#7030a2c-bcx-25x2x-250um-70v60v-40p-resoB018.nd2 - Z=0 C=0	a2	paste("250 ", mu, "m")	resoB018.nd2	36	0.602242
7030	#7030a2c-bcx-25x2x-250um-70v60v-40p-resoB018.nd2 - Z=0 C=0	a2	paste("250 ", mu, "m")	resoB018.nd2	36	0.681058
7030	#7030a2c-bcx-25x2x-250um-70v60v-40p-resoB018.nd2 - Z=0 C=0	a2	paste("250 ", mu, "m")	resoB018.nd2	36	0.689224
7280	#7280wt-bcx-25x2x-200um-65v55v-30p-resoB006.nd2 - Z=0 C=0	wt	paste("200 ", mu, "m")	resoB006.nd2	1	0.6677
7280	#7280wt-bcx-25x2x-200um-65v55v-30p-resoB006.nd2 - Z=0 C=0	wt	paste("200 ", mu, "m")	resoB006.nd2	1	1.01448
7280	#7280wt-bcx-25x2x-200um-65v55v-30p-resoB006.nd2 - Z=0 C=0	wt	paste("200 ", mu, "m")	resoB006.nd2	1	1.10432
7280	#7280wt-bcx-25x2x-200um-65v55v-30p-resoB006.nd2 - Z=0 C=0	wt	paste("200 ", mu, "m")	resoB006.nd2	1	0.620365
7280	#7280wt-bcx-25x2x-200um-65v55v-30p-resoB006.nd2 - Z=0 C=0	wt	paste("200 ", mu, "m")	resoB006.nd2	1	1.29813
7280	#7280wt-bcx-25x2x-200um-65v55v-30p-resoB006.nd2 - Z=0 C=0	wt	paste("200 ", mu, "m")	resoB006.nd2	1	0.582892
7280	#7280wt-bcx-25x2x-200um-65v55v-30p-resoB006.nd2 - Z=0 C=0	wt	paste("200 ", mu, "m")	resoB006.nd2	3	0.712428
7280	#7280wt-bcx-25x2x-200um-65v55v-30p-resoB006.nd2 - Z=0 C=0	wt	paste("200 ", mu, "m")	resoB006.nd2	3	0.500417
7280	#7280wt-bcx-25x2x-200um-65v55v-30p-resoB006.nd2 - Z=0 C=0	wt	paste("200 ", mu, "m")	resoB006.nd2	3	0.499895
7280	#7280wt-bcx-25x2x-200um-65v55v-30p-resoB006.nd2 - Z=0 C=0	wt	paste("200 ", mu, "m")	resoB006.nd2	6	0.467818
7280	#7280wt-bcx-25x2x-200um-65v55v-30p-resoB006.nd2 - Z=0 C=0	wt	paste("200 ", mu, "m")	resoB006.nd2	7	0.397855
7280	#7280wt-bcx-25x2x-200um-65v55v-30p-resoB006.nd2 - Z=0 C=0	wt	paste("200 ", mu, "m")	resoB006.nd2	9	0.607905
7280	#7280wt-bcx-25x2x-200um-65v55v-30p-resoB006.nd2 - Z=0 C=0	wt	paste("200 ", mu, "m")	resoB006.nd2	9	0.435111
7280	#7280wt-bcx-25x2x-200um-65v55v-30p-resoB006.nd2 - Z=0 C=0	wt	paste("200 ", mu, "m")	resoB006.nd2	12	0.484409
7280	#7280wt-bcx-25x2x-200um-65v55v-30p-resoB006.nd2 - Z=0 C=0	wt	paste("200 ", mu, "m")	resoB006.nd2	12	0.691334
7280	#7280wt-bcx-25x2x-200um-65v55v-30p-resoB006.nd2 - Z=0 C=0	wt	paste("200 ", mu, "m")	resoB006.nd2	12	0.598896
7280	#7280wt-bcx-25x2x-200um-65v55v-30p-resoB006.nd2 - Z=0 C=0	wt	paste("200 ", mu, "m")	resoB006.nd2	13	0.763382
7280	#7280wt-bcx-25x2x-200um-65v55v-30p-resoB006.nd2 - Z=0 C=0	wt	paste("200 ", mu, "m")	resoB006.nd2	19	1.0024
7280	#7280wt-bcx-25x2x-200um-65v55v-30p-resoB006.nd2 - Z=0 C=0	wt	paste("200 ", mu, "m")	resoB006.nd2	19	0.927103
7280	#7280wt-bcx-25x2x-200um-65v55v-30p-resoB006.nd2 - Z=0 C=0	wt	paste("200 ", mu, "m")	resoB006.nd2	19	0.58225
7280	#7280wt-bcx-25x2x-200um-65v55v-30p-resoB006.nd2 - Z=0 C=0	wt	paste("200 ", mu, "m")	resoB006.nd2	31	0.773913
7280	#7280wt-bcx-25x2x-200um-65v55v-30p-resoB006.nd2 - Z=0 C=0	wt	paste("200 ", mu, "m")	resoB006.nd2	33	0.470639
7280	#7280wt-bcx-25x2x-200um-65v55v-30p-resoB006.nd2 - Z=0 C=0	wt	paste("200 ", mu, "m")	resoB006.nd2	35	0.557493
7280	#7280wt-bcx-25x2x-200um-65v55v-30p-resoB006.nd2 - Z=0 C=0	wt	paste("200 ", mu, "m")	resoB006.nd2	37	2.62359
7280	#7280wt-bcx-25x2x-200um-65v55v-30p-resoB006.nd2 - Z=0 C=0	wt	paste("200 ", mu, "m")	resoB006.nd2	37	1.79442
7280	#7280wt-bcx-25x2x-200um-65v55v-30p-resoB006.nd2 - Z=0 C=0	wt	paste("200 ", mu, "m")	resoB006.nd2	37	1.5011
7280	#7280wt-bcx-25x2x-200um-65v55v-30p-resoB006.nd2 - Z=0 C=0	wt	paste("200 ", mu, "m")	resoB006.nd2	37	0.925678
7280	#7280wt-bcx-25x2x-200um-65v55v-30p-resoB006.nd2 - Z=0 C=0	wt	paste("200 ", mu, "m")	resoB006.nd2	38	0.496562
7280	#7280wt-bcx-25x2x-200um-65v55v-30p-resoB006.nd2 - Z=0 C=0	wt	paste("200 ", mu, "m")	resoB006.nd2	38	0.753619
7280	#7280wt-bcx-25x2x-200um-65v60v-30p-resoA002.nd2 - Z=0 C=0	wt	paste("200 ", mu, "m")	resoA002.nd2	6	0.810782
7280	#7280wt-bcx-25x2x-200um-65v60v-30p-resoA002.nd2 - Z=0 C=0	wt	paste("200 ", mu, "m")	resoA002.nd2	6	1.04334
7280	#7280wt-bcx-25x2x-200um-65v60v-30p-resoA002.nd2 - Z=0 C=0	wt	paste("200 ", mu, "m")	resoA002.nd2	6	0.63864
7280	#7280wt-bcx-25x2x-200um-65v60v-30p-resoA002.nd2 - Z=0 C=0	wt	paste("200 ", mu, "m")	resoA002.nd2	6	1.21169
7280	#7280wt-bcx-25x2x-200um-65v60v-30p-resoA002.nd2 - Z=0 C=0	wt	paste("200 ", mu, "m")	resoA002.nd2	6	1.05335
7280	#7280wt-bcx-25x2x-200um-65v60v-30p-resoA002.nd2 - Z=0 C=0	wt	paste("200 ", mu, "m")	resoA002.nd2	6	0.625132
7280	#7280wt-bcx-25x2x-200um-65v60v-30p-resoA002.nd2 - Z=0 C=0	wt	paste("200 ", mu, "m")	resoA002.nd2	8	0.303969
7280	#7280wt-bcx-25x2x-200um-65v60v-30p-resoA002.nd2 - Z=0 C=0	wt	paste("200 ", mu, "m")	resoA002.nd2	15	0.5249
7280	#7280wt-bcx-25x2x-200um-65v60v-30p-resoA002.nd2 - Z=0 C=0	wt	paste("200 ", mu, "m")	resoA002.nd2	15	0.780636
7280	#7280wt-bcx-25x2x-200um-65v60v-30p-resoA002.nd2 - Z=0 C=0	wt	paste("200 ", mu, "m")	resoA002.nd2	15	0.623133
7280	#7280wt-bcx-25x2x-200um-65v60v-30p-resoA002.nd2 - Z=0 C=0	wt	paste("200 ", mu, "m")	resoA002.nd2	22	1.79969
7280	#7280wt-bcx-25x2x-200um-65v60v-30p-resoA002.nd2 - Z=0 C=0	wt	paste("200 ", mu, "m")	resoA002.nd2	22	2.49234
7280	#7280wt-bcx-25x2x-200um-65v60v-30p-resoA002.nd2 - Z=0 C=0	wt	paste("200 ", mu, "m")	resoA002.nd2	22	2.02844
7280	#7280wt-bcx-25x2x-200um-65v60v-30p-resoA002.nd2 - Z=0 C=0	wt	paste("200 ", mu, "m")	resoA002.nd2	22	2.14511
7280	#7280wt-bcx-25x2x-200um-65v60v-30p-resoA002.nd2 - Z=0 C=0	wt	paste("200 ", mu, "m")	resoA002.nd2	22	1.69776
7280	#7280wt-bcx-25x2x-200um-65v60v-30p-resoA002.nd2 - Z=0 C=0	wt	paste("200 ", mu, "m")	resoA002.nd2	22	2.50136
7280	#7280wt-bcx-25x2x-200um-65v60v-30p-resoA002.nd2 - Z=0 C=0	wt	paste("200 ", mu, "m")	resoA002.nd2	22	2.0002
7280	#7280wt-bcx-25x2x-200um-65v60v-30p-resoA002.nd2 - Z=0 C=0	wt	paste("200 ", mu, "m")	resoA002.nd2	22	2.32592
7280	#7280wt-bcx-25x2x-200um-65v60v-30p-resoA002.nd2 - Z=0 C=0	wt	paste("200 ", mu, "m")	resoA002.nd2	22	1.95744
7280	#7280wt-bcx-25x2x-200um-65v60v-30p-resoA002.nd2 - Z=0 C=0	wt	paste("200 ", mu, "m")	resoA002.nd2	25	0.399792
7280	#7280wt-bcx-25x2x-200um-65v60v-30p-resoA002.nd2 - Z=0 C=0	wt	paste("200 ", mu, "m")	resoA002.nd2	28	1.0869
7280	#7280wt-bcx-25x2x-200um-65v60v-30p-resoA002.nd2 - Z=0 C=0	wt	paste("200 ", mu, "m")	resoA002.nd2	28	2.04765
7280	#7280wt-bcx-25x2x-200um-65v60v-30p-resoA002.nd2 - Z=0 C=0	wt	paste("200 ", mu, "m")	resoA002.nd2	29	0.700788
7280	#7280wt-bcx-25x2x-200um-65v60v-30p-resoA002.nd2 - Z=0 C=0	wt	paste("200 ", mu, "m")	resoA002.nd2	29	0.485584
7280	#7280wt-bcx-25x2x-200um-65v60v-30p-resoA002.nd2 - Z=0 C=0	wt	paste("200 ", mu, "m")	resoA002.nd2	29	0.55204
7280	#7280wt-bcx-25x2x-200um-65v60v-30p-resoA002.nd2 - Z=0 C=0	wt	paste("200 ", mu, "m")	resoA002.nd2	29	0.917549
7280	#7280wt-bcx-25x2x-200um-65v60v-30p-resoA002.nd2 - Z=0 C=0	wt	paste("200 ", mu, "m")	resoA002.nd2	29	0.490944
7280	#7280wt-bcx-25x2x-200um-65v60v-30p-resoA002.nd2 - Z=0 C=0	wt	paste("200 ", mu, "m")	resoA002.nd2	29	0.574126
7280	#7280wt-bcx-25x2x-200um-65v60v-30p-resoA002.nd2 - Z=0 C=0	wt	paste("200 ", mu, "m")	resoA002.nd2	34	0.795439
7280	#7280wt-bcx-25x2x-200um-65v60v-30p-resoA002.nd2 - Z=0 C=0	wt	paste("200 ", mu, "m")	resoA002.nd2	34	0.901224
7280	#7280wt-bcx-25x2x-200um-65v60v-30p-resoA002.nd2 - Z=0 C=0	wt	paste("200 ", mu, "m")	resoA002.nd2	34	0.852106
7280	#7280wt-bcx-25x2x-200um-65v60v-30p-resoA002.nd2 - Z=0 C=0	wt	paste("200 ", mu, "m")	resoA002.nd2	34	0.819068
7280	#7280wt-bcx-25x2x-200um-65v60v-30p-resoA002.nd2 - Z=0 C=0	wt	paste("200 ", mu, "m")	resoA002.nd2	34	0.827062
7280	#7280wt-bcx-25x2x-200um-65v60v-30p-resoA002.nd2 - Z=0 C=0	wt	paste("200 ", mu, "m")	resoA002.nd2	34	1.00981
7280	#7280wt-bcx-25x2x-200um-65v60v-30p-resoA002.nd2 - Z=0 C=0	wt	paste("200 ", mu, "m")	resoA002.nd2	34	0.985255
7280	#7280wt-bcx-25x2x-200um-65v60v-30p-resoA002.nd2 - Z=0 C=0	wt	paste("200 ", mu, "m")	resoA002.nd2	34	0.927954
7280	#7280wt-bcx-25x2x-200um-65v60v-30p-resoA002.nd2 - Z=0 C=0	wt	paste("200 ", mu, "m")	resoA002.nd2	34	0.904699
7280	#7280wt-bcx-25x2x-200um-65v60v-30p-resoA002.nd2 - Z=0 C=0	wt	paste("200 ", mu, "m")	resoA002.nd2	34	1.03386
7280	#7280wt-bcx-25x2x-200um-65v60v-30p-resoA002.nd2 - Z=0 C=0	wt	paste("200 ", mu, "m")	resoA002.nd2	34	0.811911
7280	#7280wt-bcx-25x2x-200um-65v60v-30p-resoA002.nd2 - Z=0 C=0	wt	paste("200 ", mu, "m")	resoA002.nd2	34	0.940681
7280	#7280wt-bcx-25x2x-250um-65v55v-40p-resoB007.nd2 - Z=0 C=0	wt	paste("250 ", mu, "m")	resoB007.nd2	2	0.451721
7280	#7280wt-bcx-25x2x-250um-65v55v-40p-resoB007.nd2 - Z=0 C=0	wt	paste("250 ", mu, "m")	resoB007.nd2	9	0.480884
7280	#7280wt-bcx-25x2x-250um-65v55v-40p-resoB007.nd2 - Z=0 C=0	wt	paste("250 ", mu, "m")	resoB007.nd2	11	0.312858
7280	#7280wt-bcx-25x2x-250um-65v55v-40p-resoB007.nd2 - Z=0 C=0	wt	paste("250 ", mu, "m")	resoB007.nd2	14	0.824215
7280	#7280wt-bcx-25x2x-250um-65v55v-40p-resoB007.nd2 - Z=0 C=0	wt	paste("250 ", mu, "m")	resoB007.nd2	14	1.28512
7280	#7280wt-bcx-25x2x-250um-65v55v-40p-resoB007.nd2 - Z=0 C=0	wt	paste("250 ", mu, "m")	resoB007.nd2	14	0.743403
7280	#7280wt-bcx-25x2x-250um-65v55v-40p-resoB007.nd2 - Z=0 C=0	wt	paste("250 ", mu, "m")	resoB007.nd2	14	0.729033
7280	#7280wt-bcx-25x2x-250um-65v55v-40p-resoB007.nd2 - Z=0 C=0	wt	paste("250 ", mu, "m")	resoB007.nd2	14	1.17385
7280	#7280wt-bcx-25x2x-250um-65v55v-40p-resoB007.nd2 - Z=0 C=0	wt	paste("250 ", mu, "m")	resoB007.nd2	14	0.825589
7280	#7280wt-bcx-25x2x-250um-65v55v-40p-resoB007.nd2 - Z=0 C=0	wt	paste("250 ", mu, "m")	resoB007.nd2	14	0.728305
7280	#7280wt-bcx-25x2x-250um-65v55v-40p-resoB007.nd2 - Z=0 C=0	wt	paste("250 ", mu, "m")	resoB007.nd2	14	0.912516
7280	#7280wt-bcx-25x2x-250um-65v55v-40p-resoB007.nd2 - Z=0 C=0	wt	paste("250 ", mu, "m")	resoB007.nd2	14	0.901386
7280	#7280wt-bcx-25x2x-250um-65v55v-40p-resoB007.nd2 - Z=0 C=0	wt	paste("250 ", mu, "m")	resoB007.nd2	15	0.6645
7280	#7280wt-bcx-25x2x-250um-65v55v-40p-resoB007.nd2 - Z=0 C=0	wt	paste("250 ", mu, "m")	resoB007.nd2	15	0.60863
7280	#7280wt-bcx-25x2x-250um-65v55v-40p-resoB007.nd2 - Z=0 C=0	wt	paste("250 ", mu, "m")	resoB007.nd2	15	0.651092
7280	#7280wt-bcx-25x2x-250um-65v55v-40p-resoB007.nd2 - Z=0 C=0	wt	paste("250 ", mu, "m")	resoB007.nd2	15	0.725142
7280	#7280wt-bcx-25x2x-250um-65v55v-40p-resoB007.nd2 - Z=0 C=0	wt	paste("250 ", mu, "m")	resoB007.nd2	15	0.911507
7280	#7280wt-bcx-25x2x-250um-65v55v-40p-resoB007.nd2 - Z=0 C=0	wt	paste("250 ", mu, "m")	resoB007.nd2	15	0.627734
7280	#7280wt-bcx-25x2x-250um-65v55v-40p-resoB007.nd2 - Z=0 C=0	wt	paste("250 ", mu, "m")	resoB007.nd2	15	0.7059
7280	#7280wt-bcx-25x2x-250um-65v55v-40p-resoB007.nd2 - Z=0 C=0	wt	paste("250 ", mu, "m")	resoB007.nd2	15	0.558035
7280	#7280wt-bcx-25x2x-250um-65v55v-40p-resoB007.nd2 - Z=0 C=0	wt	paste("250 ", mu, "m")	resoB007.nd2	16	1.20848
7280	#7280wt-bcx-25x2x-250um-65v55v-40p-resoB007.nd2 - Z=0 C=0	wt	paste("250 ", mu, "m")	resoB007.nd2	16	2.47282
7280	#7280wt-bcx-25x2x-250um-65v55v-40p-resoB007.nd2 - Z=0 C=0	wt	paste("250 ", mu, "m")	resoB007.nd2	16	1.28754
7280	#7280wt-bcx-25x2x-250um-65v55v-40p-resoB007.nd2 - Z=0 C=0	wt	paste("250 ", mu, "m")	resoB007.nd2	17	0.570137
7280	#7280wt-bcx-25x2x-250um-65v55v-40p-resoB007.nd2 - Z=0 C=0	wt	paste("250 ", mu, "m")	resoB007.nd2	17	0.785514
7280	#7280wt-bcx-25x2x-250um-65v55v-40p-resoB007.nd2 - Z=0 C=0	wt	paste("250 ", mu, "m")	resoB007.nd2	17	0.530142
7280	#7280wt-bcx-25x2x-250um-65v55v-40p-resoB007.nd2 - Z=0 C=0	wt	paste("250 ", mu, "m")	resoB007.nd2	17	0.489422
7280	#7280wt-bcx-25x2x-250um-65v55v-40p-resoB007.nd2 - Z=0 C=0	wt	paste("250 ", mu, "m")	resoB007.nd2	18	0.678115
7280	#7280wt-bcx-25x2x-250um-65v55v-40p-resoB007.nd2 - Z=0 C=0	wt	paste("250 ", mu, "m")	resoB007.nd2	18	0.535016
7280	#7280wt-bcx-25x2x-250um-65v55v-40p-resoB007.nd2 - Z=0 C=0	wt	paste("250 ", mu, "m")	resoB007.nd2	18	0.783783
7280	#7280wt-bcx-25x2x-250um-65v55v-40p-resoB007.nd2 - Z=0 C=0	wt	paste("250 ", mu, "m")	resoB007.nd2	18	0.537026
7280	#7280wt-bcx-25x2x-250um-65v55v-40p-resoB007.nd2 - Z=0 C=0	wt	paste("250 ", mu, "m")	resoB007.nd2	19	0.486892
7280	#7280wt-bcx-25x2x-250um-65v55v-40p-resoB007.nd2 - Z=0 C=0	wt	paste("250 ", mu, "m")	resoB007.nd2	19	0.407221
7280	#7280wt-bcx-25x2x-250um-65v55v-40p-resoB007.nd2 - Z=0 C=0	wt	paste("250 ", mu, "m")	resoB007.nd2	19	0.479483
7280	#7280wt-bcx-25x2x-250um-65v55v-40p-resoB007.nd2 - Z=0 C=0	wt	paste("250 ", mu, "m")	resoB007.nd2	21	1.7764
7280	#7280wt-bcx-25x2x-250um-65v55v-40p-resoB007.nd2 - Z=0 C=0	wt	paste("250 ", mu, "m")	resoB007.nd2	21	1.71735
7280	#7280wt-bcx-25x2x-250um-65v55v-40p-resoB007.nd2 - Z=0 C=0	wt	paste("250 ", mu, "m")	resoB007.nd2	21	1.58864
7280	#7280wt-bcx-25x2x-250um-65v55v-40p-resoB007.nd2 - Z=0 C=0	wt	paste("250 ", mu, "m")	resoB007.nd2	21	2.25701
7280	#7280wt-bcx-25x2x-250um-65v55v-40p-resoB007.nd2 - Z=0 C=0	wt	paste("250 ", mu, "m")	resoB007.nd2	21	2.34876
7280	#7280wt-bcx-25x2x-250um-65v55v-40p-resoB007.nd2 - Z=0 C=0	wt	paste("250 ", mu, "m")	resoB007.nd2	21	1.69639
7280	#7280wt-bcx-25x2x-250um-65v55v-40p-resoB007.nd2 - Z=0 C=0	wt	paste("250 ", mu, "m")	resoB007.nd2	21	1.89585
7280	#7280wt-bcx-25x2x-250um-65v55v-40p-resoB007.nd2 - Z=0 C=0	wt	paste("250 ", mu, "m")	resoB007.nd2	21	1.63737
7280	#7280wt-bcx-25x2x-250um-65v55v-40p-resoB007.nd2 - Z=0 C=0	wt	paste("250 ", mu, "m")	resoB007.nd2	23	0.600522
7280	#7280wt-bcx-25x2x-250um-65v55v-40p-resoB007.nd2 - Z=0 C=0	wt	paste("250 ", mu, "m")	resoB007.nd2	23	0.776665
7280	#7280wt-bcx-25x2x-250um-65v55v-40p-resoB007.nd2 - Z=0 C=0	wt	paste("250 ", mu, "m")	resoB007.nd2	25	0.430876
7280	#7280wt-bcx-25x2x-250um-65v55v-40p-resoB007.nd2 - Z=0 C=0	wt	paste("250 ", mu, "m")	resoB007.nd2	25	0.730447
7280	#7280wt-bcx-25x2x-250um-65v55v-40p-resoB007.nd2 - Z=0 C=0	wt	paste("250 ", mu, "m")	resoB007.nd2	25	0.544385
7280	#7280wt-bcx-25x2x-250um-65v55v-40p-resoB007.nd2 - Z=0 C=0	wt	paste("250 ", mu, "m")	resoB007.nd2	25	0.418553
7280	#7280wt-bcx-25x2x-250um-65v55v-40p-resoB007.nd2 - Z=0 C=0	wt	paste("250 ", mu, "m")	resoB007.nd2	25	0.680102
7280	#7280wt-bcx-25x2x-250um-65v55v-40p-resoB007.nd2 - Z=0 C=0	wt	paste("250 ", mu, "m")	resoB007.nd2	25	0.795768
7280	#7280wt-bcx-25x2x-250um-65v55v-40p-resoB007.nd2 - Z=0 C=0	wt	paste("250 ", mu, "m")	resoB007.nd2	29	0.791805
7280	#7280wt-bcx-25x2x-250um-65v55v-40p-resoB007.nd2 - Z=0 C=0	wt	paste("250 ", mu, "m")	resoB007.nd2	29	0.789789
7280	#7280wt-bcx-25x2x-250um-65v55v-40p-resoB007.nd2 - Z=0 C=0	wt	paste("250 ", mu, "m")	resoB007.nd2	29	0.890776
7280	#7280wt-bcx-25x2x-250um-65v55v-40p-resoB007.nd2 - Z=0 C=0	wt	paste("250 ", mu, "m")	resoB007.nd2	29	1.21015
7280	#7280wt-bcx-25x2x-250um-65v55v-40p-resoB007.nd2 - Z=0 C=0	wt	paste("250 ", mu, "m")	resoB007.nd2	29	0.881927
7280	#7280wt-bcx-25x2x-250um-65v55v-40p-resoB007.nd2 - Z=0 C=0	wt	paste("250 ", mu, "m")	resoB007.nd2	29	1.08827
7280	#7280wt-bcx-25x2x-250um-65v55v-40p-resoB007.nd2 - Z=0 C=0	wt	paste("250 ", mu, "m")	resoB007.nd2	29	0.705891
7280	#7280wt-bcx-25x2x-250um-65v55v-40p-resoB007.nd2 - Z=0 C=0	wt	paste("250 ", mu, "m")	resoB007.nd2	29	0.665029
7280	#7280wt-bcx-25x2x-250um-65v55v-40p-resoB007.nd2 - Z=0 C=0	wt	paste("250 ", mu, "m")	resoB007.nd2	31	0.712823
7280	#7280wt-bcx-25x2x-250um-65v55v-40p-resoB007.nd2 - Z=0 C=0	wt	paste("250 ", mu, "m")	resoB007.nd2	31	0.778123
7280	#7280wt-bcx-25x2x-250um-65v55v-40p-resoB007.nd2 - Z=0 C=0	wt	paste("250 ", mu, "m")	resoB007.nd2	31	0.666473
7280	#7280wt-bcx-25x2x-250um-65v55v-40p-resoB007.nd2 - Z=0 C=0	wt	paste("250 ", mu, "m")	resoB007.nd2	31	1.40894
7280	#7280wt-bcx-25x2x-250um-65v55v-40p-resoB007.nd2 - Z=0 C=0	wt	paste("250 ", mu, "m")	resoB007.nd2	31	1.03755
7280	#7280wt-bcx-25x2x-250um-65v55v-40p-resoB007.nd2 - Z=0 C=0	wt	paste("250 ", mu, "m")	resoB007.nd2	34	1.26018
7280	#7280wt-bcx-25x2x-250um-65v55v-40p-resoB007.nd2 - Z=0 C=0	wt	paste("250 ", mu, "m")	resoB007.nd2	35	0.498071
7280	#7280wt-bcx-25x2x-250um-65v55v-40p-resoB007.nd2 - Z=0 C=0	wt	paste("250 ", mu, "m")	resoB007.nd2	35	0.746289
7280	#7280wt-bcx-25x2x-250um-65v55v-40p-resoB007.nd2 - Z=0 C=0	wt	paste("250 ", mu, "m")	resoB007.nd2	35	0.667769
7280	#7280wt-bcx-25x2x-250um-65v55v-40p-resoB007.nd2 - Z=0 C=0	wt	paste("250 ", mu, "m")	resoB007.nd2	36	0.4552
7280	#7280wt-bcx-25x2x-250um-65v55v-40p-resoB007.nd2 - Z=0 C=0	wt	paste("250 ", mu, "m")	resoB007.nd2	36	0.456799
7280	#7280wt-bcx-25x2x-250um-65v55v-40p-resoB007.nd2 - Z=0 C=0	wt	paste("250 ", mu, "m")	resoB007.nd2	36	0.492737
7280	#7280wt-bcx-25x2x-250um-65v55v-40p-resoB007.nd2 - Z=0 C=0	wt	paste("250 ", mu, "m")	resoB007.nd2	36	0.574767
7280	#7280wt-bcx-25x2x-250um-65v55v-40p-resoB007.nd2 - Z=0 C=0	wt	paste("250 ", mu, "m")	resoB007.nd2	38	0.580307
7280	#7280wt-bcx-25x2x-250um-65v55v-40p-resoB007.nd2 - Z=0 C=0	wt	paste("250 ", mu, "m")	resoB007.nd2	38	0.480863
7280	#7280wt-bcx-25x2x-250um-65v55v-40p-resoB007.nd2 - Z=0 C=0	wt	paste("250 ", mu, "m")	resoB007.nd2	39	0.444945
7280	#7280wt-bcx-25x2x-250um-65v55v-40p-resoB007.nd2 - Z=0 C=0	wt	paste("250 ", mu, "m")	resoB007.nd2	39	0.465792
7280	#7280wt-bcx-25x2x-250um-65v55v-40p-resoB007.nd2 - Z=0 C=0	wt	paste("250 ", mu, "m")	resoB007.nd2	39	0.740609
7280	#7280wt-bcx-25x2x-250um-65v55v-40p-resoB007.nd2 - Z=0 C=0	wt	paste("250 ", mu, "m")	resoB007.nd2	39	0.573357
7280	#7280wt-bcx-25x2x-250um-65v55v-40p-resoB007.nd2 - Z=0 C=0	wt	paste("250 ", mu, "m")	resoB007.nd2	40	1.03901
7280	#7280wt-bcx-25x2x-250um-65v55v-40p-resoB007.nd2 - Z=0 C=0	wt	paste("250 ", mu, "m")	resoB007.nd2	40	0.531184
7280	#7280wt-bcx-25x2x-250um-65v70v-35p-resoA003.nd2 - Z=0 C=0	wt	paste("250 ", mu, "m")	resoA003.nd2	1	0.36248
7280	#7280wt-bcx-25x2x-250um-65v70v-35p-resoA003.nd2 - Z=0 C=0	wt	paste("250 ", mu, "m")	resoA003.nd2	2	0.725991
7280	#7280wt-bcx-25x2x-250um-65v70v-35p-resoA003.nd2 - Z=0 C=0	wt	paste("250 ", mu, "m")	resoA003.nd2	2	1.0024
7280	#7280wt-bcx-25x2x-250um-65v70v-35p-resoA003.nd2 - Z=0 C=0	wt	paste("250 ", mu, "m")	resoA003.nd2	2	0.50537
7280	#7280wt-bcx-25x2x-250um-65v70v-35p-resoA003.nd2 - Z=0 C=0	wt	paste("250 ", mu, "m")	resoA003.nd2	2	0.492544
7280	#7280wt-bcx-25x2x-250um-65v70v-35p-resoA003.nd2 - Z=0 C=0	wt	paste("250 ", mu, "m")	resoA003.nd2	2	0.475571
7280	#7280wt-bcx-25x2x-250um-65v70v-35p-resoA003.nd2 - Z=0 C=0	wt	paste("250 ", mu, "m")	resoA003.nd2	9	0.519435
7280	#7280wt-bcx-25x2x-250um-65v70v-35p-resoA003.nd2 - Z=0 C=0	wt	paste("250 ", mu, "m")	resoA003.nd2	9	0.633547
7280	#7280wt-bcx-25x2x-250um-65v70v-35p-resoA003.nd2 - Z=0 C=0	wt	paste("250 ", mu, "m")	resoA003.nd2	11	0.423549
7280	#7280wt-bcx-25x2x-250um-65v70v-35p-resoA003.nd2 - Z=0 C=0	wt	paste("250 ", mu, "m")	resoA003.nd2	11	0.445787
7280	#7280wt-bcx-25x2x-250um-65v70v-35p-resoA003.nd2 - Z=0 C=0	wt	paste("250 ", mu, "m")	resoA003.nd2	11	0.443276
7280	#7280wt-bcx-25x2x-250um-65v70v-35p-resoA003.nd2 - Z=0 C=0	wt	paste("250 ", mu, "m")	resoA003.nd2	11	0.968971
7280	#7280wt-bcx-25x2x-250um-65v70v-35p-resoA003.nd2 - Z=0 C=0	wt	paste("250 ", mu, "m")	resoA003.nd2	15	0.358899
7280	#7280wt-bcx-25x2x-250um-65v70v-35p-resoA003.nd2 - Z=0 C=0	wt	paste("250 ", mu, "m")	resoA003.nd2	15	0.398426
7280	#7280wt-bcx-25x2x-250um-65v70v-35p-resoA003.nd2 - Z=0 C=0	wt	paste("250 ", mu, "m")	resoA003.nd2	16	0.644449
7280	#7280wt-bcx-25x2x-250um-65v70v-35p-resoA003.nd2 - Z=0 C=0	wt	paste("250 ", mu, "m")	resoA003.nd2	16	0.601842
7280	#7280wt-bcx-25x2x-250um-65v70v-35p-resoA003.nd2 - Z=0 C=0	wt	paste("250 ", mu, "m")	resoA003.nd2	16	0.447104
7280	#7280wt-bcx-25x2x-250um-65v70v-35p-resoA003.nd2 - Z=0 C=0	wt	paste("250 ", mu, "m")	resoA003.nd2	16	0.649475
7280	#7280wt-bcx-25x2x-250um-65v70v-35p-resoA003.nd2 - Z=0 C=0	wt	paste("250 ", mu, "m")	resoA003.nd2	17	0.404197
7280	#7280wt-bcx-25x2x-250um-65v70v-35p-resoA003.nd2 - Z=0 C=0	wt	paste("250 ", mu, "m")	resoA003.nd2	18	0.393855
7280	#7280wt-bcx-25x2x-250um-65v70v-35p-resoA003.nd2 - Z=0 C=0	wt	paste("250 ", mu, "m")	resoA003.nd2	18	0.458803
7280	#7280wt-bcx-25x2x-250um-65v70v-35p-resoA003.nd2 - Z=0 C=0	wt	paste("250 ", mu, "m")	resoA003.nd2	18	0.40212
7280	#7280wt-bcx-25x2x-250um-65v70v-35p-resoA003.nd2 - Z=0 C=0	wt	paste("250 ", mu, "m")	resoA003.nd2	19	0.524203
7280	#7280wt-bcx-25x2x-250um-65v70v-35p-resoA003.nd2 - Z=0 C=0	wt	paste("250 ", mu, "m")	resoA003.nd2	19	0.47014
7280	#7280wt-bcx-25x2x-250um-65v70v-35p-resoA003.nd2 - Z=0 C=0	wt	paste("250 ", mu, "m")	resoA003.nd2	26	0.428251
7280	#7280wt-bcx-25x2x-250um-65v70v-35p-resoA003.nd2 - Z=0 C=0	wt	paste("250 ", mu, "m")	resoA003.nd2	31	0.44878
7280	#7280wt-bcx-25x2x-250um-65v70v-35p-resoA003.nd2 - Z=0 C=0	wt	paste("250 ", mu, "m")	resoA003.nd2	32	0.504376
7280	#7280wt-bcx-25x2x-250um-65v70v-35p-resoA003.nd2 - Z=0 C=0	wt	paste("250 ", mu, "m")	resoA003.nd2	32	0.556504
7280	#7280wt-bcx-25x2x-250um-65v70v-35p-resoA003.nd2 - Z=0 C=0	wt	paste("250 ", mu, "m")	resoA003.nd2	32	0.572262
7280	#7280wt-bcx-25x2x-250um-65v70v-35p-resoA003.nd2 - Z=0 C=0	wt	paste("250 ", mu, "m")	resoA003.nd2	32	0.452202
7280	#7280wt-bcx-25x2x-250um-65v70v-35p-resoA003.nd2 - Z=0 C=0	wt	paste("250 ", mu, "m")	resoA003.nd2	37	0.535082
7280	#7280wt-bcx-25x2x-250um-65v70v-35p-resoA003.nd2 - Z=0 C=0	wt	paste("250 ", mu, "m")	resoA003.nd2	37	0.570424
7280	#7280wt-bcx-25x2x-250um-65v70v-35p-resoA003.nd2 - Z=0 C=0	wt	paste("250 ", mu, "m")	resoA003.nd2	37	0.535026
7280	#7280wt-bcx-25x2x-250um-65v70v-35p-resoA003.nd2 - Z=0 C=0	wt	paste("250 ", mu, "m")	resoA003.nd2	37	0.915964
7280	#7280wt-bcx-25x2x-250um-65v70v-35p-resoA003.nd2 - Z=0 C=0	wt	paste("250 ", mu, "m")	resoA003.nd2	37	0.925664
7280	#7280wt-bcx-25x2x-250um-65v70v-35p-resoA003.nd2 - Z=0 C=0	wt	paste("250 ", mu, "m")	resoA003.nd2	37	0.66826
7280	#7280wt-bcx-25x2x-250um-65v70v-35p-resoA003.nd2 - Z=0 C=0	wt	paste("250 ", mu, "m")	resoA003.nd2	39	0.492514
7281	#7281a2c-bcx-25x2x-200um-65v60v-30p-resoD015.nd2 - Z=0 C=0	a2	paste("200 ", mu, "m")	resoD015.nd2	4	0.547656
7281	#7281a2c-bcx-25x2x-200um-65v60v-30p-resoD015.nd2 - Z=0 C=0	a2	paste("200 ", mu, "m")	resoD015.nd2	5	0.351708
7281	#7281a2c-bcx-25x2x-200um-65v60v-30p-resoD015.nd2 - Z=0 C=0	a2	paste("200 ", mu, "m")	resoD015.nd2	5	0.381271
7281	#7281a2c-bcx-25x2x-200um-65v60v-30p-resoD015.nd2 - Z=0 C=0	a2	paste("200 ", mu, "m")	resoD015.nd2	5	0.363773
7281	#7281a2c-bcx-25x2x-200um-65v60v-30p-resoD015.nd2 - Z=0 C=0	a2	paste("200 ", mu, "m")	resoD015.nd2	6	0.402937
7281	#7281a2c-bcx-25x2x-200um-65v60v-30p-resoD015.nd2 - Z=0 C=0	a2	paste("200 ", mu, "m")	resoD015.nd2	6	0.362297
7281	#7281a2c-bcx-25x2x-200um-65v60v-30p-resoD015.nd2 - Z=0 C=0	a2	paste("200 ", mu, "m")	resoD015.nd2	6	0.416775
7281	#7281a2c-bcx-25x2x-200um-65v60v-30p-resoD015.nd2 - Z=0 C=0	a2	paste("200 ", mu, "m")	resoD015.nd2	6	0.745934
7281	#7281a2c-bcx-25x2x-200um-65v60v-30p-resoD015.nd2 - Z=0 C=0	a2	paste("200 ", mu, "m")	resoD015.nd2	6	0.418878
7281	#7281a2c-bcx-25x2x-200um-65v60v-30p-resoD015.nd2 - Z=0 C=0	a2	paste("200 ", mu, "m")	resoD015.nd2	29	0.454342
7281	#7281a2c-bcx-25x2x-200um-65v60v-30p-resoD015.nd2 - Z=0 C=0	a2	paste("200 ", mu, "m")	resoD015.nd2	32	0.284786
7281	#7281a2c-bcx-25x2x-200um-70v60v-30p-resoE019.nd2 - Z=0 C=0	a2	paste("200 ", mu, "m")	resoE019.nd2	3	0.447998
7281	#7281a2c-bcx-25x2x-200um-70v60v-30p-resoE019.nd2 - Z=0 C=0	a2	paste("200 ", mu, "m")	resoE019.nd2	3	0.481761
7281	#7281a2c-bcx-25x2x-200um-70v60v-30p-resoE019.nd2 - Z=0 C=0	a2	paste("200 ", mu, "m")	resoE019.nd2	7	0.544026
7281	#7281a2c-bcx-25x2x-200um-70v60v-30p-resoE019.nd2 - Z=0 C=0	a2	paste("200 ", mu, "m")	resoE019.nd2	13	0.451316
7281	#7281a2c-bcx-25x2x-200um-70v60v-30p-resoE019.nd2 - Z=0 C=0	a2	paste("200 ", mu, "m")	resoE019.nd2	17	0.311789
7281	#7281a2c-bcx-25x2x-200um-70v60v-30p-resoE019.nd2 - Z=0 C=0	a2	paste("200 ", mu, "m")	resoE019.nd2	21	0.456291
7281	#7281a2c-bcx-25x2x-200um-70v60v-30p-resoE019.nd2 - Z=0 C=0	a2	paste("200 ", mu, "m")	resoE019.nd2	21	0.374617
7281	#7281a2c-bcx-25x2x-200um-70v60v-30p-resoE019.nd2 - Z=0 C=0	a2	paste("200 ", mu, "m")	resoE019.nd2	21	0.364667
7281	#7281a2c-bcx-25x2x-200um-70v60v-30p-resoE019.nd2 - Z=0 C=0	a2	paste("200 ", mu, "m")	resoE019.nd2	30	0.524744
7281	#7281a2c-bcx-25x2x-200um-70v60v-30p-resoE019.nd2 - Z=0 C=0	a2	paste("200 ", mu, "m")	resoE019.nd2	30	0.817177
7281	#7281a2c-bcx-25x2x-200um-70v60v-30p-resoE019.nd2 - Z=0 C=0	a2	paste("200 ", mu, "m")	resoE019.nd2	30	0.936957
7281	#7281a2c-bcx-25x2x-200um-70v60v-30p-resoE019.nd2 - Z=0 C=0	a2	paste("200 ", mu, "m")	resoE019.nd2	34	0.373064
7281	#7281a2c-bcx-25x2x-200um-70v60v-30p-resoE019.nd2 - Z=0 C=0	a2	paste("200 ", mu, "m")	resoE019.nd2	34	0.373515
7281	#7281a2c-bcx-25x2x-200um-70v60v-30p-resoE019.nd2 - Z=0 C=0	a2	paste("200 ", mu, "m")	resoE019.nd2	37	0.38928
7281	#7281a2c-bcx-25x2x-200um-70v60v-30p-resoE019.nd2 - Z=0 C=0	a2	paste("200 ", mu, "m")	resoE019.nd2	40	0.404663
7281	#7281a2c-bcx-25x2x-250um-70v60v-40p-resoD016.nd2 - Z=0 C=0	a2	paste("250 ", mu, "m")	resoD016.nd2	2	0.332304
7281	#7281a2c-bcx-25x2x-250um-70v60v-40p-resoD016.nd2 - Z=0 C=0	a2	paste("250 ", mu, "m")	resoD016.nd2	2	0.266013
7281	#7281a2c-bcx-25x2x-250um-70v60v-40p-resoD016.nd2 - Z=0 C=0	a2	paste("250 ", mu, "m")	resoD016.nd2	2	0.304476
7281	#7281a2c-bcx-25x2x-250um-70v60v-40p-resoD016.nd2 - Z=0 C=0	a2	paste("250 ", mu, "m")	resoD016.nd2	3	0.266992
7281	#7281a2c-bcx-25x2x-250um-70v60v-40p-resoD016.nd2 - Z=0 C=0	a2	paste("250 ", mu, "m")	resoD016.nd2	3	0.268294
7281	#7281a2c-bcx-25x2x-250um-70v60v-40p-resoD016.nd2 - Z=0 C=0	a2	paste("250 ", mu, "m")	resoD016.nd2	9	0.298486
7281	#7281a2c-bcx-25x2x-250um-70v60v-40p-resoD016.nd2 - Z=0 C=0	a2	paste("250 ", mu, "m")	resoD016.nd2	9	0.284107
7281	#7281a2c-bcx-25x2x-250um-70v60v-40p-resoD016.nd2 - Z=0 C=0	a2	paste("250 ", mu, "m")	resoD016.nd2	10	0.268943
7281	#7281a2c-bcx-25x2x-250um-70v60v-40p-resoD016.nd2 - Z=0 C=0	a2	paste("250 ", mu, "m")	resoD016.nd2	19	0.35938
7281	#7281a2c-bcx-25x2x-250um-70v60v-40p-resoD016.nd2 - Z=0 C=0	a2	paste("250 ", mu, "m")	resoD016.nd2	19	0.357458
7281	#7281a2c-bcx-25x2x-250um-70v60v-40p-resoD016.nd2 - Z=0 C=0	a2	paste("250 ", mu, "m")	resoD016.nd2	19	0.551532
7281	#7281a2c-bcx-25x2x-250um-70v60v-40p-resoD016.nd2 - Z=0 C=0	a2	paste("250 ", mu, "m")	resoD016.nd2	19	0.450497
7281	#7281a2c-bcx-25x2x-250um-70v60v-40p-resoD016.nd2 - Z=0 C=0	a2	paste("250 ", mu, "m")	resoD016.nd2	23	0.320637
7281	#7281a2c-bcx-25x2x-250um-70v60v-40p-resoD016.nd2 - Z=0 C=0	a2	paste("250 ", mu, "m")	resoD016.nd2	23	0.289363
7281	#7281a2c-bcx-25x2x-250um-70v60v-40p-resoE020.nd2 - Z=0 C=0	a2	paste("250 ", mu, "m")	resoE020.nd2	3	0.320664
7281	#7281a2c-bcx-25x2x-250um-70v60v-40p-resoE020.nd2 - Z=0 C=0	a2	paste("250 ", mu, "m")	resoE020.nd2	3	0.247434
7281	#7281a2c-bcx-25x2x-250um-70v60v-40p-resoE020.nd2 - Z=0 C=0	a2	paste("250 ", mu, "m")	resoE020.nd2	7	0.26651
7281	#7281a2c-bcx-25x2x-250um-70v60v-40p-resoE020.nd2 - Z=0 C=0	a2	paste("250 ", mu, "m")	resoE020.nd2	7	0.396921
7281	#7281a2c-bcx-25x2x-250um-70v60v-40p-resoE020.nd2 - Z=0 C=0	a2	paste("250 ", mu, "m")	resoE020.nd2	7	0.270996
7281	#7281a2c-bcx-25x2x-250um-70v60v-40p-resoE020.nd2 - Z=0 C=0	a2	paste("250 ", mu, "m")	resoE020.nd2	7	0.281226
7281	#7281a2c-bcx-25x2x-250um-70v60v-40p-resoE020.nd2 - Z=0 C=0	a2	paste("250 ", mu, "m")	resoE020.nd2	12	0.324348
7281	#7281a2c-bcx-25x2x-250um-70v60v-40p-resoE020.nd2 - Z=0 C=0	a2	paste("250 ", mu, "m")	resoE020.nd2	12	0.449997
7281	#7281a2c-bcx-25x2x-250um-70v60v-40p-resoE020.nd2 - Z=0 C=0	a2	paste("250 ", mu, "m")	resoE020.nd2	21	0.689935
7281	#7281a2c-bcx-25x2x-250um-70v60v-40p-resoE020.nd2 - Z=0 C=0	a2	paste("250 ", mu, "m")	resoE020.nd2	21	0.666305
7281	#7281a2c-bcx-25x2x-250um-70v60v-40p-resoE020.nd2 - Z=0 C=0	a2	paste("250 ", mu, "m")	resoE020.nd2	21	0.624736
7281	#7281a2c-bcx-25x2x-250um-70v60v-40p-resoE020.nd2 - Z=0 C=0	a2	paste("250 ", mu, "m")	resoE020.nd2	21	0.468864
7281	#7281a2c-bcx-25x2x-250um-70v60v-40p-resoE020.nd2 - Z=0 C=0	a2	paste("250 ", mu, "m")	resoE020.nd2	21	0.883115
7281	#7281a2c-bcx-25x2x-250um-70v60v-40p-resoE020.nd2 - Z=0 C=0	a2	paste("250 ", mu, "m")	resoE020.nd2	21	0.78957
7281	#7281a2c-bcx-25x2x-250um-70v60v-40p-resoE020.nd2 - Z=0 C=0	a2	paste("250 ", mu, "m")	resoE020.nd2	21	1.22217
7281	#7281a2c-bcx-25x2x-250um-70v60v-40p-resoE020.nd2 - Z=0 C=0	a2	paste("250 ", mu, "m")	resoE020.nd2	27	0.384782
7281	#7281a2c-bcx-25x2x-250um-70v60v-40p-resoE020.nd2 - Z=0 C=0	a2	paste("250 ", mu, "m")	resoE020.nd2	27	0.378074
7281	#7281a2c-bcx-25x2x-250um-70v60v-40p-resoE020.nd2 - Z=0 C=0	a2	paste("250 ", mu, "m")	resoE020.nd2	27	0.555556
7281	#7281a2c-bcx-25x2x-250um-70v60v-40p-resoE020.nd2 - Z=0 C=0	a2	paste("250 ", mu, "m")	resoE020.nd2	27	0.456412
7281	#7281a2c-bcx-25x2x-250um-70v60v-40p-resoE020.nd2 - Z=0 C=0	a2	paste("250 ", mu, "m")	resoE020.nd2	35	0.612865

## Sheet: SFig3ac
Mouse_ID	Gt	ROI	Wave	Label	Minimam value (ΔF/F)
5489	wt	1	1	Neuron	-0.458166
5489	wt	2	1	Neuron	-0.428596
5489	wt	3	1	Neuron	-0.430862
5489	wt	4	1	Neuron	-0.446152
5489	wt	5	1	Neuron	-0.470654
5489	wt	6	1	Neuron	-0.487277
5489	wt	7	1	Neuron	-0.486694
5489	wt	8	1	Neuron	-0.413654
5489	wt	9	1	Neuron	-0.358894
5489	wt	10	1	Neuron	-0.401201
5489	wt	11	1	Neuron	-0.432172
5489	wt	12	1	Neuron	-0.422241
5489	wt	13	1	Neuron	-0.333086
5489	wt	14	1	Neuron	-0.388497
5489	wt	15	1	Neuron	-0.233772
5489	wt	16	1	Neuron	-0.35778
5489	wt	17	1	Neuron	-0.451288
5489	wt	18	1	Neuron	-0.45828
5489	wt	19	1	Neuron	-0.4606
5489	wt	20	1	Neuron	-0.448202
5489	wt	21	1	Astrocyte	-0.375481
5489	wt	22	1	Astrocyte	-0.357411
5489	wt	23	1	Astrocyte	-0.308599
5489	wt	24	1	Astrocyte	-0.42359
5489	wt	25	1	Astrocyte	-0.386989
5489	wt	26	1	Astrocyte	-0.434715
5489	wt	27	1	Astrocyte	-0.429355
5489	wt	28	1	Astrocyte	-0.318648
5489	wt	29	1	Astrocyte	-0.432893
5489	wt	30	1	Astrocyte	-0.353694
5489	wt	31	1	Astrocyte	-0.456978
5489	wt	32	1	Astrocyte	-0.404255
5489	wt	33	1	Astrocyte	-0.373045
5489	wt	34	1	Astrocyte	-0.344144
5489	wt	35	1	Astrocyte	-0.471537
5489	wt	36	1	Astrocyte	-0.299208
5489	wt	37	1	Astrocyte	-0.403139
5489	wt	38	1	Astrocyte	-0.392018
5489	wt	39	1	Astrocyte	-0.411551
5489	wt	40	1	Astrocyte	-0.387218
5592	a2	1	1	Neuron	-0.371906
5592	a2	1	2	Neuron	-0.450544
5592	a2	1	3	Neuron	-0.24712
5592	a2	1	4	Neuron	-0.462593
5592	a2	1	5	Neuron	-0.487881
5592	a2	2	1	Neuron	-0.331621
5592	a2	2	2	Neuron	-0.268258
5592	a2	2	3	Neuron	-0.227608
5592	a2	2	4	Neuron	-0.278858
5592	a2	2	5	Neuron	-0.176131
5592	a2	3	1	Neuron	-0.331333
5592	a2	3	2	Neuron	-0.384212
5592	a2	3	3	Neuron	-0.392981
5592	a2	3	4	Neuron	-0.501467
5592	a2	3	5	Neuron	-0.506494
5592	a2	4	1	Neuron	-0.374045
5592	a2	4	2	Neuron	-0.417901
5592	a2	4	3	Neuron	-0.38113
5592	a2	4	4	Neuron	-0.481923
5592	a2	4	5	Neuron	-0.504784
5592	a2	5	1	Neuron	-0.242762
5592	a2	5	2	Neuron	-0.273657
5592	a2	5	3	Neuron	-0.343864
5592	a2	5	4	Neuron	-0.452201
5592	a2	5	5	Neuron	-0.49894
5592	a2	6	1	Neuron	-0.357129
5592	a2	6	2	Neuron	-0.389649
5592	a2	6	3	Neuron	-0.36977
5592	a2	6	4	Neuron	-0.470877
5592	a2	6	5	Neuron	-0.366989
5592	a2	7	1	Neuron	-0.231988
5592	a2	7	2	Neuron	-0.30824
5592	a2	7	3	Neuron	-0.168022
5592	a2	7	4	Neuron	-0.451494
5592	a2	7	5	Neuron	-0.445377
5592	a2	8	1	Neuron	-0.305145
5592	a2	8	2	Neuron	-0.314143
5592	a2	8	3	Neuron	-0.283473
5592	a2	8	4	Neuron	-0.416256
5592	a2	8	5	Neuron	-0.391951
5592	a2	9	1	Neuron	-0.210278
5592	a2	9	2	Neuron	-0.273773
5592	a2	9	3	Neuron	-0.320468
5592	a2	9	4	Neuron	-0.433595
5592	a2	9	5	Neuron	-0.463035
5592	a2	10	1	Neuron	-0.29699
5592	a2	10	2	Neuron	-0.356905
5592	a2	10	3	Neuron	-0.384379
5592	a2	10	4	Neuron	-0.503715
5592	a2	10	5	Neuron	-0.492286
5592	a2	11	1	Neuron	-0.289337
5592	a2	11	2	Neuron	-0.401211
5592	a2	11	3	Neuron	-0.421939
5592	a2	11	4	Neuron	-0.441424
5592	a2	11	5	Neuron	-0.478435
5592	a2	12	1	Neuron	-0.385205
5592	a2	12	2	Neuron	-0.392351
5592	a2	12	3	Neuron	-0.362697
5592	a2	12	4	Neuron	-0.467673
5592	a2	12	5	Neuron	-0.517561
5592	a2	13	1	Neuron	-0.302038
5592	a2	13	2	Neuron	-0.367147
5592	a2	13	3	Neuron	-0.355821
5592	a2	13	4	Neuron	-0.485015
5592	a2	13	5	Neuron	-0.507211
5592	a2	14	1	Neuron	-0.171394
5592	a2	14	2	Neuron	-0.163573
5592	a2	14	3	Neuron	-0.228157
5592	a2	14	4	Neuron	-0.36161
5592	a2	14	5	Neuron	-0.367614
5592	a2	15	1	Neuron	-0.157451
5592	a2	15	2	Neuron	-0.201021
5592	a2	15	3	Neuron	-0.177392
5592	a2	15	4	Neuron	-0.244832
5592	a2	15	5	Neuron	-0.177178
5592	a2	16	1	Neuron	-0.269257
5592	a2	16	2	Neuron	-0.459512
5592	a2	16	3	Neuron	-0.419281
5592	a2	16	4	Neuron	-0.535795
5592	a2	16	5	Neuron	-0.544965
5592	a2	17	1	Neuron	-0.263876
5592	a2	17	2	Neuron	-0.323166
5592	a2	17	3	Neuron	-0.338036
5592	a2	17	4	Neuron	-0.400246
5592	a2	17	5	Neuron	-0.417088
5592	a2	18	1	Neuron	-0.252493
5592	a2	18	2	Neuron	-0.32931
5592	a2	18	3	Neuron	-0.382245
5592	a2	18	4	Neuron	-0.424983
5592	a2	18	5	Neuron	-0.457471
5592	a2	19	1	Neuron	-0.18571
5592	a2	19	2	Neuron	-0.135691
5592	a2	19	3	Neuron	-0.138472
5592	a2	19	4	Neuron	-0.241795
5592	a2	19	5	Neuron	-0.373344
5592	a2	20	1	Neuron	-0.32948
5592	a2	20	2	Neuron	-0.255325
5592	a2	20	3	Neuron	-0.401269
5592	a2	20	4	Neuron	-0.473093
5592	a2	20	5	Neuron	-0.447557
5592	a2	21	1	Astrocyte	0.189818
5592	a2	21	2	Astrocyte	0.310144
5592	a2	21	3	Astrocyte	0.412102
5592	a2	21	4	Astrocyte	0.285526
5592	a2	21	5	Astrocyte	0.586374
5592	a2	22	1	Astrocyte	0.221949
5592	a2	22	2	Astrocyte	1.32429
5592	a2	22	3	Astrocyte	1.10271
5592	a2	22	4	Astrocyte	0.146833
5592	a2	22	5	Astrocyte	-0.294734
5592	a2	23	1	Astrocyte	-0.29214
5592	a2	23	2	Astrocyte	-0.436833
5592	a2	23	3	Astrocyte	-0.370717
5592	a2	23	4	Astrocyte	-0.493066
5592	a2	23	5	Astrocyte	-0.502307
5592	a2	24	1	Astrocyte	-0.271158
5592	a2	24	2	Astrocyte	-0.368503
5592	a2	24	3	Astrocyte	0.0139782
5592	a2	24	4	Astrocyte	-0.124838
5592	a2	24	5	Astrocyte	-0.325361
5592	a2	25	1	Astrocyte	-0.0993154
5592	a2	25	2	Astrocyte	-0.270834
5592	a2	25	3	Astrocyte	-0.324248
5592	a2	25	4	Astrocyte	-0.458917
5592	a2	25	5	Astrocyte	-0.595524
5592	a2	26	1	Astrocyte	1.39337
5592	a2	26	2	Astrocyte	0.506781
5592	a2	26	3	Astrocyte	0.167444
5592	a2	26	4	Astrocyte	-0.470414
5592	a2	26	5	Astrocyte	-0.459214
5592	a2	27	1	Astrocyte	-0.10678
5592	a2	27	2	Astrocyte	-0.318234
5592	a2	27	3	Astrocyte	0.447459
5592	a2	27	4	Astrocyte	-0.384413
5592	a2	27	5	Astrocyte	-0.496479
5592	a2	28	1	Astrocyte	-0.231071
5592	a2	28	2	Astrocyte	-0.304902
5592	a2	28	3	Astrocyte	-0.334031
5592	a2	28	4	Astrocyte	-0.380559
5592	a2	28	5	Astrocyte	-0.404042
5592	a2	29	1	Astrocyte	-0.321787
5592	a2	29	2	Astrocyte	-0.369763
5592	a2	29	3	Astrocyte	-0.279205
5592	a2	29	4	Astrocyte	-0.396215
5592	a2	29	5	Astrocyte	-0.309
5592	a2	30	1	Astrocyte	-0.371817
5592	a2	30	2	Astrocyte	-0.448408
5592	a2	30	3	Astrocyte	-0.27024
5592	a2	30	4	Astrocyte	-0.124755
5592	a2	30	5	Astrocyte	-0.561312
5592	a2	31	1	Astrocyte	-0.176157
5592	a2	31	2	Astrocyte	-0.305997
5592	a2	31	3	Astrocyte	-0.389556
5592	a2	31	4	Astrocyte	-0.510937
5592	a2	31	5	Astrocyte	-0.496527
5592	a2	32	1	Astrocyte	-0.292181
5592	a2	32	2	Astrocyte	-0.328949
5592	a2	32	3	Astrocyte	-0.328074
5592	a2	32	4	Astrocyte	-0.401799
5592	a2	32	5	Astrocyte	-0.473242
5592	a2	33	1	Astrocyte	-0.122381
5592	a2	33	2	Astrocyte	-0.148196
5592	a2	33	3	Astrocyte	-0.235851
5592	a2	33	4	Astrocyte	-0.311465
5592	a2	33	5	Astrocyte	-0.417205
5592	a2	34	1	Astrocyte	-0.16473
5592	a2	34	2	Astrocyte	-0.225218
5592	a2	34	3	Astrocyte	-0.268791
5592	a2	34	4	Astrocyte	-0.367301
5592	a2	34	5	Astrocyte	-0.376056
5592	a2	35	1	Astrocyte	-0.181878
5592	a2	35	2	Astrocyte	-0.213759
5592	a2	35	3	Astrocyte	-0.31405
5592	a2	35	4	Astrocyte	-0.404732
5592	a2	35	5	Astrocyte	-0.379742
5592	a2	36	1	Astrocyte	-0.161507
5592	a2	36	2	Astrocyte	-0.0316493
5592	a2	36	3	Astrocyte	-0.163393
5592	a2	36	4	Astrocyte	-0.409556
5592	a2	36	5	Astrocyte	-0.400807
5592	a2	37	1	Astrocyte	-0.247894
5592	a2	37	2	Astrocyte	-0.191766
5592	a2	37	3	Astrocyte	-0.243889
5592	a2	37	4	Astrocyte	-0.430255
5592	a2	37	5	Astrocyte	-0.433503
5592	a2	38	1	Astrocyte	-0.19687
5592	a2	38	2	Astrocyte	-0.317158
5592	a2	38	3	Astrocyte	-0.1093
5592	a2	38	4	Astrocyte	-0.44548
5592	a2	38	5	Astrocyte	-0.492733
5592	a2	39	1	Astrocyte	-0.259411
5592	a2	39	2	Astrocyte	-0.335638
5592	a2	39	3	Astrocyte	-0.352815
5592	a2	39	4	Astrocyte	-0.482778
5592	a2	39	5	Astrocyte	-0.527527
5592	a2	40	1	Astrocyte	0.00200966
5592	a2	40	2	Astrocyte	-0.0243887
5592	a2	40	3	Astrocyte	-0.000538997
5592	a2	40	4	Astrocyte	-0.156503
5592	a2	40	5	Astrocyte	-0.223098
6680	a2	1	1	Neuron	0.105808
6680	a2	1	2	Neuron	0.0601093
6680	a2	2	1	Neuron	-0.0570871
6680	a2	2	2	Neuron	-0.153474
6680	a2	3	1	Neuron	-0.0950848
6680	a2	3	2	Neuron	-0.200159
6680	a2	4	1	Neuron	-0.274169
6680	a2	4	2	Neuron	-0.394332
6680	a2	5	1	Neuron	-0.287239
6680	a2	5	2	Neuron	-0.403543
6680	a2	6	1	Neuron	-0.184967
6680	a2	6	2	Neuron	-0.317834
6680	a2	7	1	Neuron	-0.235105
6680	a2	7	2	Neuron	-0.310513
6680	a2	8	1	Neuron	-0.263123
6680	a2	8	2	Neuron	-0.383202
6680	a2	9	1	Neuron	-0.0940906
6680	a2	9	2	Neuron	-0.269115
6680	a2	10	1	Neuron	-0.211086
6680	a2	10	2	Neuron	-0.262631
6680	a2	11	1	Neuron	-0.329153
6680	a2	11	2	Neuron	-0.334181
6680	a2	12	1	Neuron	-0.236266
6680	a2	12	2	Neuron	-0.343999
6680	a2	13	1	Neuron	-0.249868
6680	a2	13	2	Neuron	-0.350846
6680	a2	14	1	Neuron	-0.10522
6680	a2	14	2	Neuron	-0.201605
6680	a2	15	1	Neuron	-0.0359851
6680	a2	15	2	Neuron	-0.121661
6680	a2	16	1	Neuron	-0.167933
6680	a2	16	2	Neuron	-0.287998
6680	a2	17	1	Neuron	-0.0741556
6680	a2	17	2	Neuron	-0.173235
6680	a2	18	1	Neuron	-0.25066
6680	a2	18	2	Neuron	-0.325264
6680	a2	19	1	Neuron	-0.149872
6680	a2	19	2	Neuron	-0.203127
6680	a2	20	1	Neuron	-0.0931171
6680	a2	20	2	Neuron	-0.261963
6680	a2	21	1	Astrocyte	0.123287
6680	a2	21	2	Astrocyte	-0.0557317
6680	a2	22	1	Astrocyte	-0.187582
6680	a2	22	2	Astrocyte	-0.280875
6680	a2	23	1	Astrocyte	-0.166919
6680	a2	23	2	Astrocyte	-0.191968
6680	a2	24	1	Astrocyte	-0.296574
6680	a2	24	2	Astrocyte	-0.422715
6680	a2	25	1	Astrocyte	-0.023429
6680	a2	25	2	Astrocyte	-0.112004
6680	a2	26	1	Astrocyte	-0.36053
6680	a2	26	2	Astrocyte	-0.395478
6680	a2	27	1	Astrocyte	-0.276126
6680	a2	27	2	Astrocyte	-0.367905
6680	a2	28	1	Astrocyte	-0.191499
6680	a2	28	2	Astrocyte	-0.289309
6680	a2	29	1	Astrocyte	0.208007
6680	a2	29	2	Astrocyte	0.0940319
6680	a2	30	1	Astrocyte	-0.160053
6680	a2	30	2	Astrocyte	-0.282812
6680	a2	31	1	Astrocyte	-0.177127
6680	a2	31	2	Astrocyte	-0.299552
6680	a2	32	1	Astrocyte	0.248583
6680	a2	32	2	Astrocyte	0.140963
6680	a2	33	1	Astrocyte	-0.168085
6680	a2	33	2	Astrocyte	-0.257664
6680	a2	34	1	Astrocyte	-0.110024
6680	a2	34	2	Astrocyte	-0.246115
6680	a2	35	1	Astrocyte	-0.0225441
6680	a2	35	2	Astrocyte	-0.123772
6680	a2	36	1	Astrocyte	-0.179832
6680	a2	36	2	Astrocyte	-0.225409
6680	a2	37	1	Astrocyte	-0.0863871
6680	a2	37	2	Astrocyte	-0.245
6680	a2	38	1	Astrocyte	-0.104226
6680	a2	38	2	Astrocyte	-0.193073
6680	a2	39	1	Astrocyte	0.216367
6680	a2	39	2	Astrocyte	0.363961
6680	a2	40	1	Astrocyte	0.188182
6680	a2	40	2	Astrocyte	-0.0185052
6681	a2	1	1	Neuron	-0.266124
6681	a2	1	2	Neuron	-0.29369
6681	a2	2	1	Neuron	-0.212535
6681	a2	2	2	Neuron	-0.25654
6681	a2	3	1	Neuron	-0.180855
6681	a2	3	2	Neuron	-0.268414
6681	a2	4	1	Neuron	-0.193217
6681	a2	4	2	Neuron	-0.213168
6681	a2	5	1	Neuron	-0.188669
6681	a2	5	2	Neuron	-0.217987
6681	a2	6	1	Neuron	-0.242667
6681	a2	6	2	Neuron	-0.304889
6681	a2	7	1	Neuron	-0.243004
6681	a2	7	2	Neuron	-0.211091
6681	a2	8	1	Neuron	-0.278328
6681	a2	8	2	Neuron	-0.345766
6681	a2	9	1	Neuron	-0.292321
6681	a2	9	2	Neuron	-0.347726
6681	a2	10	1	Neuron	-0.201948
6681	a2	10	2	Neuron	-0.283459
6681	a2	11	1	Neuron	-0.108076
6681	a2	11	2	Neuron	-0.0944087
6681	a2	12	1	Neuron	-0.201945
6681	a2	12	2	Neuron	-0.284157
6681	a2	13	1	Neuron	-0.199099
6681	a2	13	2	Neuron	-0.232238
6681	a2	14	1	Neuron	-0.215604
6681	a2	14	2	Neuron	-0.286818
6681	a2	15	1	Neuron	-0.373846
6681	a2	15	2	Neuron	-0.411734
6681	a2	16	1	Neuron	-0.225913
6681	a2	16	2	Neuron	-0.272158
6681	a2	17	1	Neuron	-0.192843
6681	a2	17	2	Neuron	-0.3108
6681	a2	18	1	Neuron	-0.0663679
6681	a2	18	2	Neuron	-0.135876
6681	a2	19	1	Neuron	-0.103262
6681	a2	19	2	Neuron	-0.119516
6681	a2	20	1	Neuron	-0.251233
6681	a2	20	2	Neuron	-0.327153
6681	a2	21	1	Astrocyte	-0.317776
6681	a2	21	2	Astrocyte	-0.366896
6681	a2	22	1	Astrocyte	-0.25279
6681	a2	22	2	Astrocyte	-0.282258
6681	a2	23	1	Astrocyte	-0.0792336
6681	a2	23	2	Astrocyte	-0.159605
6681	a2	24	1	Astrocyte	-0.26304
6681	a2	24	2	Astrocyte	-0.354582
6681	a2	25	1	Astrocyte	-0.33334
6681	a2	25	2	Astrocyte	-0.37852
6681	a2	26	1	Astrocyte	-0.174155
6681	a2	26	2	Astrocyte	-0.221911
6681	a2	27	1	Astrocyte	-0.197211
6681	a2	27	2	Astrocyte	-0.253697
6681	a2	28	1	Astrocyte	-0.158456
6681	a2	28	2	Astrocyte	-0.234946
6681	a2	29	1	Astrocyte	-0.0968173
6681	a2	29	2	Astrocyte	-0.129446
6681	a2	30	1	Astrocyte	-0.142196
6681	a2	30	2	Astrocyte	-0.0956022
6681	a2	31	1	Astrocyte	-0.231455
6681	a2	31	2	Astrocyte	-0.257948
6681	a2	32	1	Astrocyte	-0.224331
6681	a2	32	2	Astrocyte	-0.26747
6681	a2	33	1	Astrocyte	-0.210646
6681	a2	33	2	Astrocyte	-0.247812
6681	a2	34	1	Astrocyte	-0.183282
6681	a2	34	2	Astrocyte	-0.235727
6681	a2	35	1	Astrocyte	-0.236828
6681	a2	35	2	Astrocyte	-0.304364
6681	a2	36	1	Astrocyte	-0.257831
6681	a2	36	2	Astrocyte	-0.309986
6681	a2	37	1	Astrocyte	-0.147483
6681	a2	37	2	Astrocyte	-0.127546
6681	a2	38	1	Astrocyte	-0.157682
6681	a2	38	2	Astrocyte	-0.316788
6681	a2	39	1	Astrocyte	-0.185077
6681	a2	39	2	Astrocyte	-0.231384
6681	a2	40	1	Astrocyte	-0.270111
6681	a2	40	2	Astrocyte	-0.275697
6687	wt	1	1	Neuron	-0.39502
6687	wt	1	2	Neuron	-0.480486
6687	wt	2	1	Neuron	-0.396138
6687	wt	2	2	Neuron	-0.478256
6687	wt	3	1	Neuron	-0.390856
6687	wt	3	2	Neuron	-0.47464
6687	wt	4	1	Neuron	-0.354678
6687	wt	4	2	Neuron	-0.404408
6687	wt	5	1	Neuron	-0.389126
6687	wt	5	2	Neuron	-0.464414
6687	wt	6	1	Neuron	-0.409469
6687	wt	6	2	Neuron	-0.462575
6687	wt	7	1	Neuron	-0.393345
6687	wt	7	2	Neuron	-0.431072
6687	wt	8	1	Neuron	-0.446872
6687	wt	8	2	Neuron	-0.531685
6687	wt	9	1	Neuron	-0.401814
6687	wt	9	2	Neuron	-0.400115
6687	wt	10	1	Neuron	-0.410977
6687	wt	10	2	Neuron	-0.426369
6687	wt	11	1	Neuron	-0.377621
6687	wt	11	2	Neuron	-0.45499
6687	wt	12	1	Neuron	-0.408027
6687	wt	12	2	Neuron	-0.425167
6687	wt	13	1	Neuron	-0.363663
6687	wt	13	2	Neuron	-0.405964
6687	wt	14	1	Neuron	-0.388896
6687	wt	14	2	Neuron	-0.465943
6687	wt	15	1	Neuron	-0.378153
6687	wt	15	2	Neuron	-0.478868
6687	wt	16	1	Neuron	-0.375391
6687	wt	16	2	Neuron	-0.480833
6687	wt	17	1	Neuron	-0.2558
6687	wt	17	2	Neuron	-0.163453
6687	wt	18	1	Neuron	-0.407147
6687	wt	18	2	Neuron	-0.450365
6687	wt	19	1	Neuron	-0.396668
6687	wt	19	2	Neuron	-0.501774
6687	wt	20	1	Neuron	-0.399058
6687	wt	20	2	Neuron	-0.502886
6687	wt	21	1	Astrocyte	-0.325217
6687	wt	21	2	Astrocyte	-0.419796
6687	wt	22	1	Astrocyte	-0.303167
6687	wt	22	2	Astrocyte	-0.465836
6687	wt	23	1	Astrocyte	-0.369026
6687	wt	23	2	Astrocyte	-0.508704
6687	wt	24	1	Astrocyte	-0.149907
6687	wt	24	2	Astrocyte	-0.311739
6687	wt	25	1	Astrocyte	-0.325942
6687	wt	25	2	Astrocyte	-0.48099
6687	wt	26	1	Astrocyte	-0.337819
6687	wt	26	2	Astrocyte	-0.349708
6687	wt	27	1	Astrocyte	-0.223314
6687	wt	27	2	Astrocyte	-0.396489
6687	wt	28	1	Astrocyte	-0.385332
6687	wt	28	2	Astrocyte	-0.46915
6687	wt	29	1	Astrocyte	-0.305936
6687	wt	29	2	Astrocyte	-0.447408
6687	wt	30	1	Astrocyte	-0.378643
6687	wt	30	2	Astrocyte	-0.498534
6687	wt	31	1	Astrocyte	-0.1648
6687	wt	31	2	Astrocyte	-0.148969
6687	wt	32	1	Astrocyte	-0.295102
6687	wt	32	2	Astrocyte	-0.395268
6687	wt	33	1	Astrocyte	-0.369862
6687	wt	33	2	Astrocyte	-0.479497
6687	wt	34	1	Astrocyte	-0.328005
6687	wt	34	2	Astrocyte	-0.367789
6687	wt	35	1	Astrocyte	-0.290712
6687	wt	35	2	Astrocyte	-0.400393
6687	wt	36	1	Astrocyte	-0.377209
6687	wt	36	2	Astrocyte	-0.444029
6687	wt	37	1	Astrocyte	-0.357465
6687	wt	37	2	Astrocyte	-0.405433
6687	wt	38	1	Astrocyte	-0.344843
6687	wt	38	2	Astrocyte	-0.256285
6687	wt	39	1	Astrocyte	-0.402994
6687	wt	39	2	Astrocyte	-0.413521
6687	wt	40	1	Astrocyte	-0.428918
6687	wt	40	2	Astrocyte	-0.459387
6688	wt	1	1	Neuron	-0.226024
6688	wt	1	2	Neuron	-0.346516
6688	wt	1	3	Neuron	-0.36677
6688	wt	2	1	Neuron	-0.377845
6688	wt	2	2	Neuron	-0.371648
6688	wt	2	3	Neuron	-0.366862
6688	wt	3	1	Neuron	-0.3105
6688	wt	3	2	Neuron	-0.334084
6688	wt	3	3	Neuron	-0.398587
6688	wt	4	1	Neuron	-0.403454
6688	wt	4	2	Neuron	-0.451282
6688	wt	4	3	Neuron	-0.480931
6688	wt	5	1	Neuron	-0.274278
6688	wt	5	2	Neuron	-0.347057
6688	wt	5	3	Neuron	-0.374379
6688	wt	6	1	Neuron	-0.220071
6688	wt	6	2	Neuron	-0.305123
6688	wt	6	3	Neuron	-0.341143
6688	wt	7	1	Neuron	-0.137012
6688	wt	7	2	Neuron	-0.23195
6688	wt	7	3	Neuron	-0.307511
6688	wt	8	1	Neuron	-0.23955
6688	wt	8	2	Neuron	-0.253212
6688	wt	8	3	Neuron	-0.230787
6688	wt	9	1	Neuron	-0.193368
6688	wt	9	2	Neuron	-0.184088
6688	wt	9	3	Neuron	-0.181578
6688	wt	10	1	Neuron	-0.15529
6688	wt	10	2	Neuron	-0.252005
6688	wt	10	3	Neuron	-0.322733
6688	wt	11	1	Neuron	-0.0606269
6688	wt	11	2	Neuron	-0.202411
6688	wt	11	3	Neuron	-0.354311
6688	wt	12	1	Neuron	0.0161662
6688	wt	12	2	Neuron	-0.130971
6688	wt	12	3	Neuron	-0.347164
6688	wt	13	1	Neuron	-0.227845
6688	wt	13	2	Neuron	-0.318992
6688	wt	13	3	Neuron	-0.29445
6688	wt	14	1	Neuron	-0.257871
6688	wt	14	2	Neuron	-0.309857
6688	wt	14	3	Neuron	-0.292136
6688	wt	15	1	Neuron	-0.33078
6688	wt	15	2	Neuron	-0.359722
6688	wt	15	3	Neuron	-0.316531
6688	wt	16	1	Neuron	-0.263477
6688	wt	16	2	Neuron	-0.321721
6688	wt	16	3	Neuron	-0.272909
6688	wt	17	1	Neuron	-0.270079
6688	wt	17	2	Neuron	-0.304521
6688	wt	17	3	Neuron	-0.3171
6688	wt	18	1	Neuron	-0.261007
6688	wt	18	2	Neuron	-0.273493
6688	wt	18	3	Neuron	-0.31442
6688	wt	19	1	Neuron	-0.273535
6688	wt	19	2	Neuron	-0.347139
6688	wt	19	3	Neuron	-0.355521
6688	wt	20	1	Neuron	-0.195891
6688	wt	20	2	Neuron	-0.224274
6688	wt	20	3	Neuron	-0.280952
6688	wt	21	1	Astrocyte	-0.176642
6688	wt	21	2	Astrocyte	-0.314796
6688	wt	21	3	Astrocyte	-0.381791
6688	wt	22	1	Astrocyte	-0.191867
6688	wt	22	2	Astrocyte	-0.274501
6688	wt	22	3	Astrocyte	-0.335251
6688	wt	23	1	Astrocyte	-0.173762
6688	wt	23	2	Astrocyte	-0.195861
6688	wt	23	3	Astrocyte	-0.342463
6688	wt	24	1	Astrocyte	-0.130795
6688	wt	24	2	Astrocyte	-0.28113
6688	wt	24	3	Astrocyte	-0.336929
6688	wt	25	1	Astrocyte	-0.276713
6688	wt	25	2	Astrocyte	-0.24677
6688	wt	25	3	Astrocyte	-0.11753
6688	wt	26	1	Astrocyte	-0.290354
6688	wt	26	2	Astrocyte	-0.349373
6688	wt	26	3	Astrocyte	-0.489759
6688	wt	27	1	Astrocyte	-0.158728
6688	wt	27	2	Astrocyte	-0.201263
6688	wt	27	3	Astrocyte	-0.256116
6688	wt	28	1	Astrocyte	-0.173387
6688	wt	28	2	Astrocyte	-0.267136
6688	wt	28	3	Astrocyte	-0.412774
6688	wt	29	1	Astrocyte	-0.222345
6688	wt	29	2	Astrocyte	-0.3576
6688	wt	29	3	Astrocyte	-0.46808
6688	wt	30	1	Astrocyte	-0.239928
6688	wt	30	2	Astrocyte	-0.300608
6688	wt	30	3	Astrocyte	-0.432598
6688	wt	31	1	Astrocyte	-0.245512
6688	wt	31	2	Astrocyte	-0.368237
6688	wt	31	3	Astrocyte	-0.548205
6688	wt	32	1	Astrocyte	-0.19053
6688	wt	32	2	Astrocyte	-0.276217
6688	wt	32	3	Astrocyte	-0.294623
6688	wt	33	1	Astrocyte	-0.255289
6688	wt	33	2	Astrocyte	-0.273621
6688	wt	33	3	Astrocyte	-0.230412
6688	wt	34	1	Astrocyte	-0.296188
6688	wt	34	2	Astrocyte	-0.397624
6688	wt	34	3	Astrocyte	-0.397404
6688	wt	35	1	Astrocyte	-0.19748
6688	wt	35	2	Astrocyte	-0.267793
6688	wt	35	3	Astrocyte	-0.327808
6688	wt	36	1	Astrocyte	-0.234845
6688	wt	36	2	Astrocyte	-0.320502
6688	wt	36	3	Astrocyte	-0.519043
6688	wt	37	1	Astrocyte	-0.195043
6688	wt	37	2	Astrocyte	-0.265245
6688	wt	37	3	Astrocyte	-0.372567
6688	wt	38	1	Astrocyte	-0.217822
6688	wt	38	2	Astrocyte	-0.267327
6688	wt	38	3	Astrocyte	-0.268444
6688	wt	39	1	Astrocyte	-0.234038
6688	wt	39	2	Astrocyte	-0.322568
6688	wt	39	3	Astrocyte	-0.367841
6688	wt	40	1	Astrocyte	-0.290526
6688	wt	40	2	Astrocyte	-0.376981
6688	wt	40	3	Astrocyte	-0.414326
7027	wt	1	1	Neuron	-0.36373
7027	wt	1	2	Neuron	-0.302397
7027	wt	1	3	Neuron	-0.287157
7027	wt	2	1	Neuron	-0.412949
7027	wt	2	2	Neuron	-0.338565
7027	wt	2	3	Neuron	-0.296837
7027	wt	3	1	Neuron	-0.333015
7027	wt	3	2	Neuron	-0.257981
7027	wt	3	3	Neuron	-0.2853
7027	wt	4	1	Neuron	-0.0939137
7027	wt	4	2	Neuron	-0.0220009
7027	wt	4	3	Neuron	-0.144468
7027	wt	5	1	Neuron	-0.218345
7027	wt	5	2	Neuron	-0.123963
7027	wt	5	3	Neuron	-0.177097
7027	wt	6	1	Neuron	-0.20242
7027	wt	6	2	Neuron	-0.242475
7027	wt	6	3	Neuron	-0.297457
7027	wt	7	1	Neuron	-0.360346
7027	wt	7	2	Neuron	-0.218434
7027	wt	7	3	Neuron	-0.244752
7027	wt	8	1	Neuron	-0.385014
7027	wt	8	2	Neuron	-0.320258
7027	wt	8	3	Neuron	-0.269398
7027	wt	9	1	Neuron	-0.282027
7027	wt	9	2	Neuron	-0.303728
7027	wt	9	3	Neuron	-0.206591
7027	wt	10	1	Neuron	-0.332277
7027	wt	10	2	Neuron	-0.353047
7027	wt	10	3	Neuron	-0.307862
7027	wt	11	1	Neuron	-0.368897
7027	wt	11	2	Neuron	-0.376453
7027	wt	11	3	Neuron	-0.356422
7027	wt	12	1	Neuron	-0.27322
7027	wt	12	2	Neuron	-0.315701
7027	wt	12	3	Neuron	-0.296861
7027	wt	13	1	Neuron	-0.218888
7027	wt	13	2	Neuron	-0.328955
7027	wt	13	3	Neuron	-0.329187
7027	wt	14	1	Neuron	-0.368278
7027	wt	14	2	Neuron	-0.393346
7027	wt	14	3	Neuron	-0.306242
7027	wt	15	1	Neuron	-0.312156
7027	wt	15	2	Neuron	-0.280195
7027	wt	15	3	Neuron	-0.311138
7027	wt	16	1	Neuron	-0.137888
7027	wt	16	2	Neuron	-0.204117
7027	wt	16	3	Neuron	-0.25539
7027	wt	17	1	Neuron	-0.257046
7027	wt	17	2	Neuron	-0.257617
7027	wt	17	3	Neuron	-0.307577
7027	wt	18	1	Neuron	-0.318636
7027	wt	18	2	Neuron	-0.324941
7027	wt	18	3	Neuron	-0.345642
7027	wt	19	1	Neuron	-0.214068
7027	wt	19	2	Neuron	-0.221003
7027	wt	19	3	Neuron	-0.223779
7027	wt	20	1	Neuron	-0.257562
7027	wt	20	2	Neuron	0.137775
7027	wt	20	3	Neuron	-0.170517
7027	wt	21	1	Astrocyte	-0.382352
7027	wt	21	2	Astrocyte	-0.415654
7027	wt	21	3	Astrocyte	-0.405548
7027	wt	22	1	Astrocyte	-0.500402
7027	wt	22	2	Astrocyte	-0.479972
7027	wt	22	3	Astrocyte	-0.502458
7027	wt	23	1	Astrocyte	-0.486794
7027	wt	23	2	Astrocyte	-0.526115
7027	wt	23	3	Astrocyte	-0.502342
7027	wt	24	1	Astrocyte	-0.476541
7027	wt	24	2	Astrocyte	-0.473855
7027	wt	24	3	Astrocyte	-0.466013
7027	wt	25	1	Astrocyte	-0.366023
7027	wt	25	2	Astrocyte	-0.338655
7027	wt	25	3	Astrocyte	-0.2442
7027	wt	26	1	Astrocyte	-0.310165
7027	wt	26	2	Astrocyte	-0.376015
7027	wt	26	3	Astrocyte	-0.459423
7027	wt	27	1	Astrocyte	-0.366433
7027	wt	27	2	Astrocyte	-0.349541
7027	wt	27	3	Astrocyte	-0.36937
7027	wt	28	1	Astrocyte	-0.276875
7027	wt	28	2	Astrocyte	-0.292991
7027	wt	28	3	Astrocyte	-0.347478
7027	wt	29	1	Astrocyte	-0.383134
7027	wt	29	2	Astrocyte	-0.442474
7027	wt	29	3	Astrocyte	-0.391073
7027	wt	30	1	Astrocyte	-0.271804
7027	wt	30	2	Astrocyte	-0.246758
7027	wt	30	3	Astrocyte	-0.269356
7027	wt	31	1	Astrocyte	-0.260776
7027	wt	31	2	Astrocyte	-0.239735
7027	wt	31	3	Astrocyte	-0.200608
7027	wt	32	1	Astrocyte	-0.427811
7027	wt	32	2	Astrocyte	-0.428445
7027	wt	32	3	Astrocyte	-0.407024
7027	wt	33	1	Astrocyte	-0.410097
7027	wt	33	2	Astrocyte	-0.433051
7027	wt	33	3	Astrocyte	-0.408132
7027	wt	34	1	Astrocyte	-0.332902
7027	wt	34	2	Astrocyte	-0.325249
7027	wt	34	3	Astrocyte	-0.312493
7027	wt	35	1	Astrocyte	-0.148288
7027	wt	35	2	Astrocyte	-0.106462
7027	wt	35	3	Astrocyte	-0.282833
7027	wt	36	1	Astrocyte	-0.318299
7027	wt	36	2	Astrocyte	-0.322757
7027	wt	36	3	Astrocyte	-0.190962
7027	wt	37	1	Astrocyte	-0.275377
7027	wt	37	2	Astrocyte	-0.318812
7027	wt	37	3	Astrocyte	-0.405014
7027	wt	38	1	Astrocyte	-0.264741
7027	wt	38	2	Astrocyte	-0.337847
7027	wt	38	3	Astrocyte	-0.298486
7027	wt	39	1	Astrocyte	-0.341862
7027	wt	39	2	Astrocyte	-0.415306
7027	wt	39	3	Astrocyte	-0.365557
7027	wt	40	1	Astrocyte	-0.374373
7027	wt	40	2	Astrocyte	-0.391139
7027	wt	40	3	Astrocyte	-0.431233
7028	a2	1	1	Neuron	-0.304403
7028	a2	2	1	Neuron	-0.458157
7028	a2	3	1	Neuron	-0.412927
7028	a2	4	1	Neuron	-0.449845
7028	a2	5	1	Neuron	-0.497236
7028	a2	6	1	Neuron	-0.396391
7028	a2	7	1	Neuron	-0.462529
7028	a2	8	1	Neuron	-0.314989
7028	a2	9	1	Neuron	-0.353072
7028	a2	10	1	Neuron	-0.494752
7028	a2	11	1	Neuron	-0.50777
7028	a2	12	1	Neuron	-0.452026
7028	a2	13	1	Neuron	-0.455735
7028	a2	14	1	Neuron	-0.41052
7028	a2	15	1	Neuron	-0.519194
7028	a2	16	1	Neuron	-0.397661
7028	a2	17	1	Neuron	-0.438125
7028	a2	18	1	Neuron	-0.439044
7028	a2	19	1	Neuron	-0.488719
7028	a2	20	1	Neuron	-0.433754
7028	a2	21	1	Astrocyte	-0.560785
7028	a2	22	1	Astrocyte	-0.544888
7028	a2	23	1	Astrocyte	-0.389007
7028	a2	24	1	Astrocyte	-0.462803
7028	a2	25	1	Astrocyte	-0.50866
7028	a2	26	1	Astrocyte	-0.574815
7028	a2	27	1	Astrocyte	-0.622132
7028	a2	28	1	Astrocyte	-0.622798
7028	a2	29	1	Astrocyte	-0.481631
7028	a2	30	1	Astrocyte	-0.491515
7028	a2	31	1	Astrocyte	-0.569278
7028	a2	32	1	Astrocyte	-0.597303
7028	a2	33	1	Astrocyte	-0.538298
7028	a2	34	1	Astrocyte	-0.305883
7028	a2	35	1	Astrocyte	-0.595934
7028	a2	36	1	Astrocyte	-0.528022
7028	a2	37	1	Astrocyte	-0.541374
7028	a2	38	1	Astrocyte	-0.549382
7028	a2	39	1	Astrocyte	-0.577428
7028	a2	40	1	Astrocyte	-0.488505
7029	wt	1	1	Neuron	-0.380992
7029	wt	2	1	Neuron	-0.353846
7029	wt	3	1	Neuron	-0.404211
7029	wt	4	1	Neuron	-0.38071
7029	wt	5	1	Neuron	-0.390478
7029	wt	6	1	Neuron	-0.366911
7029	wt	7	1	Neuron	-0.321138
7029	wt	8	1	Neuron	-0.339109
7029	wt	9	1	Neuron	-0.372183
7029	wt	10	1	Neuron	-0.380466
7029	wt	11	1	Neuron	-0.331287
7029	wt	12	1	Neuron	-0.38983
7029	wt	13	1	Neuron	-0.372283
7029	wt	14	1	Neuron	-0.325782
7029	wt	15	1	Neuron	-0.320991
7029	wt	16	1	Neuron	-0.325106
7029	wt	17	1	Neuron	-0.336951
7029	wt	18	1	Neuron	-0.401284
7029	wt	19	1	Neuron	-0.339901
7029	wt	20	1	Neuron	-0.324273
7029	wt	21	1	Astrocyte	-0.301448
7029	wt	22	1	Astrocyte	-0.249356
7029	wt	23	1	Astrocyte	-0.292611
7029	wt	24	1	Astrocyte	-0.381767
7029	wt	25	1	Astrocyte	-0.343991
7029	wt	26	1	Astrocyte	-0.288685
7029	wt	27	1	Astrocyte	-0.256475
7029	wt	28	1	Astrocyte	-0.270033
7029	wt	29	1	Astrocyte	-0.325433
7029	wt	30	1	Astrocyte	-0.329661
7029	wt	31	1	Astrocyte	-0.333876
7029	wt	32	1	Astrocyte	-0.293808
7029	wt	33	1	Astrocyte	-0.351875
7029	wt	34	1	Astrocyte	-0.310317
7029	wt	35	1	Astrocyte	-0.375288
7029	wt	36	1	Astrocyte	-0.318207
7029	wt	37	1	Astrocyte	-0.308309
7029	wt	38	1	Astrocyte	-0.29881
7029	wt	39	1	Astrocyte	-0.383582
7029	wt	40	1	Astrocyte	-0.295525
7030	a2	1	1	Neuron	-0.448013
7030	a2	1	2	Neuron	-0.527831
7030	a2	2	1	Neuron	-0.4208
7030	a2	2	2	Neuron	-0.477029
7030	a2	3	1	Neuron	-0.402107
7030	a2	3	2	Neuron	-0.487752
7030	a2	4	1	Neuron	-0.391235
7030	a2	4	2	Neuron	-0.473009
7030	a2	5	1	Neuron	-0.446209
7030	a2	5	2	Neuron	-0.46273
7030	a2	6	1	Neuron	-0.418322
7030	a2	6	2	Neuron	-0.498671
7030	a2	7	1	Neuron	-0.466501
7030	a2	7	2	Neuron	-0.542248
7030	a2	8	1	Neuron	-0.400554
7030	a2	8	2	Neuron	-0.443413
7030	a2	9	1	Neuron	-0.370143
7030	a2	9	2	Neuron	-0.410383
7030	a2	10	1	Neuron	-0.443748
7030	a2	10	2	Neuron	-0.547748
7030	a2	11	1	Neuron	-0.413081
7030	a2	11	2	Neuron	-0.481972
7030	a2	12	1	Neuron	-0.423738
7030	a2	12	2	Neuron	-0.488696
7030	a2	13	1	Neuron	-0.453342
7030	a2	13	2	Neuron	-0.550279
7030	a2	14	1	Neuron	-0.3604
7030	a2	14	2	Neuron	-0.459057
7030	a2	15	1	Neuron	-0.412617
7030	a2	15	2	Neuron	-0.50754
7030	a2	16	1	Neuron	-0.37951
7030	a2	16	2	Neuron	-0.454934
7030	a2	17	1	Neuron	-0.403236
7030	a2	17	2	Neuron	-0.48056
7030	a2	18	1	Neuron	-0.418519
7030	a2	18	2	Neuron	-0.505662
7030	a2	19	1	Neuron	-0.375608
7030	a2	19	2	Neuron	-0.468121
7030	a2	20	1	Neuron	-0.441183
7030	a2	20	2	Neuron	-0.528172
7030	a2	21	1	Astrocyte	-0.451966
7030	a2	21	2	Astrocyte	-0.416518
7030	a2	22	1	Astrocyte	-0.434146
7030	a2	22	2	Astrocyte	-0.56587
7030	a2	23	1	Astrocyte	-0.457118
7030	a2	23	2	Astrocyte	-0.562631
7030	a2	24	1	Astrocyte	-0.372906
7030	a2	24	2	Astrocyte	-0.39528
7030	a2	25	1	Astrocyte	-0.365329
7030	a2	25	2	Astrocyte	-0.511229
7030	a2	26	1	Astrocyte	-0.449747
7030	a2	26	2	Astrocyte	-0.528437
7030	a2	27	1	Astrocyte	-0.45986
7030	a2	27	2	Astrocyte	-0.550903
7030	a2	28	1	Astrocyte	-0.463734
7030	a2	28	2	Astrocyte	-0.222039
7030	a2	29	1	Astrocyte	-0.351323
7030	a2	29	2	Astrocyte	-0.425192
7030	a2	30	1	Astrocyte	-0.411736
7030	a2	30	2	Astrocyte	-0.542435
7030	a2	31	1	Astrocyte	-0.449959
7030	a2	31	2	Astrocyte	-0.554479
7030	a2	32	1	Astrocyte	-0.264977
7030	a2	32	2	Astrocyte	-0.373161
7030	a2	33	1	Astrocyte	-0.29451
7030	a2	33	2	Astrocyte	-0.427575
7030	a2	34	1	Astrocyte	-0.351481
7030	a2	34	2	Astrocyte	-0.441599
7030	a2	35	1	Astrocyte	-0.434597
7030	a2	35	2	Astrocyte	-0.559563
7030	a2	36	1	Astrocyte	-0.45106
7030	a2	36	2	Astrocyte	-0.54543
7030	a2	37	1	Astrocyte	-0.379773
7030	a2	37	2	Astrocyte	-0.518984
7030	a2	38	1	Astrocyte	-0.421757
7030	a2	38	2	Astrocyte	-0.534657
7030	a2	39	1	Astrocyte	-0.446004
7030	a2	39	2	Astrocyte	-0.548078
7030	a2	40	1	Astrocyte	-0.447558
7030	a2	40	2	Astrocyte	-0.551701
7280	wt	1	1	Neuron	-0.423328
7280	wt	1	2	Neuron	-0.452142
7280	wt	1	3	Neuron	-0.371926
7280	wt	2	1	Neuron	-0.340216
7280	wt	2	2	Neuron	-0.351637
7280	wt	2	3	Neuron	-0.313473
7280	wt	3	1	Neuron	-0.272827
7280	wt	3	2	Neuron	-0.348952
7280	wt	3	3	Neuron	-0.239981
7280	wt	4	1	Neuron	-0.395926
7280	wt	4	2	Neuron	-0.404396
7280	wt	4	3	Neuron	-0.340967
7280	wt	5	1	Neuron	-0.402286
7280	wt	5	2	Neuron	-0.411519
7280	wt	5	3	Neuron	-0.2753
7280	wt	6	1	Neuron	-0.342318
7280	wt	6	2	Neuron	-0.402645
7280	wt	6	3	Neuron	-0.305024
[truncated: 222 more rows]

[truncated: 7 more sheets: SFig3bd, Sfig4abc, SFig4d-I, SFig4j, SFig4k, SFig4l, SFig5]
